# Supplementary material for: Culture-specific transcriptional drifts limit the fidelity of organoid infection models
Source: PLoS Pathog. 2026 Jun 4;22(6):e1014321. doi: 10.1371/journal.ppat.1014321 (PMC13252844; doi:10.1371/journal.ppat.1014321)
Supplement: S1 Data — (ZIP) [file ppat.1014321.s006.zip]

Archive with 10 entries (9 files):
- RNA-seq raw data/
- __MACOSX/._RNA-seq raw data
- RNA-seq raw data/.DS_Store
- __MACOSX/RNA-seq raw data/._.DS_Store
- RNA-seq raw data/Output_genes_counts.csv
- __MACOSX/RNA-seq raw data/._Output_genes_counts.csv
- RNA-seq raw data/description_Schweizer_Mai2025.csv
- __MACOSX/RNA-seq raw data/._description_Schweizer_Mai2025.csv
- RNA-seq raw data/Output_transcripts_counts.csv
- __MACOSX/RNA-seq raw data/._Output_transcripts_counts.csv
