# Supplementary material for: Culture-specific transcriptional drifts limit the fidelity of organoid infection models
Source: PLoS Pathog. 2026 Jun 4;22(6):e1014321. doi: 10.1371/journal.ppat.1014321 (PMC13252844; doi:10.1371/journal.ppat.1014321)
Supplement: S1 Data — (ZIP) [file ppat.1014321.s006.zip › RNA-seq raw data/Output_genes_counts.csv]

	250523.PS_Co0_2_1	250523.PS_Co0_2_2	250523.PS_Co0_2_3	250523.PS_Co0_24_1	250523.PS_Co0_24_2	250523.PS_Co0_24_3	250523.PS_Co0_48_1	250523.PS_Co0_48_2	250523.PS_Co0_48_3	250523.PS_CoFors_2_10	250523.PS_CoFors_2_11	250523.PS_CoFors_2_12	250523.PS_CoFors_24_10	250523.PS_CoFors_24_11	250523.PS_CoFors_24_12	250523.PS_CoFors_48_10	250523.PS_CoFors_48_11	250523.PS_CoFors_48_12	250523.PS_CoPBS_2_4	250523.PS_CoPBS_2_5	250523.PS_CoPBS_2_6	250523.PS_CoPBS_24_4	250523.PS_CoPBS_24_5	250523.PS_CoPBS_24_6	250523.PS_CoPBS_48_4	250523.PS_CoPBS_48_5	250523.PS_CoPBS_48_6	250523.PS_MAP_48_14	250523.PS_MAP_48_7	250523.PS_MAP_48_8	250523.PS_MAP_48_9
.	18633851	24858261	17829812	17348873	19466710	16531278	18751892	19942238	24144220	20442668	18035664	17833133	19267356	14902193	13980719	14443896	17260306	17253998	15790540	14871666	14350899	16369376	15911341	37431870	23386738	18114632	23414123	15493177	15312783	19432915	18755272
5_8S_rRNA	0	0	0	0	0	0	0	0	0	0	0	0	0	0	0	0	0	0	0	0	0	0	0	1	0	0	0	1	0	0	0
5S_rRNA	0	0	2	2	3	0	3	3	1	1	1	0	2	2	0	1	4	0	0	1	12	4	1	1	4	5	7	1	5	3	3
7SK	77	41	26	49	54	49	58	88	66	37	18	47	49	92	49	80	113	106	26	21	16	35	44	28	98	73	87	74	72	60	53
A1BG	0	0	0	3	0	0	0	3	0	0	0	0	4	4	9	0	2	0	0	0	0	0	3	8	2	0	1	0	0	0	0
A1BG-AS1	0	5	10	4	4	4	31	6	4	21	5	0	13	30	7	5	12	0	6	5	0	10	5	0	24	2	27	0	6	7	17
A1CF	1217	1388	1150	1358	340	384	375	674	944	924	725	1360	435	292	246	1317	537	680	1438	996	1031	964	429	624	1338	708	1373	796	796	780	614
A2M	0	0	0	0	0	0	0	0	4	0	0	0	0	0	11	3	0	0	0	0	0	0	0	0	0	0	0	0	0	0	0
A2M-AS1	0	11	5	8	0	0	8	4	6	6	0	8	9	0	0	0	0	8	4	0	0	4	11	0	3	3	13	8	11	7	13
A2ML1	0	0	0	0	4	0	0	0	0	0	0	0	0	10	0	0	0	0	0	0	0	0	0	0	0	0	0	0	0	0	7
A2ML1-AS1	0	0	0	0	0	0	0	0	0	0	0	0	0	0	0	0	0	0	0	0	0	0	0	0	0	0	0	0	0	0	0
A2ML1-AS2	0	0	0	0	0	0	0	0	0	0	0	0	0	0	0	0	0	0	0	0	0	0	0	0	0	0	0	0	0	0	0
A2MP1	0	0	0	0	0	0	0	0	0	0	0	0	0	0	0	0	0	0	0	0	0	0	0	0	0	0	0	0	0	0	0
A3GALT2	0	0	0	0	0	1	0	0	0	1	0	0	0	0	0	0	0	0	0	0	0	0	0	0	0	0	0	0	0	0	0
A4GALT	151	336	545	556	784	568	417	667	947	370	512	512	968	1535	1235	580	1280	812	365	602	450	391	477	357	429	755	1130	219	624	561	1095
A4GNT	0	0	0	0	0	0	4	0	0	0	0	0	0	0	0	0	0	0	0	0	0	0	0	0	0	0	0	0	0	0	0
AA06	0	0	0	0	0	0	0	0	0	0	0	0	0	0	0	0	0	0	0	0	0	0	0	0	0	0	0	0	0	0	0
AAAS	2286	3778	2616	2122	1854	2167	1767	1884	2343	2940	2579	2264	2494	1415	1932	1665	1822	2639	1818	1768	1948	1951	2173	1875	1916	1454	1898	1550	1676	1585	1762
AACS	8835	12618	9570	7431	9136	8620	8152	8995	10107	7098	6931	8030	9294	7911	7199	6262	7651	7275	7746	7371	6733	9259	8103	7314	9268	7582	8696	6440	7066	7142	8271
AACSP1	0	0	0	0	0	0	0	0	0	0	0	0	0	0	0	0	0	0	0	0	0	0	0	0	0	0	0	0	0	0	0
AADAC	596	366	360	184	157	107	27	55	19	175	56	88	142	153	110	317	2	139	452	337	36	146	1	352	125	37	97	95	41	37	89
AADACL2	0	2	6	0	0	0	7	0	10	0	0	0	0	6	0	9	0	0	0	0	0	8	0	0	0	10	6	0	0	0	0
AADACL2-AS1	1	0	0	0	1	0	3	2	0	1	0	0	3	0	0	0	3	1	0	0	0	0	0	0	3	0	0	1	1	0	2
AADACL3	0	0	0	0	0	0	0	0	0	0	0	0	0	0	0	0	0	0	0	0	0	0	0	0	0	0	0	0	0	0	0
AADACL4	0	0	0	0	0	0	0	0	0	0	0	0	0	0	0	0	0	0	0	0	0	0	0	0	0	0	0	0	0	4	0
AADACP1	106	199	119	130	129	140	148	158	178	191	168	72	119	129	219	214	157	212	89	98	88	110	120	86	261	213	218	154	112	86	188
AADAT	173	282	148	113	210	204	194	216	257	136	234	139	158	83	87	145	184	233	145	158	134	212	163	221	271	163	171	207	181	128	147
AAGAB	4219	6592	4935	3665	3924	4015	3032	3696	4065	3437	5002	4080	4229	3829	3947	3470	4231	3809	4156	4521	4023	3991	3826	3863	4310	2771	3284	3318	2958	2803	2970
AAK1	995	883	151	696	560	519	1992	1497	2185	234	1566	1647	1935	26	171	1911	2088	611	118	118	697	743	1268	140	713	2525	3117	2239	223	208	1808
AAMDC	227	384	332	261	400	223	276	303	358	407	500	220	339	255	308	312	342	325	292	253	325	227	257	240	327	230	293	215	243	249	262
AAMP	7166	11283	9062	7086	7669	6794	5049	6206	6818	8355	9127	7792	7715	6938	5878	5557	6397	6505	7490	7478	7221	7053	6253	6720	7000	4738	6045	5617	5929	5429	5441
AANAT	3	12	0	5	0	2	0	12	9	0	0	3	2	4	0	0	2	4	0	0	0	0	0	0	0	9	10	3	14	9	8
AAR2	1510	2701	1847	1524	1763	1758	1218	1515	1732	1458	1703	1295	1768	1312	1345	1298	1516	1578	1673	1534	1603	1593	1628	1670	1792	1258	1314	1226	1158	1198	1262
AARD	0	0	0	0	0	0	0	0	0	0	0	0	0	0	0	0	0	0	0	0	0	0	0	0	0	0	0	0	0	0	0
AARS1	3699	10938	5101	3563	6534	2585	6189	5603	5733	6660	3149	3649	5662	5899	3968	1419	3851	2063	1600	4348	6792	4668	3083	3931	6060	2976	2631	1747	4192	4261	6104
AARS1P1	0	0	0	0	0	0	0	0	0	0	0	0	0	0	0	0	0	0	0	0	0	0	0	0	0	0	0	0	0	0	0
AARS2	2068	2873	2233	1859	1852	1269	1591	1966	2026	2292	1871	1520	2083	1466	1337	897	1358	1759	1219	1373	1527	1757	2004	2191	1515	1398	1572	1456	1665	1275	1478
AARSD1	884	463	544	580	367	427	482	403	920	655	455	308	316	581	416	570	357	591	639	435	625	580	524	136	673	486	497	611	552	252	629
AARSD1P1	0	0	0	3	5	0	0	0	5	0	4	8	0	0	0	5	5	2	0	1	0	3	0	0	0	0	0	0	0	14	0
AASDH	809	1357	903	920	1024	894	1012	932	1082	688	788	829	1117	787	951	874	903	925	755	774	773	736	838	889	1207	784	928	802	734	694	1098
AASDHPPT	1685	2656	2042	1409	1611	1439	1440	1579	2058	1331	1856	1698	1594	1427	1493	1300	1607	1678	1657	1616	1484	1379	1401	1575	1684	1172	1460	1477	1377	1123	1347
AASS	42	59	49	12	46	18	36	58	59	67	41	103	36	41	37	44	38	24	31	27	42	37	32	25	49	41	35	77	75	22	33
AATBC	31	33	10	29	54	44	48	56	54	41	15	19	49	31	17	39	43	65	10	11	0	39	38	15	32	44	60	19	52	59	70
AATF	2693	3998	3052	2257	2292	2096	1988	2296	2572	3004	3052	2135	2400	2292	1984	1775	2250	2131	2202	1733	2221	2049	1971	2290	2446	1742	2184	1762	2055	1724	1982
AATK	329	954	595	2012	1169	1144	1972	2060	2433	1196	1039	1755	1661	1303	1647	1173	2646	484	746	1118	816	331	2093	1321	1877	1755	2170	1740	2349	1932	1808
ABALON	471	1390	934	603	953	844	430	706	861	551	475	716	785	812	895	732	1256	545	773	559	605	932	964	743	412	329	723	600	291	555	426
ABAT	3070	3864	2641	1932	1391	1430	794	1066	1350	3237	2485	3798	1491	954	817	1863	1080	1165	2627	1909	1780	2782	1902	2115	2110	1062	1450	1574	1262	1291	925
ABBA01000933.1	0	0	0	0	0	0	0	0	0	0	0	0	0	0	0	0	0	0	0	0	0	0	0	0	0	0	0	0	0	0	0
ABBA01000935.2	16	19	0	11	5	0	6	17	0	14	0	0	0	0	12	11	0	5	20	0	7	16	7	0	12	9	0	0	0	20	7
ABBA01006766.1	0	0	0	0	0	0	0	0	0	0	0	0	0	0	0	0	0	0	0	0	0	0	0	0	0	0	0	0	0	0	0
ABBA01045074.1	0	0	0	0	0	0	0	0	0	0	0	0	0	0	0	0	0	0	0	0	0	0	0	0	0	0	0	0	0	0	0
ABBA01045074.2	0	0	0	0	0	0	0	0	0	0	0	0	0	0	0	0	0	0	0	0	0	0	0	0	0	0	0	0	0	0	0
ABCA1	33	81	67	45	52	29	38	41	47	159	116	37	63	26	50	56	53	58	34	29	54	22	30	83	65	62	58	44	32	30	43
ABCA10	69	51	33	35	50	65	95	72	112	43	32	50	40	26	37	34	57	56	27	15	15	39	43	29	158	114	134	50	52	65	77
ABCA11P	36	174	82	49	50	28	126	73	38	16	38	97	7	33	16	23	8	106	52	57	56	71	89	26	51	58	54	71	57	62	58
ABCA12	0	0	6	6	0	0	8	0	3	5	4	1	4	0	0	0	0	0	0	0	0	0	0	0	0	7	0	0	0	3	1
ABCA13	85	158	269	152	215	160	196	172	227	203	193	106	250	190	285	153	228	155	196	213	179	109	145	214	279	244	239	115	118	154	236
ABCA17P	20	19	18	28	20	22	32	41	32	36	28	12	31	9	24	7	33	29	1	6	10	5	21	7	21	28	19	15	35	24	12
ABCA2	1453	1387	3433	2170	1930	2646	2922	4286	5075	2762	2462	1387	3721	3295	3493	1565	3966	3129	1362	2228	1561	1754	2378	2145	3179	2307	3265	2090	3957	5244	4155
ABCA3	1082	1268	982	528	1285	1291	754	957	1032	1073	816	962	1785	1365	1270	827	1003	843	698	802	742	1064	969	907	890	650	1025	703	676	693	812
ABCA4	0	0	0	0	0	0	0	0	0	0	0	0	0	0	0	0	0	0	0	0	0	0	0	0	0	0	0	2	0	0	0
ABCA5	479	511	449	191	562	194	275	165	281	226	751	392	369	491	512	275	658	401	120	438	128	524	341	561	307	135	181	275	281	184	323
ABCA6	0	12	16	2	12	0	26	14	37	32	15	25	0	3	2	13	3	18	13	11	4	0	8	3	31	23	20	19	11	10	8
ABCA7	2337	1538	1373	1697	956	1618	1273	1263	1678	1990	1591	1659	1839	1900	1514	1604	2568	1644	706	807	1419	1478	1593	926	1499	2233	1914	790	1572	1503	1891
ABCA8	0	0	0	0	0	0	0	0	0	0	0	0	0	0	0	0	0	0	0	0	0	0	0	0	0	0	0	0	0	0	0
ABCA9	8	5	14	4	0	9	13	9	0	22	0	0	0	3	0	0	3	7	4	0	0	0	5	0	13	8	4	12	6	9	0
ABCA9-AS1	0	0	0	0	0	0	0	0	0	0	0	0	0	0	0	0	0	0	0	0	0	0	0	0	0	0	0	0	0	0	0
ABCB1	13154	13617	11986	9403	6801	6728	6131	8122	11248	15564	13286	9762	9228	9784	1304	9626	6508	7817	2282	7494	10386	15213	8927	4134	12298	7416	16264	8478	9103	3497	9427
ABCB10	2950	3623	3123	2169	2121	2107	1374	1355	2522	2193	2509	2552	2498	1805	1639	1478	1963	1831	2348	2640	2626	2512	2164	2230	2144	1354	1625	1917	1627	1553	1518
ABCB10P1	1	0	4	3	0	1	0	4	1	0	4	4	1	0	0	1	0	0	0	2	0	2	4	1	3	0	4	1	4	0	1
ABCB10P3	3	10	15	4	0	4	5	8	10	2	3	5	2	0	0	1	0	2	2	9	4	4	4	3	3	2	5	3	5	8	4
ABCB10P4	5	6	9	3	4	5	1	2	8	2	5	4	3	0	0	0	0	2	3	7	0	4	1	2	2	4	3	2	4	1	3
ABCB11	6	17	6	9	4	0	5	5	15	0	0	15	0	13	0	15	17	28	0	18	8	0	3	0	5	8	10	0	0	20	15
ABCB4	84	110	116	123	122	115	166	139	149	147	97	153	70	89	103	85	108	96	35	116	79	128	63	75	182	135	211	85	97	120	188
ABCB5	0	0	0	0	0	0	0	0	0	0	0	0	0	0	0	0	0	0	0	0	0	0	0	0	0	0	0	0	0	0	0
ABCB6	67	105	29	39	42	56	62	171	133	58	45	102	173	146	56	43	74	65	52	25	28	74	114	32	151	115	75	52	111	115	133
ABCB7	1956	3298	2311	1840	1737	1635	1349	1742	1888	1923	2199	1815	2053	1609	1675	1380	1591	1766	1863	1919	1673	1524	1651	2005	2008	1298	1442	1144	1335	1405	1523
ABCB8	1886	2977	2394	2213	1977	1853	1671	1990	1647	1950	2317	2313	2644	1910	1104	1727	1380	2264	1782	1349	1598	2278	1748	1397	1448	1572	1676	1502	1595	432	849
ABCB9	598	845	668	547	616	692	683	635	688	962	738	622	807	473	603	431	563	647	505	453	440	638	477	542	596	526	607	606	583	470	566
ABCC1	8052	11325	9459	6276	9140	843	1211	9124	7772	7750	7953	508	11195	8472	7705	4753	8102	7226	7083	1284	738	6951	6237	8320	5569	8394	977	5746	5605	6857	8911
ABCC10	1106	1050	102	1042	607	928	549	779	1369	1376	852	2239	1269	386	1585	456	650	1396	1116	483	289	695	953	1848	854	573	894	640	730	651	1081
ABCC11	0	12	0	17	11	9	10	15	11	9	8	18	7	12	6	10	30	27	1	6	3	13	8	7	9	19	24	23	22	11	21
ABCC12	0	0	0	0	0	0	0	0	0	0	0	0	0	0	0	0	0	0	0	0	0	0	0	0	2	0	0	0	0	0	0
ABCC13	31	20	33	65	4	11	0	0	24	62	35	44	13	20	3	62	22	21	38	26	22	18	19	17	46	50	50	25	13	11	4
ABCC2	506	418	369	425	74	110	46	66	114	885	494	417	248	239	164	416	121	146	418	334	325	385	181	174	127	165	265	218	160	138	77
ABCC3	12762	11693	14166	10561	12635	14868	19966	23412	27320	11255	10098	20324	10033	9736	12179	17358	17129	15408	7909	13458	11121	16907	16334	4872	21383	21659	26859	14638	16310	16940	21940
ABCC4	1002	1813	1510	734	1164	854	981	917	1069	1029	1458	704	1198	823	869	633	1037	774	1165	1142	1027	781	737	1113	1047	790	711	982	721	675	778
ABCC5	989	1747	992	839	1072	1037	1411	1523	1811	1429	1163	1249	1300	1027	1228	1100	1538	1295	1032	859	862	1183	1123	873	1789	1360	1558	1044	1004	1209	1324
ABCC5-AS1	0	0	0	0	0	0	0	0	9	5	0	0	0	0	0	13	4	0	0	0	0	0	0	0	6	5	6	0	0	0	6
ABCC6	326	331	95	375	373	312	389	514	467	264	265	234	589	250	74	263	179	170	451	243	94	300	405	121	734	246	665	118	334	476	220
ABCC6P1	39	235	10	62	265	98	291	151	259	150	31	280	21	110	28	223	38	152	94	221	47	115	117	241	246	216	50	101	160	133	425
ABCC6P2	59	86	98	89	63	60	101	104	121	80	85	95	76	81	77	105	92	103	62	36	47	78	110	92	174	87	113	67	91	103	87
ABCC8	0	10	0	4	0	0	0	0	0	0	0	6	0	0	0	0	0	3	0	0	0	0	3	0	0	0	0	0	0	0	0
ABCC9	0	0	0	0	0	0	0	0	1	0	0	0	0	0	0	1	0	0	0	0	0	0	0	0	2	2	0	0	0	0	2
ABCD1	805	1198	923	1311	921	809	638	896	1049	1242	999	961	1281	1133	875	797	942	969	642	708	648	926	919	841	1223	906	1259	699	787	890	830
ABCD1P2	0	0	0	0	0	0	0	0	0	0	0	0	0	0	0	0	0	0	0	0	0	0	0	0	0	0	0	0	0	0	0
ABCD1P3	0	0	0	0	0	0	0	0	0	0	0	0	0	0	0	0	0	0	0	0	0	0	0	0	0	0	0	0	0	0	0
ABCD1P4	0	0	0	0	0	0	0	0	0	0	0	0	0	0	0	0	0	0	0	0	0	0	0	0	0	0	0	0	0	0	0
ABCD1P5	0	0	0	0	0	0	0	0	0	0	0	0	0	0	0	0	0	0	0	0	0	0	0	0	0	0	0	0	0	0	0
ABCD2	0	0	0	0	0	0	0	0	0	0	0	0	0	0	0	0	0	0	0	0	0	0	0	0	0	0	0	0	0	0	0
ABCD3	8030	9006	3685	3903	4251	3232	3792	3324	4525	6410	8158	3216	8200	6693	6767	7044	4573	4962	2473	5313	6596	7058	6147	6784	5954	3780	3923	3683	3207	5818	3538
ABCD4	770	1067	1227	1312	913	1048	1232	1247	1517	1130	896	1295	1054	805	732	670	1234	892	737	769	708	1213	999	813	1887	1089	1519	1208	1606	1166	1278
ABCE1	4799	8196	8520	4961	4953	3809	4070	3843	3722	4097	5984	3517	6047	4849	4675	2618	3623	4447	5228	4950	6136	5158	3915	6050	3116	2757	2880	3402	3175	1959	3927
ABCF1	6946	2401	4761	3624	3119	3579	2719	5326	2066	7385	2057	4105	4337	2892	3553	4029	6186	5356	6652	3699	3693	2909	4606	3686	1845	1753	3746	3941	4315	3803	4118
ABCF2	3665	5609	4172	2908	3214	2919	2325	2857	2543	3762	3843	2577	3343	2546	2649	2565	3038	2922	3068	3207	3065	2897	2801	3292	3036	2169	2164	2402	2580	2258	2157
ABCF2-H2BE1	2	0	20	0	0	0	0	0	82	9	0	129	0	0	0	0	0	0	0	0	0	0	0	0	0	0	0	0	6	0	0
ABCF2P1	0	3	0	0	0	0	5	1	0	0	0	0	0	3	2	2	1	0	0	4	0	0	0	1	1	0	0	0	1	0	0
ABCF2P2	0	0	0	0	0	0	0	0	0	0	0	0	0	0	0	0	0	0	0	0	0	0	0	0	0	0	0	0	0	0	0
ABCF3	2510	3483	2645	1274	2152	1902	1920	1649	1829	2658	3121	1647	2199	2204	2316	1792	1182	1948	2526	2527	2467	1581	1166	2413	1817	1095	1581	1704	1361	1086	1862
ABCG1	820	1113	976	768	1139	858	652	698	1054	1798	1310	966	1043	1006	820	1212	921	1020	845	842	844	943	935	840	1248	790	1897	678	631	949	1264
ABCG2	8285	9094	4406	7916	3669	3547	3534	4810	758	4323	5771	6250	2391	1683	2052	6570	4731	3560	4974	6829	3895	4715	3128	3502	8747	3846	9871	5340	3490	5404	4104
ABCG4	0	8	0	3	0	0	0	0	3	0	0	0	9	0	0	0	0	3	3	0	0	4	0	0	4	0	6	8	0	7	0
ABCG5	151	217	200	153	128	152	81	115	142	207	228	148	405	233	182	209	179	199	159	109	139	139	134	117	239	87	191	138	131	114	93
ABCG8	351	526	425	504	373	360	165	207	347	442	244	340	606	517	409	272	434	519	90	100	228	378	426	258	482	260	386	174	164	206	176
ABHD1	42	14	15	68	73	46	89	111	100	65	23	61	88	59	56	46	130	74	23	31	6	71	69	36	91	88	83	77	73	56	101
ABHD10	1311	2479	2340	1511	1786	1455	1360	1496	1636	1395	2341	1487	2448	1781	1832	1214	1646	1676	1418	1675	1686	1222	1311	1656	1500	1044	1166	1295	1301	1071	1406
ABHD11	1716	3789	2822	2114	2314	1692	1408	1805	1584	1456	1826	1770	1711	1489	1406	1305	1916	1367	1634	1511	1597	1192	1155	2157	1729	1176	1374	1017	1287	1171	1536
ABHD11-AS1	19	43	2	101	3	5	51	35	24	3	2	70	8	62	9	12	40	25	27	27	48	19	8	2	15	50	119	17	73	48	43
ABHD12	3633	5414	3949	2928	3725	3170	2484	3075	3605	3916	4697	3340	3849	3374	2961	2819	3223	2919	3271	3487	3162	3299	2762	3636	3156	2182	3195	2674	2956	2739	2561
ABHD12B	21	34	35	16	98	84	104	61	94	15	38	27	21	14	24	41	56	43	17	85	67	42	66	18	49	59	72	41	46	24	106
ABHD13	1273	2091	1598	1238	1217	1259	1308	1366	1643	1194	1527	1251	1616	1291	1286	1131	1315	1411	1516	1876	1503	1155	1043	1328	1672	940	1271	1144	931	931	1217
ABHD14A	348	372	387	237	236	269	288	10	214	267	562	156	291	151	203	207	348	283	197	277	268	331	193	307	216	141	77	154	269	307	100
ABHD14A-ACY1	42	46	7	146	33	60	111	1154	174	70	7	55	127	1055	45	140	66	391	49	2	21	55	87	15	237	133	1236	110	102	125	1493
ABHD14B	3748	5677	4074	4251	3392	3233	2596	2915	3346	4276	4442	3769	3957	3724	3398	2714	3106	3365	3197	2951	2948	2889	2886	3173	3203	2347	2955	2800	2838	2544	2575
ABHD15	1883	2586	1900	1370	1960	1855	1214	1324	1526	2144	1889	1806	2476	1863	1658	1295	1660	1474	1546	1738	1501	1878	1555	1684	1461	1062	1358	1265	1306	1114	1184
ABHD15-AS1	0	0	0	0	0	0	0	0	0	0	0	0	0	0	0	0	0	0	0	0	0	0	0	0	1	0	1	0	0	0	0
ABHD16A	2510	3852	2600	2615	2362	2201	2062	2395	2756	2743	2667	2944	3437	2238	2162	2187	2432	2432	2383	2268	2217	2480	2480	2320	2712	1669	2504	1884	2016	2253	2143
ABHD16B	41	0	29	0	0	28	0	0	0	0	0	0	14	0	0	0	49	21	0	0	18	0	0	0	1	0	0	6	0	5	18
ABHD17A	3498	2691	3863	2023	1718	3029	1287	1600	2089	3343	1989	3314	2944	2392	1009	1178	1660	1948	3369	2975	2953	1925	1611	2761	2057	1347	2524	1692	1597	1748	1344
ABHD17AP1	17	69	17	29	29	20	28	34	72	36	15	27	59	26	38	57	15	27	20	31	41	21	67	19	72	52	17	22	28	27	38
ABHD17AP3	13	40	19	19	6	29	22	18	21	16	9	14	28	9	11	11	40	26	6	8	6	15	18	13	36	23	40	13	13	23	17
ABHD17AP4	19	24	13	28	22	10	14	16	21	18	11	19	17	17	18	19	10	12	22	52	13	23	17	17	36	7	29	10	45	21	8
ABHD17AP5	7	0	12	7	12	7	16	0	7	9	0	10	11	13	6	5	8	6	7	0	5	4	0	0	12	0	9	10	9	19	5
ABHD17AP6	60	76	72	61	58	68	57	81	85	57	49	75	67	65	52	52	50	48	47	59	66	16	52	0	69	61	76	60	51	81	35
ABHD17AP7	0	0	0	0	0	0	0	0	0	0	0	0	0	0	0	0	0	0	0	0	0	0	0	0	0	0	0	0	0	0	0
ABHD17AP8	0	0	0	0	0	0	0	0	0	0	0	0	0	0	0	0	0	0	0	0	0	0	0	0	0	0	0	0	0	0	0
ABHD17AP9	0	0	0	0	0	0	0	0	0	0	0	0	0	0	0	0	0	0	0	0	0	0	0	0	0	0	0	0	0	0	0
ABHD17B	1141	1750	1434	989	1257	1107	944	1034	1255	1396	1634	1365	1307	1105	1112	1094	1166	1103	1281	1354	1204	1082	952	1257	1221	904	1134	987	965	878	967
ABHD17C	5887	10023	7400	6425	7299	6907	6360	6871	8121	6344	7288	7527	8261	7311	6220	5861	7622	7238	6895	6686	6414	6274	6119	6435	7619	5903	6766	5892	6023	6283	6478
ABHD18	69	619	408	577	214	904	595	295	190	1096	390	300	419	496	392	517	55	525	305	453	578	432	446	403	376	241	89	120	317	127	133
ABHD2	25325	46196	39213	25225	16200	24917	23398	22962	29976	42861	35445	20589	34621	28389	25729	27053	30765	20077	32718	35507	18115	30611	22158	20036	29695	18213	27516	26160	5050	28630	25766
ABHD3	1497	2306	1780	1514	1426	1372	1263	931	2062	1129	1665	2043	1463	1403	1369	1125	1102	1390	1708	1621	1845	1401	1112	1174	1781	1447	1653	882	1018	1535	1389
ABHD4	2358	2857	1990	2159	1964	1731	1881	2246	2881	1448	1311	2370	2159	2266	2142	2191	1857	1959	1917	1940	1587	1736	1897	1388	2864	1857	3024	1914	1704	2163	2387
ABHD5	1421	2057	1910	1282	1281	1260	966	1291	1543	1532	2065	1536	1378	1310	1347	1212	1347	1232	1466	1780	1584	1249	1026	1244	1224	900	1243	1116	1003	949	1091
ABHD6	1020	1590	1249	1065	1099	963	889	823	942	1046	1042	976	1099	1048	781	929	984	1023	1188	984	1136	1091	1241	895	928	719	837	969	929	806	842
ABHD8	240	382	173	194	443	343	322	289	329	215	154	138	456	232	236	169	301	337	231	227	220	290	408	306	311	263	261	179	171	259	292
ABI1	3556	654	4559	3753	3731	3466	3159	3572	4227	2992	4634	3355	3877	3586	3275	3611	4010	3498	3883	3925	4064	3918	3255	3323	4244	3063	3801	3149	2739	3088	3551
ABI1P1	0	0	0	4	0	0	1	0	0	6	8	0	3	0	0	0	0	0	5	1	0	4	0	0	11	0	0	0	0	0	0
ABI2	766	922	527	462	729	436	750	529	558	346	250	337	448	459	462	269	486	638	428	448	425	467	568	516	697	505	293	491	533	605	501
ABI3	0	4	0	0	0	0	0	0	0	0	0	0	0	0	0	0	0	0	0	0	0	0	0	0	0	0	0	0	0	0	0
ABI3BP	21	38	21	26	39	31	89	65	111	32	40	34	34	57	48	58	49	35	14	12	23	18	19	28	106	80	147	38	17	44	134
ABITRAM	822	977	1143	755	684	805	504	782	886	62	875	355	909	600	797	651	862	895	774	739	1022	812	660	763	277	330	739	732	764	572	845
ABITRAMP1	0	0	0	0	0	0	0	0	0	0	0	0	0	2	0	0	0	0	0	0	0	0	0	0	0	0	0	0	0	0	0
ABL1	3759	8810	6062	4374	4875	5015	2529	3736	3410	6706	5382	5538	4445	4174	5249	3004	5537	4977	4782	4564	4685	3807	4068	5180	4782	4416	2635	4443	3329	3065	3200
ABL2	1632	2518	2366	1229	1781	1294	1518	1427	1877	1872	1251	1249	1644	95	1804	1179	1629	1376	1312	316	1591	1440	1327	231	1743	1292	1312	246	1107	619	1434
ABLIM1	128	466	63	100	130	358	156	148	299	133	119	130	336	39	167	462	172	150	123	219	86	73	318	169	300	317	263	259	99	329	135
ABLIM2	174	278	226	193	191	245	239	231	349	116	151	196	313	225	221	138	216	183	106	150	224	175	148	133	295	212	345	158	136	208	269
ABLIM3	54	72	76	44	86	31	106	100	103	74	51	59	79	89	70	42	78	80	35	74	63	31	49	29	60	62	63	65	48	77	82
ABO	119	248	468	123	279	138	251	248	240	213	328	168	158	281	467	124	165	206	77	134	137	179	141	266	150	175	384	259	250	236	188
ABR	3332	4034	3368	1717	3206	1555	2192	3417	3564	4831	1807	3669	2167	1397	1078	2260	6172	1847	781	2074	2600	3747	1760	1966	2553	2524	2727	2269	1722	1394	2272
ABRA	0	4	3	7	0	6	16	6	15	0	0	0	8	0	0	0	0	6	0	8	2	6	10	0	11	0	10	7	8	0	21
ABRACL	974	1718	1670	1353	1421	648	562	1028	1622	889	1902	1018	1356	773	792	1229	869	487	1579	1712	1570	1452	1173	1217	557	711	1276	1237	1192	1128	1205
ABRAXAS1	755	1178	992	558	811	838	924	883	853	391	831	758	845	619	729	499	828	783	707	787	633	613	833	906	885	388	710	521	499	423	599
ABRAXAS2	1677	2596	1774	1520	1607	1470	1291	1644	1826	1507	1661	1413	1599	1425	1570	1326	1514	1552	1712	1645	1651	1450	1439	1551	1694	1250	1428	1149	1325	1363	1279
ABT1	2014	3142	2258	1929	2129	1886	1555	1867	2227	1360	1859	1516	1851	1711	1511	1511	1919	1944	1768	2347	2094	1709	1676	1866	1865	1474	1463	1515	1611	1531	1550
ABT1P1	9	7	2	2	9	0	26	9	8	14	7	4	4	0	4	0	10	11	4	7	1	0	4	0	8	32	14	0	3	6	12
ABTB1	465	711	515	682	830	782	947	940	1035	536	499	717	1341	1021	937	723	1168	1053	462	603	395	732	568	573	1133	786	1194	507	542	869	1224
ABTB2	3037	3886	2765	1892	2869	2642	2699	3126	3464	3385	3080	3696	2333	1947	1498	2475	2656	2622	2683	2938	2463	2348	2380	2523	2954	2113	2892	2187	2269	2441	2448
AC000032.1	4	0	0	0	3	2	2	1	2	2	0	1	4	1	2	4	0	3	0	0	0	0	0	0	3	1	0	2	3	2	0
AC000035.1	0	0	0	0	0	0	0	0	0	0	0	0	0	0	0	0	0	0	0	0	0	0	0	0	0	0	0	0	0	0	0
AC000036.1	0	0	0	0	0	0	0	0	0	0	0	0	0	0	0	0	0	0	0	0	0	0	0	0	0	0	0	0	0	0	0
AC000041.1	0	0	8	0	29	6	0	1	0	11	0	4	43	58	8	18	0	15	72	0	43	0	0	0	10	0	13	0	35	11	1
AC000050.1	0	0	0	0	0	0	0	0	0	0	0	0	0	0	0	0	0	0	0	0	0	0	0	0	0	0	0	0	0	0	0
AC000058.1	0	0	0	0	0	0	0	0	0	0	0	0	2	0	0	0	0	6	0	0	0	0	0	0	0	0	0	0	3	0	0
AC000061.1	0	3	0	0	1	0	9	1	6	0	1	0	3	2	1	2	3	5	0	4	0	2	0	0	7	0	1	2	0	3	3
AC000065.1	45	112	114	83	138	82	562	182	341	71	31	16	68	48	73	98	152	172	164	79	81	21	68	71	461	436	429	170	143	88	383
AC000065.2	18	13	29	36	63	26	158	20	123	6	12	4	28	7	13	23	63	24	51	33	33	14	7	22	132	135	131	100	41	5	118
AC000067.1	0	0	0	0	0	0	0	0	0	0	0	0	0	0	0	0	0	0	0	0	0	0	0	0	0	0	0	0	0	0	0
AC000068.1	100	149	95	100	91	105	91	122	105	137	155	100	161	124	64	101	87	0	86	98	106	93	89	73	73	80	112	99	70	73	108
AC000068.2	12	9	7	4	9	9	11	5	17	13	8	19	12	9	9	4	16	10	20	8	4	7	1	9	12	17	11	5	4	3	9
AC000068.3	0	0	0	0	0	0	0	0	0	0	0	0	0	0	0	0	0	0	0	0	0	0	0	0	0	0	0	0	0	0	0
AC000072.1	0	6	4	0	4	3	0	3	0	3	0	0	0	0	0	3	0	0	0	0	1	0	0	4	4	0	0	6	0	0	0
AC000077.1	0	0	0	0	0	0	0	0	0	0	0	0	0	0	0	0	0	0	0	0	0	0	0	0	0	0	0	0	0	0	0
AC000078.1	5	10	4	15	8	4	19	10	18	14	5	0	15	10	9	19	0	15	2	4	0	15	8	8	15	16	6	7	4	8	6
AC000081.1	0	0	0	0	0	0	3	0	0	0	0	0	0	0	2	0	0	0	0	0	0	0	0	0	0	2	0	0	0	0	3
AC000081.2	0	0	0	0	0	0	0	0	0	0	0	0	0	0	0	0	0	0	0	0	0	0	0	1	0	0	0	0	0	0	0
AC000082.1	9	0	3	0	0	0	8	29	9	4	3	0	17	2	4	7	7	4	0	0	0	9	0	0	10	4	20	10	9	0	0
AC000085.1	0	0	0	9	4	0	10	0	3	0	0	0	4	0	0	0	0	11	0	0	0	0	11	0	7	9	7	5	0	5	5
AC000089.1	354	413	286	209	213	189	170	189	200	197	310	251	157	277	187	177	198	217	293	276	222	206	139	171	219	185	202	132	253	213	156
AC000093.1	5	18	24	26	31	27	36	26	30	22	12	32	15	15	0	9	8	26	17	21	17	30	18	14	18	9	3	26	15	15	25
AC000095.1	0	0	0	0	0	0	0	0	0	0	0	0	0	0	0	4	0	0	0	0	0	0	0	0	0	2	2	0	0	0	0
AC000095.2	0	0	0	0	0	0	0	0	0	0	0	0	0	0	0	0	0	0	0	0	0	0	0	0	0	0	0	0	0	0	0
AC000111.1	0	0	0	0	1	0	0	5	0	1	0	0	0	0	0	1	2	0	0	0	2	2	0	2	2	4	2	0	0	0	6
AC000111.2	3	4	4	8	2	1	4	1	15	2	1	2	4	6	1	1	9	7	2	0	0	0	4	0	8	7	10	6	2	6	3
AC000113.1	0	0	0	0	0	0	0	0	0	0	0	0	0	0	0	0	0	0	0	0	0	0	0	0	0	0	0	0	0	0	0
AC000120.1	14	20	16	15	16	11	61	22	56	32	4	4	13	2	3	18	20	23	11	9	8	10	16	15	62	55	70	18	3	5	38
AC000120.2	0	0	0	0	0	0	2	0	0	0	0	0	0	0	0	0	0	0	0	0	0	0	0	0	0	0	0	0	0	0	0
AC000120.3	0	0	0	0	0	0	0	0	0	0	0	0	0	0	0	0	0	0	0	0	0	0	0	0	0	0	0	0	0	0	0
AC000123.1	0	0	0	0	0	0	0	0	0	0	0	0	0	0	0	0	0	0	0	0	0	0	0	0	0	0	0	0	0	0	0
AC000123.2	1	1	10	1	1	1	1	1	3	2	0	0	0	0	0	0	2	1	0	0	0	0	1	1	14	4	0	0	1	1	7
AC000123.3	59	37	35	55	23	27	213	28	32	25	47	49	36	18	25	18	90	56	32	32	29	24	13	74	51	35	78	17	114	28	46
AC000124.1	0	0	0	0	0	0	0	0	0	0	0	0	0	0	0	0	1	0	0	0	0	0	0	0	0	0	0	0	0	0	0
AC000362.1	0	0	0	0	0	0	0	0	0	0	0	0	0	0	0	0	0	0	0	0	0	0	0	0	0	0	0	0	0	0	0
AC000367.1	0	0	0	0	0	0	0	0	0	0	0	0	0	0	0	0	0	0	0	0	0	0	0	0	0	0	0	0	0	0	0
AC000372.1	0	0	0	0	0	0	0	0	0	0	0	0	0	0	0	0	0	0	0	0	0	0	0	0	0	0	0	0	0	0	0
AC000374.1	0	0	0	0	0	0	0	0	0	0	0	0	0	0	0	0	0	0	0	0	0	0	0	0	0	0	0	0	0	0	0
AC000403.1	0	7	0	0	0	0	2	0	0	0	0	0	4	5	0	2	5	3	0	3	0	0	10	0	0	0	0	4	0	0	4
AC001226.1	3	1	1	0	0	0	3	5	2	0	0	0	0	6	1	0	2	13	0	0	0	2	0	0	5	4	5	0	3	2	2
AC001226.2	12	26	19	30	19	29	44	32	27	26	16	19	17	14	14	13	35	7	18	24	28	0	23	40	21	34	37	52	26	17	28
AC002044.1	0	0	2	0	0	1	2	0	2	1	0	0	0	0	0	0	0	0	0	0	0	0	1	0	3	0	0	2	0	1	4
AC002044.2	0	0	7	0	8	9	16	17	12	5	0	5	0	2	0	0	4	24	9	0	3	0	8	0	24	13	23	5	3	10	26
AC002044.3	0	0	4	3	5	4	4	5	4	2	4	0	0	2	0	0	2	0	1	2	3	0	4	0	6	6	7	4	4	0	22
AC002056.1	48	74	65	69	65	49	43	52	63	71	55	54	41	50	73	55	39	36	53	40	52	44	46	35	81	42	53	47	61	53	28
AC002056.2	0	0	0	0	0	0	0	0	0	0	0	0	0	0	0	0	0	0	0	0	0	0	0	0	0	0	0	0	0	0	0
AC002057.1	0	0	0	0	0	0	0	0	0	0	0	0	0	0	0	0	0	0	0	0	0	0	0	0	0	0	0	0	0	0	0
AC002057.2	0	0	0	0	0	0	0	0	0	0	0	0	0	0	0	0	0	0	0	0	0	0	0	0	0	0	0	0	0	0	0
AC002059.1	4	0	3	0	2	0	13	6	0	0	0	5	0	0	0	7	0	4	0	0	4	0	3	9	16	0	1	3	0	1	0
AC002059.2	8	7	5	5	7	8	5	4	13	3	12	4	8	2	5	3	5	7	2	4	3	8	10	4	8	6	7	8	6	3	5
AC002059.3	2	11	0	0	8	8	6	6	27	0	0	6	2	0	0	5	9	13	0	3	6	0	10	0	11	16	5	13	2	7	28
AC002064.1	0	3	0	0	0	0	0	0	0	5	0	0	0	0	4	0	0	0	0	0	0	0	0	0	0	0	0	0	0	2	0
AC002064.2	0	0	0	0	4	0	5	5	13	2	0	0	0	3	4	8	5	11	0	2	0	0	4	0	6	0	11	11	6	0	11
AC002064.3	3	0	1	1	3	1	2	1	1	0	0	0	0	0	5	0	0	0	0	0	0	0	2	0	3	0	3	3	0	0	0
AC002066.1	0	0	0	0	0	4	1	0	6	0	0	0	0	3	4	0	0	0	0	0	0	0	0	4	0	4	0	0	0	0	0
AC002069.1	0	0	0	0	0	0	0	0	0	0	0	0	0	0	0	0	0	0	0	0	0	0	0	0	0	0	0	0	0	0	0
AC002069.2	0	0	0	0	0	0	0	0	0	0	0	0	0	0	0	0	0	0	0	0	0	0	0	0	0	0	0	0	0	0	0
AC002069.3	0	0	0	0	0	0	0	0	0	0	0	0	0	0	0	0	0	1	0	0	0	0	0	0	2	0	0	0	0	0	0
AC002069.4	0	0	0	0	0	0	0	0	0	0	0	0	0	0	0	0	0	0	3	0	0	0	0	0	0	0	0	0	0	0	0
AC002070.1	0	0	0	0	2	9	0	4	0	3	0	3	0	0	5	0	9	0	0	5	0	0	3	0	0	0	0	3	0	0	4
AC002072.1	0	0	0	0	0	0	0	0	0	0	0	0	0	0	0	0	0	0	0	0	0	0	0	0	0	0	0	0	0	0	0
AC002074.1	0	0	0	0	0	0	0	0	0	0	0	0	0	0	0	0	0	0	0	0	0	0	0	0	0	0	0	0	0	0	0
AC002074.2	0	0	0	0	0	0	0	0	0	0	0	0	0	0	0	0	0	0	0	0	0	0	0	0	0	0	0	0	0	0	0
AC002075.1	0	0	0	0	0	0	0	0	0	0	0	0	0	0	0	0	0	0	0	0	0	0	0	0	0	0	0	0	0	0	0
AC002075.2	5	5	4	3	5	2	4	5	3	2	4	6	2	7	5	2	3	3	5	3	3	5	5	5	4	1	2	3	4	3	2
AC002076.1	0	0	0	0	0	0	0	0	0	0	0	0	0	0	0	0	0	0	0	0	0	0	0	0	0	0	0	0	0	0	0
AC002090.1	0	0	0	0	0	0	0	0	0	0	0	0	0	0	0	0	0	0	0	0	0	0	0	0	0	0	0	0	0	0	0
AC002091.1	0	0	0	0	0	0	0	0	0	0	0	0	0	0	0	0	0	0	0	0	0	0	0	0	0	0	0	0	0	0	0
AC002091.2	0	0	0	0	0	0	0	0	0	0	0	0	0	0	0	0	1	0	0	0	0	0	0	0	0	0	2	0	0	0	0
AC002094.1	0	0	0	0	0	0	0	0	0	0	0	0	0	0	0	0	0	0	0	0	0	0	0	0	0	0	0	0	0	0	0
AC002094.2	0	0	0	0	0	0	0	0	0	0	0	0	0	0	0	0	0	0	0	0	0	0	0	0	0	0	0	0	0	0	0
AC002094.3	0	0	5	0	0	14	11	0	0	0	0	0	0	8	0	16	0	0	0	4	9	8	14	1	0	0	1	16	5	0	0
AC002094.4	0	0	0	0	0	0	0	0	0	4	0	0	2	0	0	0	0	0	1	2	0	1	5	0	0	6	0	3	0	2	3
AC002094.5	0	2	0	5	4	2	1	5	4	0	0	3	0	0	2	0	5	2	0	0	0	5	9	0	3	4	0	0	1	0	0
AC002101.1	0	0	0	0	0	0	0	0	0	0	0	0	0	0	0	0	0	0	0	0	0	0	0	0	0	0	0	0	0	0	0
AC002115.1	0	0	0	0	0	0	0	0	0	0	0	0	0	0	0	0	0	0	0	0	0	0	0	0	0	0	0	0	0	0	0
AC002116.1	0	0	0	0	0	0	0	1	0	0	0	0	0	0	0	0	0	4	0	0	0	0	0	0	0	0	0	0	0	0	0
AC002116.2	27	25	35	53	52	52	23	46	43	34	18	22	13	31	18	14	53	48	65	29	32	13	28	27	38	44	24	44	34	22	29
AC002127.1	0	0	0	0	0	0	0	0	0	0	0	0	0	0	0	0	0	0	0	0	0	0	0	0	0	0	0	0	0	0	0
AC002128.1	32	59	20	66	42	67	131	125	177	55	45	61	69	42	56	40	106	118	32	38	18	65	109	25	116	115	131	71	87	84	135
AC002128.2	0	0	0	0	0	6	0	45	0	0	0	44	0	0	0	0	0	16	0	0	0	0	0	0	32	0	0	0	0	0	0
AC002306.1	7	0	2	9	0	1	17	8	16	1	10	0	5	4	0	7	8	8	0	0	0	0	17	0	16	15	26	0	9	5	12
AC002310.1	92	162	106	119	114	109	94	81	104	82	89	82	129	101	117	75	149	126	44	62	86	100	139	116	163	76	97	62	104	77	119
AC002310.2	18	16	7	22	17	16	25	34	19	10	49	24	5	12	21	28	28	26	0	7	0	10	17	0	22	28	38	26	49	31	30
AC002310.3	14	10	9	10	7	6	11	15	31	7	7	3	9	14	22	7	11	24	5	0	0	16	7	0	16	13	21	5	6	20	32
AC002310.4	0	0	0	12	0	11	0	0	23	0	13	0	27	0	19	0	0	0	0	0	0	0	0	0	11	0	0	0	0	0	0
AC002310.5	144	42	13	147	38	135	27	32	17	205	171	146	70	46	186	39	41	178	40	120	30	27	31	35	17	84	32	17	21	75	17
AC002331.1	0	0	0	0	0	0	0	0	0	0	0	0	0	0	0	0	0	0	0	0	0	0	0	0	0	0	0	0	0	0	0
AC002347.1	0	8	1	0	4	2	6	0	4	2	2	0	1	0	0	4	5	14	0	0	0	0	0	6	9	1	5	6	0	11	3
AC002347.2	0	0	0	4	0	0	1	0	2	0	0	3	0	0	0	0	1	1	3	0	0	0	0	3	1	3	0	4	0	2	0
AC002350.1	1	4	1	2	1	2	3	3	3	2	1	1	1	2	3	3	2	2	11	3	2	2	4	2	6	2	3	3	2	3	2
AC002350.2	26	41	15	27	6	14	12	19	9	69	49	16	27	12	13	5	27	9	29	22	15	58	13	42	16	5	14	19	36	13	15
AC002351.1	0	0	0	0	0	0	0	0	0	0	0	0	0	0	0	0	0	0	0	0	0	0	0	0	0	0	0	0	0	0	0
AC002368.1	0	0	0	0	0	0	0	0	0	0	0	0	0	0	0	0	0	0	0	0	0	0	0	0	0	0	0	0	0	0	0
AC002375.1	0	0	0	0	0	0	0	0	0	0	0	0	0	0	0	0	0	0	0	0	0	0	0	0	0	0	0	0	0	0	0
AC002377.1	0	0	0	0	0	0	0	0	0	0	0	0	0	0	0	0	0	0	0	0	0	0	0	0	0	0	0	0	0	0	0
AC002378.1	0	5	0	10	0	4	7	0	0	0	0	0	0	8	3	0	0	0	0	0	3	0	0	0	0	4	0	4	0	6	4
AC002381.1	0	5	0	0	4	1	11	0	5	0	1	0	0	0	2	0	0	0	0	0	0	0	0	0	3	7	3	2	2	2	8
AC002383.1	0	0	0	0	0	0	4	0	0	0	0	0	0	0	0	0	0	0	0	0	0	0	0	0	0	0	0	0	0	0	0
AC002386.1	0	0	0	0	0	0	0	0	0	0	0	0	0	0	0	0	0	0	0	0	0	0	0	0	0	0	0	0	0	0	0
AC002398.1	0	0	0	0	0	0	0	0	0	0	0	0	0	0	0	0	0	0	0	0	0	0	0	0	0	0	0	0	0	0	0
AC002398.2	0	0	0	13	0	0	0	0	0	2	0	0	0	0	2	8	3	1	0	0	0	0	0	0	0	3	2	1	1	0	2
AC002401.1	0	0	0	0	0	0	4	9	7	6	0	3	8	3	0	4	0	9	2	0	0	9	3	0	6	0	2	2	9	0	0
AC002401.2	2	12	0	10	6	9	2	0	1	0	0	2	3	5	1	7	6	13	6	0	0	2	5	6	3	11	9	10	4	6	8
AC002401.3	3	1	1	6	7	6	1	8	9	3	3	3	3	3	4	6	9	0	0	0	1	1	10	2	8	0	3	10	10	0	6
AC002401.4	10	23	4	3	12	5	2	9	24	0	8	22	11	12	32	8	24	11	9	24	3	12	2	1	7	15	11	10	8	18	14
AC002407.1	0	0	0	0	0	0	0	0	0	0	0	0	0	0	0	0	0	0	0	0	0	0	0	0	0	0	0	0	0	0	0
AC002428.1	0	0	0	0	0	0	0	0	0	0	0	0	0	0	0	0	0	0	0	0	0	0	0	0	0	0	0	0	0	0	0
AC002428.2	0	0	0	0	0	0	0	0	0	0	0	0	0	0	0	0	0	0	0	0	0	0	0	0	0	0	0	0	0	0	0
AC002429.1	0	0	1	0	0	0	6	0	1	0	0	0	0	0	0	0	0	2	0	0	0	0	0	0	3	4	0	0	0	0	10
AC002451.1	0	0	0	0	0	0	0	0	0	0	5	0	23	4	0	4	6	4	4	0	0	0	4	0	2	0	18	6	0	0	5
AC002451.2	0	0	0	0	0	0	0	0	0	2	0	0	4	0	0	0	0	0	0	0	0	0	0	2	0	8	2	0	4	0	0
AC002456.1	0	0	0	10	0	0	8	0	0	0	0	0	0	0	0	4	5	0	1	0	0	0	0	0	0	0	0	0	0	0	0
AC002456.2	1	0	0	1	0	0	7	0	2	0	0	0	0	0	0	0	1	3	0	0	0	2	0	4	2	0	9	5	0	0	3
AC002458.1	0	0	0	0	0	0	0	0	0	0	0	0	0	0	0	0	0	0	0	0	0	0	0	0	0	0	0	0	0	0	0
AC002460.1	0	0	0	0	0	0	0	0	0	0	0	0	0	0	0	0	0	0	0	0	0	0	0	0	0	0	0	0	0	0	0
AC002460.2	0	0	0	0	2	0	6	2	0	0	0	0	4	4	6	0	0	13	0	0	0	0	4	3	6	11	17	0	2	1	4
AC002463.1	0	4	0	11	4	1	15	12	19	9	3	0	3	0	9	10	4	4	5	4	0	0	10	0	7	0	17	8	8	0	23
AC002464.1	0	0	0	0	0	0	0	0	0	0	0	0	0	0	0	0	0	0	0	0	0	0	0	0	0	0	0	0	0	0	0
AC002465.1	0	0	0	0	0	0	0	0	0	0	0	0	0	0	0	0	0	0	0	0	0	0	0	0	0	0	0	0	0	0	0
AC002467.1	93	200	129	79	92	73	111	97	116	87	137	128	99	78	68	54	109	129	83	55	128	92	118	65	92	106	147	62	100	86	63
AC002470.1	27	24	26	21	44	21	27	22	34	36	30	33	52	14	13	18	23	31	17	11	22	12	21	4	38	7	24	13	22	14	33
AC002470.2	7	6	19	0	0	0	16	9	23	0	15	11	34	0	6	0	0	51	0	0	0	0	0	0	6	0	24	3	0	3	44
AC002472.1	0	0	0	0	0	0	0	0	0	0	0	0	0	0	0	0	0	2	0	0	0	2	0	0	0	0	4	0	0	0	0
AC002472.2	0	0	0	2	0	0	3	6	0	0	3	0	0	0	11	0	0	3	1	0	0	0	0	0	0	4	1	0	5	7	4
AC002472.3	0	0	0	0	0	0	0	0	0	0	0	0	3	0	0	3	0	0	0	0	0	0	0	0	0	0	0	0	0	0	0
AC002472.4	0	0	0	0	0	0	0	0	0	0	0	0	0	0	0	0	0	0	0	0	0	0	0	0	0	0	0	0	0	0	0
AC002480.1	0	0	0	0	0	0	0	0	0	0	0	0	0	0	0	0	0	0	0	0	0	0	0	0	0	0	0	0	0	0	0
AC002480.2	0	0	0	0	0	0	0	0	0	0	0	0	0	0	0	0	0	0	0	0	0	0	0	0	0	0	0	0	0	0	0
AC002486.1	0	0	0	0	0	0	0	0	0	0	0	0	0	0	0	0	0	0	0	0	0	0	0	0	0	0	0	0	0	0	0
AC002486.2	0	0	0	0	0	0	0	0	0	0	0	0	0	0	0	0	0	0	0	0	0	0	0	0	0	0	0	0	0	0	0
AC002487.1	0	0	0	0	0	0	0	0	0	0	0	0	0	0	0	0	0	0	0	0	0	0	0	0	0	0	0	0	0	0	0
AC002511.1	0	0	0	0	0	0	0	0	0	0	0	0	0	0	0	0	0	0	0	0	0	0	0	0	0	0	0	0	0	0	0
AC002511.2	0	0	0	0	0	0	0	0	0	0	0	0	0	0	0	0	0	0	0	0	0	0	0	0	0	0	0	0	0	0	0
AC002511.3	0	0	0	0	0	0	0	0	0	0	0	0	0	0	0	0	0	0	0	0	0	0	0	0	0	0	0	0	0	0	0
AC002519.1	0	0	0	2	0	0	0	0	1	12	4	0	0	0	0	0	2	8	0	8	0	3	2	0	0	4	4	0	0	0	8
AC002519.2	1	0	1	0	0	0	0	5	0	0	0	0	1	3	1	0	2	2	0	1	1	1	4	1	0	0	0	1	1	2	1
AC002525.1	2	0	0	0	6	0	11	6	2	0	3	2	0	0	6	0	12	0	0	4	0	6	11	0	9	5	0	0	2	0	11
AC002529.1	0	0	0	0	0	0	0	0	0	0	0	0	0	0	0	0	0	0	0	0	0	0	0	0	0	0	0	0	0	0	0
AC002540.1	0	4	3	3	9	5	10	12	13	0	10	2	20	2	0	4	9	10	1	0	2	6	1	4	21	20	16	4	4	3	20
AC002542.1	0	2	2	2	0	0	3	0	2	3	0	0	1	0	1	3	2	0	0	3	0	0	0	0	6	1	5	0	0	0	3
AC002542.2	0	0	0	0	0	0	0	0	0	1	0	0	0	0	0	0	0	0	0	0	0	0	0	0	0	0	0	0	0	0	0
AC002542.3	0	0	0	0	0	0	0	0	0	0	0	0	0	0	0	0	0	0	0	0	0	0	0	0	0	0	0	0	1	0	0
AC002542.4	0	0	0	0	2	0	0	0	0	0	0	0	0	0	0	0	0	0	0	0	0	0	0	0	1	0	1	0	0	0	0
AC002542.5	1	0	0	0	0	0	0	0	0	0	0	0	0	0	0	0	0	0	0	0	0	0	0	0	0	0	0	0	0	0	0
AC002542.6	3	0	0	0	3	0	10	6	12	2	0	0	2	0	1	7	0	0	3	0	0	4	0	0	6	13	7	2	0	2	12
AC002543.1	5	33	9	27	10	10	92	59	65	26	14	15	14	18	14	25	21	39	12	0	13	25	24	20	76	82	92	40	41	26	67
AC002545.1	0	2	4	0	1	5	0	4	0	0	2	3	0	2	1	2	4	3	1	2	1	0	2	0	0	1	1	0	6	1	0
AC002546.1	0	0	0	0	0	0	4	5	0	0	0	0	1	0	0	0	0	0	3	0	0	0	0	0	6	8	0	0	8	3	1
AC002550.1	8	15	9	8	12	12	26	14	17	1	0	8	3	20	5	14	8	19	4	0	0	10	18	11	5	24	14	5	27	0	5
AC002550.2	15	24	17	13	8	25	22	18	18	11	22	14	32	9	1	2	6	23	17	29	17	25	20	12	41	10	29	8	4	8	8
AC002551.1	0	4	2	3	5	2	12	9	11	0	6	5	4	4	0	2	8	2	9	6	3	1	4	2	4	7	5	1	10	3	16
AC002553.1	13	34	19	45	36	17	184	54	159	30	3	21	33	21	10	38	32	46	28	12	25	28	41	19	166	119	133	52	50	47	109
AC002553.2	0	0	0	0	0	0	1	0	0	0	0	0	0	0	0	1	1	0	0	0	0	0	2	0	0	0	1	1	0	0	0
AC002558.1	5	18	11	21	11	18	47	12	31	12	16	1	2	15	8	6	12	22	16	3	3	10	16	5	50	41	41	7	8	2	37
AC002558.2	0	6	7	17	0	0	27	9	11	6	5	0	1	1	2	7	0	6	9	5	5	5	11	1	48	6	22	6	6	0	9
AC002558.3	21	34	37	23	41	36	68	41	80	24	8	14	23	16	7	3	23	9	16	32	28	20	62	15	90	70	105	38	22	25	86
AC002563.1	0	0	2	3	8	0	5	7	3	2	0	0	0	0	0	3	4	5	0	0	0	0	2	3	7	0	0	6	6	5	3
AC002984.1	0	0	0	0	0	0	0	0	5	0	0	4	0	0	0	0	0	0	0	0	0	0	0	0	0	2	0	0	0	0	2
AC002985.1	0	0	0	0	0	0	1	0	0	3	0	0	0	0	0	0	0	0	0	0	0	0	0	0	0	0	0	1	0	0	0
AC002996.1	0	0	1	12	0	0	0	0	0	0	0	0	0	6	0	4	0	0	0	0	0	0	0	0	3	0	0	8	0	1	2
AC003001.1	0	0	0	0	0	0	2	0	0	0	0	0	0	0	0	0	0	0	0	0	0	0	0	0	0	0	0	0	0	0	0
AC003001.2	0	0	0	0	0	0	0	0	0	0	0	0	0	0	0	0	0	0	0	0	0	0	0	0	0	0	0	0	0	0	4
AC003002.1	0	0	0	0	0	0	0	0	0	0	0	0	0	0	0	0	0	0	0	0	0	0	0	0	0	0	47	79	0	0	0
AC003002.2	0	0	4	0	10	11	28	19	15	0	4	12	0	5	0	0	9	1	0	0	0	7	15	0	3	0	0	0	5	5	10
AC003002.3	0	4	2	5	0	2	0	5	0	0	0	0	4	0	0	0	1	0	0	3	1	0	3	0	3	3	2	0	0	0	0
AC003005.1	16	26	0	22	0	0	0	9	28	0	7	0	12	6	7	0	25	25	6	6	0	0	14	0	9	13	18	6	8	0	12
AC003005.2	0	0	0	0	0	0	2	0	0	0	0	0	0	8	0	0	0	0	0	0	0	0	0	0	6	5	0	0	0	3	4
AC003006.1	0	0	3	0	0	4	0	0	0	0	0	3	0	0	0	0	0	0	0	1	0	0	0	0	0	0	0	0	0	0	0
AC003009.1	0	0	0	0	0	0	0	0	0	0	0	0	0	0	0	0	0	0	0	0	0	0	0	0	0	0	0	0	0	0	0
AC003035.1	2	0	0	0	0	0	0	0	0	0	0	0	0	0	0	0	0	0	0	0	0	0	0	0	0	0	0	0	0	0	3
AC003035.2	0	0	0	0	0	0	0	0	0	0	0	0	0	0	0	0	0	0	0	0	0	0	0	0	0	0	0	0	0	0	0
AC003043.1	0	0	0	0	0	0	0	0	0	0	0	0	0	0	0	0	0	0	0	0	0	0	0	0	0	0	0	0	0	0	0
AC003043.2	0	0	0	0	0	0	0	0	0	0	0	0	0	0	0	0	0	0	0	0	0	0	0	0	0	0	0	0	0	0	0
AC003044.1	0	0	0	0	0	0	0	0	0	0	0	0	0	0	0	0	0	0	0	0	0	0	0	0	0	0	0	0	0	0	0
AC003070.1	0	0	0	0	0	0	0	0	0	0	0	0	0	0	0	0	0	0	0	0	0	0	0	0	0	0	0	0	0	0	0
AC003070.2	0	0	0	0	0	2	0	0	0	0	0	0	0	0	0	0	0	0	0	0	0	0	0	0	0	0	0	0	0	0	0
AC003071.1	0	0	0	0	0	0	0	0	0	0	0	0	0	0	0	0	0	0	0	0	0	0	0	0	0	0	0	0	0	0	0
AC003072.1	0	0	0	0	0	0	0	0	0	0	0	0	0	0	0	0	0	0	0	0	0	0	0	0	0	0	0	0	0	0	0
AC003072.2	0	0	2	0	0	0	0	0	0	0	0	2	0	0	4	0	2	2	1	0	4	1	0	0	6	3	4	0	0	4	6
AC003077.1	0	0	4	0	0	6	0	0	0	0	0	0	0	0	3	0	0	0	0	0	0	0	4	0	7	0	0	0	0	4	7
AC003080.1	5	0	0	0	0	0	0	0	4	0	0	0	0	0	0	0	0	3	0	0	1	4	0	0	6	3	1	0	0	0	2
AC003084.1	0	0	0	0	0	0	0	0	0	0	0	0	0	0	0	0	0	0	0	0	0	0	0	0	0	0	0	0	0	0	0
AC003086.1	18	32	9	16	5	9	4	6	10	16	13	0	12	10	5	9	11	4	0	10	3	0	8	19	16	10	4	0	16	11	12
AC003087.1	0	0	0	0	0	0	0	0	0	0	0	0	0	0	0	0	0	0	0	0	0	0	0	0	0	0	0	0	0	0	0
AC003092.1	0	0	0	0	0	0	0	0	0	0	0	0	0	0	0	0	0	0	0	0	0	0	0	0	0	0	0	0	0	0	0
AC003092.2	0	0	0	0	0	0	0	0	0	0	0	0	0	0	0	0	0	0	0	0	0	0	0	0	0	0	0	0	0	0	0
AC003093.1	0	0	4	7	7	10	11	11	23	6	0	0	6	0	2	8	0	6	3	11	5	0	3	0	17	14	23	0	9	0	18
AC003098.1	0	0	0	0	0	0	0	0	0	0	0	0	0	0	0	0	0	0	0	0	0	0	0	0	0	0	0	0	0	0	0
AC003101.1	0	0	0	0	0	0	0	0	0	0	0	0	0	0	0	0	0	0	0	0	0	0	0	0	6	0	0	0	0	0	0
AC003101.2	0	0	0	3	0	2	1	2	3	0	1	5	1	0	0	0	7	7	0	1	0	0	1	0	0	5	6	3	1	3	0
AC003101.3	0	0	0	0	0	0	0	0	0	0	0	0	0	0	0	0	0	0	0	0	0	0	0	0	0	0	0	0	0	0	0
AC003102.1	0	0	0	0	0	0	0	0	0	0	0	0	0	0	0	0	0	0	0	1	0	0	0	0	0	0	1	0	0	0	0
AC003109.1	0	0	0	0	0	0	0	0	0	0	0	0	0	0	0	0	0	0	0	0	0	0	0	0	0	0	0	0	0	0	0
AC003657.1	0	0	0	0	0	0	0	0	0	0	0	0	0	0	0	0	0	0	0	0	0	0	0	0	0	0	0	0	0	0	0
AC003659.1	0	0	0	0	0	0	0	0	0	0	0	0	0	0	0	0	0	0	0	0	0	0	0	0	0	0	0	0	0	0	0
AC003666.1	0	0	0	0	0	0	0	0	0	0	0	0	0	0	0	0	0	0	0	0	0	0	0	0	0	0	0	0	0	0	0
AC003669.1	0	0	0	0	0	0	0	0	0	0	0	0	0	0	0	0	0	0	0	0	0	0	0	0	0	0	0	0	0	0	0
AC003681.1	609	718	461	702	701	662	2200	1359	2131	757	481	568	761	804	880	892	1315	1223	498	519	491	749	921	643	2718	2182	2475	1247	1163	1094	2255
AC003682.1	0	0	0	0	0	0	0	0	0	0	0	0	0	10	0	0	0	0	0	0	0	0	0	5	12	0	9	8	10	0	0
AC003684.1	0	0	0	0	0	0	0	0	0	0	0	0	0	0	0	0	0	0	0	0	0	0	0	0	0	0	0	0	0	0	0
AC003685.1	0	0	0	0	0	0	0	0	0	0	0	0	0	0	0	0	0	0	0	0	0	0	0	0	0	0	0	0	0	0	0
AC003686.1	0	0	0	0	0	0	0	0	0	0	0	0	0	0	0	0	0	0	0	0	0	0	0	0	0	0	0	0	0	0	0
AC003687.1	0	0	0	0	0	0	0	0	0	0	0	0	0	0	0	0	0	0	0	0	0	0	0	1	0	0	0	2	0	3	0
AC003688.1	0	0	0	0	0	0	0	0	0	0	0	0	0	0	0	0	0	10	0	0	0	0	21	0	0	0	0	0	0	0	0
AC003688.2	0	0	0	0	0	0	0	0	0	0	0	0	3	5	0	2	9	5	0	0	0	0	11	0	0	0	8	0	3	0	4
AC003950.1	0	0	0	0	0	0	0	0	0	0	0	0	0	0	0	0	0	0	0	0	0	0	0	0	0	0	0	0	0	0	0
AC003956.1	3	0	3	5	4	3	4	10	9	3	0	6	7	3	6	6	8	10	0	0	0	4	4	0	8	12	13	4	7	6	14
AC003957.1	1	21	2	16	12	23	67	54	57	28	16	10	36	12	18	19	33	52	5	2	7	9	23	13	37	73	48	24	27	22	41
AC003958.1	0	0	0	0	0	0	0	0	0	0	0	0	0	0	0	0	0	0	0	0	0	0	0	0	0	0	0	0	0	0	0
AC003958.2	0	0	0	0	0	0	4	7	4	8	8	0	0	0	0	0	0	0	0	4	0	0	0	4	0	0	6	7	0	4	0
AC003965.1	9	11	9	11	0	19	6	2	0	14	15	0	6	12	0	9	3	9	0	0	0	14	5	8	0	0	8	0	15	0	4
AC003965.2	0	0	0	0	0	0	0	0	0	0	0	0	0	0	0	0	0	0	0	0	0	0	0	0	0	0	0	0	0	0	0
AC003973.1	0	0	0	0	0	0	0	0	0	0	0	0	0	0	0	0	0	0	0	0	0	0	0	0	0	0	0	0	0	0	0
AC003973.2	0	0	0	0	0	0	0	0	0	0	0	0	0	0	0	0	0	0	2	0	0	0	0	0	0	0	0	0	0	0	0
AC003975.1	0	0	0	0	0	0	0	0	0	0	0	0	0	0	0	0	0	0	0	0	0	0	0	0	0	0	0	0	0	0	0
AC003982.1	0	0	0	0	0	0	0	0	0	0	0	0	0	0	0	0	0	0	0	0	0	0	0	0	0	0	0	0	0	0	0
AC003984.1	0	0	0	0	0	0	0	0	0	0	0	0	0	0	0	0	0	0	0	0	0	0	0	0	0	0	0	0	0	0	0
AC003985.1	0	0	0	0	0	0	0	0	0	0	0	0	0	0	0	0	0	0	0	0	0	0	0	0	0	0	0	0	0	0	0
AC003986.1	0	0	0	0	0	0	0	0	0	0	0	0	0	0	0	0	0	0	0	0	0	0	0	0	0	0	0	0	0	0	0
AC003986.2	0	0	0	0	0	0	0	0	0	0	0	0	0	0	0	0	0	0	0	0	0	0	0	0	0	0	0	0	0	0	0
AC003986.3	0	0	0	0	0	0	0	0	0	0	0	0	0	0	0	0	0	0	0	0	0	0	0	0	0	0	0	0	0	0	0
AC003988.1	0	0	0	0	0	0	0	0	0	0	0	0	0	0	0	0	0	0	0	0	0	0	0	0	0	0	0	0	0	0	0
AC003989.1	1	7	5	17	28	11	63	12	66	22	4	5	6	0	4	13	25	24	12	0	4	7	5	18	71	64	57	22	35	6	38
AC003989.2	0	2	0	0	4	4	16	3	10	2	0	0	0	2	3	1	3	0	1	0	0	4	0	0	13	10	16	1	0	4	10
AC003991.1	0	0	0	0	4	14	10	0	5	6	2	8	11	9	0	3	0	0	0	5	3	0	4	0	14	3	0	0	10	0	5
AC003992.1	0	0	0	0	0	0	0	0	0	0	0	0	0	0	0	0	0	0	0	0	0	0	0	0	0	0	0	0	0	0	0
AC004000.1	0	0	2	0	8	0	10	0	4	0	5	0	0	0	0	5	0	0	0	0	4	2	0	0	10	10	7	0	0	0	4
AC004004.1	0	0	0	0	0	0	0	0	0	0	0	0	0	0	0	0	0	0	0	0	0	0	0	0	0	0	0	0	0	0	0
AC004006.1	0	0	0	0	0	0	0	0	0	0	0	0	0	0	0	0	0	0	0	0	0	0	0	0	0	0	0	0	0	0	0
AC004009.1	0	0	0	1	0	0	2	0	0	0	0	0	0	0	0	0	1	0	0	0	0	0	0	0	3	0	0	1	0	0	0
AC004009.2	0	0	0	0	0	4	0	0	0	0	4	0	0	0	0	0	0	0	0	0	2	0	0	0	0	0	0	0	0	0	2
AC004009.3	0	0	0	0	0	0	0	0	0	0	0	0	0	0	0	0	0	0	0	0	0	0	0	0	0	0	0	0	0	0	0
AC004012.1	0	0	0	0	6	0	22	12	12	5	0	3	12	3	14	0	13	6	0	0	7	6	18	0	1	6	7	0	8	5	7
AC004014.1	0	0	0	0	0	0	0	0	0	0	0	0	0	0	0	0	0	0	0	0	0	0	0	0	0	0	0	0	0	0	0
AC004014.2	0	0	0	0	0	0	0	0	0	0	0	0	0	0	0	0	0	0	0	0	0	0	0	0	0	1	0	0	0	0	0
AC004022.1	0	3	0	1	0	0	2	8	2	2	0	2	0	4	2	4	7	0	0	0	0	8	0	9	16	2	7	6	0	0	7
AC004022.2	0	0	0	0	0	0	2	0	0	0	0	0	0	0	0	0	2	0	0	0	0	1	0	0	1	0	2	0	0	2	0
AC004023.1	0	0	0	0	0	0	0	0	0	0	0	0	0	0	0	0	0	0	0	0	0	0	0	0	0	0	0	0	0	0	0
AC004024.1	10	6	0	3	13	3	6	3	2	3	4	1	0	4	2	3	2	2	0	1	1	4	6	5	10	0	6	3	6	0	4
AC004034.1	3	3	2	3	0	2	9	12	3	0	0	7	8	2	1	6	6	3	0	1	3	0	7	4	7	8	13	3	4	8	4
AC004039.1	0	13	5	2	0	6	30	7	24	6	0	0	3	0	0	4	4	19	0	3	3	2	8	3	16	23	23	8	15	5	31
AC004047.1	0	0	0	0	0	0	0	0	0	0	0	0	0	0	0	0	0	0	0	0	0	0	0	0	0	0	0	0	0	0	0
AC004052.1	0	0	0	0	0	0	0	0	0	0	0	0	0	0	0	0	0	0	0	0	0	0	0	0	0	0	0	0	0	0	0
AC004053.1	1	0	0	1	0	1	0	0	0	0	0	0	0	0	0	0	0	0	0	0	0	0	0	0	0	0	1	0	0	0	0
AC004054.1	0	0	2	0	0	0	3	0	1	1	0	0	0	0	0	0	0	0	0	0	1	0	0	0	2	7	7	5	3	0	8
AC004057.1	274	434	352	277	322	281	241	316	264	193	399	247	170	211	193	308	281	226	311	367	371	210	172	227	237	123	173	178	233	226	164
AC004062.1	0	0	0	0	0	0	0	0	0	0	0	0	0	0	0	0	0	0	0	0	0	0	0	0	0	0	0	0	0	0	0
AC004063.1	0	0	0	0	0	0	0	0	0	0	0	0	0	0	0	0	0	0	0	0	0	0	0	0	0	0	0	0	0	0	0
AC004066.1	12	17	12	5	10	9	10	9	16	8	0	4	0	0	8	11	9	3	9	10	3	4	6	10	10	12	11	3	4	3	8
AC004067.1	33	32	13	33	35	24	62	53	67	40	30	35	25	24	26	35	34	30	11	25	24	60	31	21	96	66	69	11	44	30	49
AC004069.1	0	0	0	0	0	0	0	18	121	0	0	0	0	0	140	0	185	0	0	0	193	0	0	0	0	0	157	121	181	0	0
AC004069.2	0	0	0	0	0	0	0	0	0	0	0	0	0	0	0	0	0	0	0	0	0	0	0	0	0	0	0	0	0	0	0
AC004069.3	0	0	0	0	0	0	0	0	0	0	0	0	0	0	0	0	0	0	0	0	0	0	0	0	0	0	0	0	0	0	0
AC004076.1	0	0	0	0	6	0	0	8	4	0	0	0	3	0	2	0	8	0	0	0	0	0	0	0	0	0	0	3	1	1	0
AC004076.2	47	17	54	28	36	45	65	50	62	71	53	16	50	61	16	52	28	41	40	66	41	38	49	35	67	69	86	72	40	54	57
AC004079.1	1	4	1	4	3	3	3	3	5	2	3	4	3	3	2	1	3	4	1	3	3	1	2	2	3	3	3	3	2	2	5
AC004079.2	0	0	0	0	0	0	0	0	0	0	0	0	0	0	0	0	0	0	0	0	0	0	0	0	0	0	0	0	0	0	0
AC004079.3	7	8	14	17	4	9	9	5	7	6	11	9	18	11	8	5	12	10	8	8	5	5	15	1	10	3	3	5	6	12	5
AC004079.4	1	23	3	13	3	8	14	17	27	8	6	9	38	12	9	13	19	8	5	4	8	34	22	2	14	8	12	7	16	2	12
AC004079.5	1	15	1	2	5	11	7	10	33	20	8	10	4	7	13	5	2	13	2	2	2	3	9	2	3	11	13	18	8	5	32
AC004080.1	0	0	0	0	0	0	0	0	0	0	0	0	0	0	0	0	0	0	0	0	0	0	0	0	0	0	5	0	0	0	0
AC004080.10	0	0	0	0	0	0	0	0	0	0	0	0	0	0	0	0	0	0	0	0	0	0	0	0	0	0	0	0	0	0	0
AC004080.11	0	0	0	0	0	0	0	0	0	0	0	0	0	0	0	0	0	0	0	0	0	0	0	0	0	0	0	0	0	0	1
AC004080.12	0	0	0	0	0	0	0	0	1	0	0	0	0	0	0	0	0	0	0	0	0	0	0	0	0	0	0	0	0	0	0
AC004080.13	0	0	0	0	0	0	0	0	0	0	0	2	0	3	0	0	0	0	0	0	0	0	0	0	0	0	0	1	0	0	0
AC004080.14	0	0	0	0	1	0	1	0	0	1	2	0	0	0	0	0	0	0	0	0	1	0	0	0	3	0	0	0	0	1	2
AC004080.15	0	0	3	0	0	0	0	0	0	0	0	0	0	0	0	0	0	0	0	0	0	0	0	0	0	0	0	0	0	0	0
AC004080.16	0	0	0	0	0	3	0	0	0	0	0	0	0	0	0	0	0	0	0	0	0	0	0	0	0	0	0	0	0	0	0
AC004080.17	0	0	0	0	0	0	0	0	0	0	0	0	0	0	0	0	0	0	0	0	0	0	0	0	0	0	0	0	0	0	0
AC004080.2	0	0	0	0	0	0	0	0	0	0	0	0	0	0	0	0	0	0	0	0	0	0	0	0	0	0	0	0	0	0	0
AC004080.3	0	0	0	0	0	0	0	0	0	0	0	2	0	0	0	0	0	0	0	20	0	0	0	0	0	0	0	0	0	1	0
AC004080.4	2	8	7	10	6	14	2	7	24	7	11	10	13	14	9	3	10	19	2	8	0	11	27	13	14	10	13	10	6	16	13
AC004080.5	0	1	1	0	1	0	0	2	0	2	0	0	0	1	1	3	0	0	4	1	0	1	0	1	1	1	0	0	0	1	0
AC004080.6	0	0	0	0	2	0	0	0	0	0	2	0	21	14	0	0	25	0	0	0	0	0	0	27	0	0	0	0	0	0	0
AC004080.7	0	1	0	0	0	0	0	0	1	0	0	1	0	0	0	0	1	0	0	0	0	0	2	0	0	0	0	0	0	0	0
AC004080.8	0	0	0	0	0	0	0	0	0	0	0	0	0	0	0	0	0	0	0	0	0	0	0	0	0	0	0	0	0	0	0
AC004080.9	0	0	0	0	0	0	0	0	0	0	0	0	0	0	0	0	0	0	0	0	0	0	0	0	0	0	0	0	0	0	0
AC004083.1	0	0	0	0	0	0	0	3	0	1	0	0	0	0	0	0	2	0	5	0	0	0	0	0	2	0	4	0	5	0	3
AC004112.1	0	4	2	3	0	1	2	0	3	0	6	0	0	0	0	0	2	4	0	0	3	4	3	7	0	0	1	0	0	0	0
AC004125.1	0	0	0	0	0	0	0	0	0	0	0	0	0	0	0	0	0	0	0	0	0	0	0	0	0	0	0	0	0	0	0
AC004129.1	1	0	1	0	1	0	0	0	0	0	0	0	0	0	2	0	0	0	1	0	0	1	0	0	0	0	0	1	1	0	0
AC004129.2	0	0	0	0	0	0	0	0	0	0	0	0	0	0	0	0	0	0	0	0	0	0	0	0	0	0	0	0	0	0	0
AC004129.3	0	0	0	0	0	0	0	0	0	0	0	0	0	0	0	0	0	0	0	0	0	0	0	0	0	0	0	0	0	0	0
AC004130.1	1	0	0	0	5	0	1	1	3	0	0	4	0	0	0	1	2	0	4	1	0	1	2	3	3	1	5	1	3	0	1
AC004130.2	42	69	69	43	109	69	35	32	62	46	90	58	51	53	54	58	82	51	42	39	45	14	46	50	66	39	55	48	72	47	104
AC004134.1	9	2	7	8	14	0	18	8	17	2	5	3	1	8	4	9	8	6	0	3	6	3	13	0	11	18	20	7	11	9	5
AC004147.1	0	0	0	0	0	0	0	0	0	0	0	0	0	0	0	0	0	0	0	0	0	0	0	0	0	0	0	0	0	0	0
AC004147.2	0	0	0	0	0	0	0	0	0	0	0	0	0	0	0	0	0	0	0	0	0	0	0	0	0	0	0	0	0	0	0
AC004147.3	0	0	0	0	0	0	0	0	0	0	0	0	0	0	0	0	0	0	0	0	0	0	0	0	0	0	0	0	0	0	0
AC004147.4	0	0	0	0	0	0	0	0	0	0	0	0	0	0	0	0	0	0	0	0	0	0	0	0	0	0	0	0	0	0	0
AC004147.5	0	0	0	0	0	0	0	0	0	0	0	0	0	0	0	0	0	0	0	0	0	0	0	0	0	0	0	0	0	0	0
AC004148.1	0	0	0	0	0	0	0	0	0	0	0	0	0	0	0	0	0	0	0	0	0	0	0	0	0	20	0	0	0	0	0
AC004156.1	5	4	13	14	0	0	8	11	12	18	0	0	14	12	0	0	23	8	0	0	0	9	15	0	12	12	0	3	12	0	0
AC004158.1	0	11	0	0	19	6	39	16	36	11	6	0	5	7	3	0	0	0	29	12	6	0	0	7	14	32	13	22	19	0	23
AC004160.1	0	0	0	0	0	4	7	0	7	0	3	0	0	0	0	0	0	4	0	0	0	0	0	0	7	4	10	0	0	0	0
AC004160.2	0	0	0	0	0	3	0	0	0	0	0	0	0	0	0	0	0	0	0	0	0	0	0	0	0	0	0	0	0	0	0
AC004217.1	0	0	6	9	0	0	12	0	14	0	0	0	0	0	0	4	4	10	3	4	2	0	9	0	7	10	12	0	0	5	12
AC004217.2	0	0	2	4	3	3	11	0	4	9	0	0	0	2	4	3	2	10	2	0	3	4	4	2	9	26	14	0	2	4	4
AC004221.1	0	0	0	0	0	12	0	2	0	8	8	0	0	0	0	0	0	3	0	0	0	5	0	0	0	0	0	10	0	4	0
AC004223.1	5	0	0	0	4	0	19	1	2	1	0	4	1	4	0	6	2	5	0	2	0	3	0	0	33	37	16	2	3	0	3
AC004223.2	0	2	0	0	0	4	6	0	9	8	0	4	0	3	0	0	0	0	0	0	0	4	0	0	4	5	22	0	0	2	11
AC004223.3	0	0	0	0	0	0	0	0	0	0	0	0	0	0	0	0	0	0	0	0	0	0	0	0	0	0	0	0	0	0	0
AC004223.4	2	2	2	3	2	1	7	8	23	7	0	2	4	4	11	0	3	18	0	3	4	7	3	0	13	20	24	7	8	4	24
AC004224.1	0	0	0	0	0	0	0	0	4	0	0	1	0	0	0	0	0	0	0	0	0	0	0	0	0	0	0	0	0	0	3
AC004224.2	0	0	0	0	0	0	0	0	1	0	0	0	0	0	0	0	0	0	0	0	0	0	0	0	0	0	0	0	0	0	0
AC004231.1	0	1	0	3	1	1	5	2	1	3	0	0	0	0	0	1	0	0	0	0	0	0	0	0	4	0	4	3	0	5	0
AC004231.3	0	0	0	0	0	0	0	0	0	0	0	0	0	0	0	0	0	0	0	0	0	0	0	0	0	0	0	0	0	0	0
AC004232.1	0	0	0	0	0	0	0	0	0	0	0	0	0	0	0	0	0	0	0	0	0	0	0	0	0	0	0	0	0	0	0
AC004232.2	22	0	3	13	0	10	16	25	17	6	11	1	6	8	14	16	13	15	4	7	1	15	18	5	23	17	10	8	29	15	0
AC004233.1	20	18	8	37	34	43	73	73	87	40	29	66	46	28	31	16	41	45	20	15	21	42	50	17	33	67	57	52	62	62	68
AC004233.2	25	126	45	56	25	106	71	181	339	80	59	186	112	173	30	63	190	177	12	76	20	13	137	86	241	177	357	104	251	111	207
AC004233.3	11	11	14	3	4	7	6	9	3	4	1	6	7	10	1	3	17	13	0	8	4	13	15	3	10	9	1	12	6	2	4
AC004241.1	49	50	47	28	51	37	62	50	61	51	46	28	14	48	30	25	49	62	27	53	9	33	62	43	48	40	53	33	46	32	31
AC004241.2	5	9	14	1	9	0	7	5	0	8	7	3	4	7	5	8	4	5	1	2	2	11	6	3	14	3	0	0	3	2	3
AC004241.3	25	38	15	24	5	15	30	31	20	21	24	22	13	20	17	5	6	24	22	25	23	11	25	34	32	32	16	7	27	13	28
AC004241.4	4	0	0	1	12	0	1	2	12	3	0	8	0	6	0	0	3	10	7	6	0	0	0	0	12	10	12	4	3	10	14
AC004241.5	57	43	31	19	42	17	26	9	40	48	50	20	42	11	26	34	48	51	16	27	22	46	52	31	44	18	23	19	18	28	31
AC004253.1	9	22	17	20	5	9	20	39	28	0	13	5	5	13	0	6	36	8	0	0	7	8	18	0	49	43	15	22	26	18	31
AC004253.2	0	0	0	0	0	0	0	0	0	0	0	0	0	0	0	0	0	0	0	0	0	0	0	0	0	0	0	0	0	0	0
AC004257.1	0	0	0	0	0	0	0	0	0	0	0	0	0	0	0	0	0	0	0	0	0	0	0	0	0	0	0	0	0	0	0
AC004263.1	11	4	3	4	9	4	42	6	39	8	17	22	9	12	5	10	16	32	5	4	6	13	19	3	42	27	43	21	24	16	50
AC004263.2	0	0	0	0	0	0	15	0	0	0	0	0	0	0	0	64	5	0	0	0	0	18	0	0	0	20	18	0	0	0	23
AC004264.1	147	182	65	155	162	144	310	332	326	149	131	203	173	94	100	104	247	159	51	80	49	135	178	64	224	199	284	226	249	217	241
AC004264.2	0	0	0	0	0	0	0	3	7	0	3	3	4	0	0	1	0	3	0	0	3	0	0	0	4	4	0	0	3	0	13
AC004381.1	0	3	0	4	5	0	4	12	3	0	3	1	0	8	2	1	3	0	0	0	0	1	2	0	0	0	10	0	0	0	1
AC004381.2	0	0	1	0	0	0	1	0	2	0	0	0	0	0	0	1	0	1	1	0	0	2	2	2	5	1	2	0	0	0	0
AC004381.3	0	3	4	2	6	0	11	3	21	18	12	5	15	7	7	0	5	4	0	4	0	0	9	5	14	8	5	0	5	5	22
AC004381.4	0	0	4	0	0	4	2	0	3	6	8	0	8	8	0	0	0	0	2	0	3	0	2	0	11	0	7	0	0	0	0
AC004386.1	0	0	0	0	0	0	0	0	0	0	0	0	0	0	0	0	0	0	0	0	0	0	0	0	0	0	0	0	0	0	0
AC004386.2	0	0	0	0	0	0	0	0	0	0	0	0	0	0	0	0	0	0	0	0	0	0	0	0	0	0	0	0	0	0	0
AC004386.3	0	0	0	0	0	0	0	0	0	0	0	0	0	0	0	0	0	0	0	0	0	0	0	0	0	0	0	0	0	0	0
AC004386.4	0	0	0	0	0	0	0	0	0	0	0	0	0	0	0	0	0	0	0	0	0	0	0	0	0	0	0	0	0	0	0
AC004386.5	0	0	0	0	0	0	0	0	0	0	0	0	0	0	0	0	0	0	0	0	0	0	0	0	0	0	0	0	0	0	0
AC004386.6	0	0	0	0	0	0	0	0	0	0	0	0	0	0	0	0	0	0	0	0	0	0	0	0	0	0	0	0	0	0	0
AC004408.1	0	0	1	0	0	5	0	0	0	0	0	0	5	0	4	0	0	0	0	2	0	0	0	0	0	3	1	0	0	0	0
AC004408.2	1	0	0	2	0	0	1	16	0	3	1	0	0	0	4	2	1	0	0	0	0	1	1	2	3	0	1	2	2	0	3
AC004415.1	0	0	0	0	0	0	0	0	0	0	0	0	0	0	0	0	0	0	0	0	0	0	0	0	0	0	0	0	0	0	0
AC004448.1	0	0	0	0	0	0	0	0	0	0	0	0	0	0	0	0	0	0	0	0	0	0	0	0	0	0	0	0	0	0	0
AC004448.2	0	0	0	0	0	0	0	0	0	0	0	0	0	0	0	0	0	0	0	0	0	0	0	0	0	0	0	0	0	0	0
AC004448.3	0	0	0	0	0	0	0	0	0	0	0	0	0	0	0	0	0	0	0	0	0	0	0	0	0	0	0	0	0	0	0
AC004448.4	0	0	0	0	0	0	0	0	0	0	0	0	0	0	0	0	0	0	0	0	0	0	0	0	0	0	0	0	0	0	0
AC004448.5	0	0	0	0	0	0	0	0	0	0	0	0	0	0	0	0	0	0	0	0	0	0	0	0	0	0	0	0	0	0	0
AC004449.1	28	10	0	6	10	3	8	10	8	3	10	0	14	12	6	14	3	5	17	4	13	1	24	2	0	2	4	2	6	13	9
AC004453.1	0	0	0	4	0	0	0	0	5	0	0	0	2	3	2	0	0	3	0	0	0	0	0	0	4	0	2	0	0	0	0
AC004461.1	5	5	6	14	2	8	17	1	31	7	1	1	6	1	3	6	6	9	4	3	5	5	11	5	31	14	21	6	4	8	11
AC004461.2	32	35	22	41	51	27	53	68	83	43	39	45	24	37	33	35	51	63	15	28	7	47	54	25	72	80	107	50	59	66	69
AC004464.1	0	0	0	0	0	0	0	0	0	0	0	0	0	0	0	0	0	0	0	0	0	0	0	0	0	0	0	0	0	0	0
AC004466.1	2	17	17	13	21	17	23	17	17	4	7	12	18	14	9	19	22	21	13	10	2	6	20	6	23	24	22	7	26	8	13
AC004466.2	9	11	12	18	16	14	29	20	29	9	0	0	19	7	8	7	14	10	0	6	4	19	7	8	29	16	15	22	30	7	15
AC004466.3	0	5	0	18	14	17	27	27	14	10	0	0	13	2	8	9	12	11	2	3	2	11	13	6	43	22	22	14	9	11	24
AC004467.1	0	0	0	0	0	0	0	0	0	0	0	0	0	0	0	0	0	0	0	0	0	0	0	0	0	0	0	0	0	0	0
AC004470.1	0	0	0	0	0	0	0	0	0	0	0	0	0	0	0	0	0	0	0	0	0	0	0	0	0	0	0	0	0	0	0
AC004470.2	0	0	0	0	0	0	0	0	0	0	0	0	0	0	0	0	0	0	0	0	0	0	0	0	0	0	0	0	0	0	0
AC004471.1	26	33	16	40	35	32	69	61	29	18	19	14	13	20	7	17	29	54	18	13	12	18	29	16	58	60	48	37	40	37	62
AC004471.2	3	0	0	0	0	0	4	0	0	0	0	0	4	0	4	0	0	6	0	0	6	0	0	0	0	0	0	0	0	0	5
AC004477.1	0	0	0	0	0	0	0	0	0	0	0	0	0	0	0	0	0	0	0	0	0	0	0	0	0	0	0	0	0	0	0
AC004477.2	19	37	44	38	37	22	29	24	43	40	28	23	40	22	17	33	24	16	26	12	19	19	32	41	64	40	72	34	20	21	31
AC004485.1	0	0	0	0	0	0	0	0	0	0	0	0	0	0	0	0	0	0	0	0	0	0	0	0	0	0	0	0	0	0	0
AC004486.1	0	0	0	0	0	0	0	3	0	0	0	0	0	3	0	0	0	0	0	0	0	0	0	0	2	0	0	0	0	0	0
AC004490.1	49	82	20	72	33	63	97	109	132	25	14	42	32	23	26	58	67	63	45	25	9	39	60	31	145	88	135	60	67	70	90
AC004491.1	0	0	0	0	9	0	6	0	5	0	0	0	4	0	3	0	2	9	0	0	0	0	0	0	6	6	5	0	3	2	0
AC004492.1	16	37	22	32	26	32	63	38	60	29	30	29	20	13	14	17	33	45	14	19	25	27	33	42	82	67	85	36	14	24	72
AC004494.1	10	3	3	4	6	5	18	12	27	4	3	5	2	11	7	8	4	14	4	7	1	6	26	0	20	39	17	14	19	4	13
AC004494.2	0	0	1	0	0	0	0	0	0	0	0	0	0	0	0	0	0	0	0	0	0	0	0	0	0	0	0	0	0	0	0
AC004510.1	23	2	44	26	116	77	176	52	86	1	1	36	120	98	48	58	43	28	5	12	1	32	46	25	52	45	103	22	23	96	4
AC004510.2	0	0	0	0	0	0	0	2	15	0	4	0	12	0	22	0	7	8	0	5	0	1	0	1	8	3	1	1	0	30	6
AC004522.1	0	0	0	0	0	0	0	0	0	0	0	0	0	0	0	0	0	0	0	0	0	0	0	0	0	0	0	0	0	0	0
AC004522.2	0	0	0	0	0	0	0	0	0	0	0	0	0	0	0	0	0	0	0	0	0	0	0	0	0	0	0	0	0	0	0
AC004522.3	0	0	0	0	5	2	2	0	3	0	0	0	0	0	0	0	0	0	0	0	0	1	0	0	0	0	0	0	0	0	0
AC004522.4	0	0	0	0	0	0	0	0	0	0	0	1	0	0	0	0	1	0	0	0	0	0	0	0	0	3	1	0	0	0	1
AC004522.5	11	7	14	0	13	8	3	5	0	2	13	0	2	8	0	4	14	0	0	4	3	0	0	0	17	0	6	0	0	0	0
AC004528.1	0	0	0	0	0	0	0	0	0	0	0	0	0	0	0	0	0	0	0	0	0	0	0	0	0	0	0	0	0	0	0
AC004528.2	0	0	0	0	0	0	0	0	0	0	0	0	0	0	0	0	0	0	0	0	0	0	0	0	0	0	0	0	0	0	0
AC004540.1	14	15	12	13	42	15	48	19	48	0	16	7	11	6	9	26	26	41	10	14	3	16	12	16	61	28	39	25	24	18	28
AC004540.2	19	4	3	0	4	4	18	19	10	10	11	0	3	0	3	0	10	15	4	2	6	15	4	6	0	11	12	20	7	6	4
AC004542.1	0	0	0	0	0	0	0	0	0	0	0	0	0	0	0	0	0	0	0	0	0	0	0	0	0	0	0	0	0	0	0
AC004542.2	0	0	0	0	0	0	0	0	0	0	0	0	0	0	0	0	0	0	0	0	0	0	0	0	0	0	0	0	0	0	0
AC004542.3	0	0	0	0	0	0	0	0	1	0	0	0	0	0	0	0	0	0	0	0	0	0	0	0	0	0	0	0	0	0	0
AC004542.4	0	0	0	0	0	0	0	0	0	0	0	0	0	0	0	0	0	0	0	0	0	0	0	0	0	0	0	0	0	0	0
AC004542.5	0	0	0	0	0	0	0	0	1	0	0	0	0	0	0	0	0	0	0	0	0	0	0	0	0	0	0	0	0	0	0
AC004542.6	7	0	0	1	7	2	3	1	5	4	1	1	9	1	0	4	4	1	3	1	4	0	12	1	3	8	5	1	1	13	6
AC004543.1	0	0	0	0	0	0	0	0	0	0	0	0	0	0	0	0	0	0	0	0	0	0	0	0	0	0	0	0	0	0	0
AC004549.1	0	0	0	0	0	0	1	3	0	0	0	0	0	0	0	1	0	0	0	0	0	0	0	0	4	3	0	0	0	0	2
AC004551.1	0	0	0	0	0	0	0	0	0	0	0	0	0	0	0	0	0	0	0	0	0	0	0	0	0	0	0	0	0	0	0
AC004554.1	8	8	0	3	2	0	0	0	3	11	5	0	9	3	4	3	0	6	0	0	0	0	1	0	2	0	4	0	5	0	3
AC004556.1	2	0	0	0	0	0	0	0	0	0	0	0	0	0	0	0	0	0	0	0	0	0	0	0	0	0	0	0	0	0	0
AC004556.2	1	0	0	0	0	0	0	0	0	0	0	0	0	0	0	0	0	0	1	0	0	0	0	0	0	0	0	0	0	0	0
AC004556.3	223	1167	531	381	788	597	517	488	640	146	888	330	737	542	394	561	654	343	668	703	685	571	476	579	364	417	551	502	511	361	420
AC004556.4	0	2	0	0	0	0	0	0	1	0	0	0	0	0	0	0	1	0	1	0	0	0	0	0	0	0	0	0	0	0	1
AC004584.1	0	0	0	0	8	0	5	0	0	0	3	0	0	0	0	5	0	6	3	0	0	4	0	0	17	6	3	5	0	9	11
AC004584.2	0	3	0	0	3	0	4	0	12	0	0	0	3	7	0	8	6	3	0	5	0	0	0	0	8	3	0	2	0	0	7
AC004584.3	0	0	0	10	0	5	1	9	16	0	0	6	5	4	0	4	8	3	2	0	0	7	2	2	2	5	12	3	6	0	14
AC004585.1	0	8	0	0	2	5	12	15	4	5	0	0	4	14	23	14	7	19	0	4	0	8	8	0	0	0	11	0	7	0	3
AC004585.2	0	0	0	0	0	0	0	0	0	0	0	0	0	0	0	0	0	0	0	0	0	0	0	0	0	0	0	0	0	0	0
AC004590.1	0	0	0	0	1	0	0	0	0	0	0	0	0	0	0	0	0	0	0	0	0	0	0	0	0	0	0	0	0	0	0
AC004593.1	2	20	4	0	32	15	12	7	4	7	0	9	17	0	0	17	3	12	6	8	2	9	10	4	0	23	0	6	19	10	5
AC004593.2	71	73	26	32	28	8	24	15	36	23	25	0	20	0	11	12	18	0	8	9	0	11	13	26	12	0	29	66	16	2	12
AC004594.1	0	4	0	2	0	3	2	1	0	9	0	2	2	0	0	4	3	2	2	0	11	0	0	12	29	13	7	1	4	3	8
AC004596.1	12	42	13	24	0	24	36	36	59	15	0	15	22	9	25	14	44	43	13	8	3	31	45	10	50	38	20	27	15	22	30
AC004597.1	0	0	0	0	0	0	0	0	0	0	0	0	0	0	0	0	0	0	0	0	0	0	0	0	0	0	0	0	0	0	0
AC004623.1	21	49	26	32	34	49	81	51	123	38	26	36	68	33	48	61	26	102	13	22	25	82	102	16	109	105	94	61	101	80	90
AC004636.1	0	0	0	0	0	0	0	0	0	0	0	0	0	0	0	0	0	0	0	0	0	0	0	0	0	0	0	0	0	0	0
AC004637.1	3	3	0	0	0	2	21	6	18	0	2	0	9	4	0	0	2	3	7	0	0	9	5	3	13	8	14	3	5	9	9
AC004672.1	0	0	0	7	8	4	0	0	0	14	4	0	0	0	0	4	13	0	6	0	0	0	3	4	13	11	11	4	0	5	28
AC004672.2	0	0	2	2	3	2	3	0	4	0	0	0	0	0	0	2	0	0	0	0	0	0	0	3	0	3	3	0	0	4	2
AC004674.1	0	0	0	0	0	0	0	0	0	0	0	0	0	0	0	0	0	0	0	0	0	0	0	0	0	0	0	0	0	0	0
AC004678.1	0	0	1	2	3	0	1	1	2	0	0	0	7	3	6	1	2	1	0	0	9	2	0	0	13	3	0	1	5	4	0
AC004678.2	20	10	2	4	15	6	15	10	35	0	5	0	19	2	8	4	12	13	7	0	7	21	14	3	32	17	17	6	17	8	11
AC004687.1	12	7	3	17	3	11	68	74	110	4	4	43	24	31	31	44	69	38	0	1	0	24	31	16	70	54	78	36	26	37	86
AC004687.2	87	98	36	107	4275	222	417	846	333	152	55	232	264	274	205	229	527	650	111	31	48	149	186	61	357	1473	420	153	171	189	583
AC004687.3	6	13	15	40	19	7	21	33	40	25	0	14	26	7	0	18	26	14	16	18	0	15	37	13	45	60	34	46	19	19	44
AC004690.1	0	0	0	0	0	0	0	0	0	0	0	0	0	0	0	0	0	0	0	0	0	0	0	0	0	0	0	0	0	0	0
AC004690.2	0	0	0	0	0	0	0	0	0	0	0	0	0	0	0	0	0	0	0	0	0	0	0	0	0	0	0	0	0	0	0
AC004691.1	0	0	4	3	3	4	10	6	2	4	3	3	3	1	12	0	0	5	2	0	0	0	4	4	2	18	9	0	0	0	6
AC004691.2	0	0	0	0	0	0	0	0	0	0	0	0	0	0	16	0	0	0	0	0	0	7	0	0	0	0	0	0	0	0	0
AC004692.1	0	0	1	1	0	1	0	0	0	0	0	0	0	0	0	0	0	0	0	0	0	0	0	0	0	0	0	0	0	0	0
AC004692.2	0	0	0	0	0	0	0	0	0	0	0	0	0	0	0	0	0	0	0	0	0	0	0	0	0	0	0	0	0	0	0
AC004696.1	0	0	0	0	0	0	0	0	0	0	0	0	0	0	0	0	0	0	0	0	0	0	0	0	0	0	0	0	0	0	0
AC004696.2	0	0	0	0	0	0	0	0	0	0	0	0	0	0	0	0	0	0	0	0	0	0	0	0	0	0	0	0	0	0	0
AC004702.1	2	3	3	1	0	0	2	1	2	2	0	3	0	0	0	0	0	0	1	0	0	0	0	0	2	3	6	0	0	0	1
AC004704.1	0	0	0	0	0	0	0	0	0	0	0	0	0	0	0	0	0	0	0	0	0	0	0	0	0	0	0	0	0	0	0
AC004704.2	0	0	0	0	0	0	0	0	0	0	0	0	0	0	0	0	0	0	0	0	0	0	0	0	0	0	0	0	0	0	0
AC004704.3	0	0	0	0	0	0	0	0	0	0	0	0	0	0	0	0	0	0	0	0	0	0	0	0	0	0	0	0	0	0	0
AC004706.1	0	23	6	5	13	16	41	29	44	8	0	5	38	23	18	14	36	42	0	0	5	22	13	6	23	33	36	32	22	24	34
AC004706.2	0	0	0	0	0	0	0	0	0	0	0	0	0	0	0	0	0	0	0	0	0	0	0	0	0	0	0	0	0	0	0
AC004706.3	0	33	10	0	23	0	5	26	18	26	6	0	2	7	0	1	0	0	32	2	4	0	0	0	5	0	9	6	0	0	25
AC004707.1	13	15	11	4	12	6	10	6	11	9	5	2	3	9	9	9	2	5	5	6	8	5	0	5	4	0	6	4	7	7	8
AC004765.1	13	11	17	11	24	24	69	36	50	19	23	16	27	16	10	29	33	28	28	5	11	11	43	9	74	55	75	78	35	28	82
AC004771.1	0	7	0	0	7	0	9	8	6	0	2	14	0	3	0	0	8	23	0	2	0	11	7	0	12	13	22	10	16	27	16
AC004771.2	2	0	0	0	0	0	0	0	0	0	0	1	0	2	0	1	0	1	0	0	0	2	0	0	0	0	1	0	2	0	0
AC004771.3	0	0	0	0	0	0	0	0	0	0	0	0	0	0	0	0	0	0	0	0	0	0	0	0	0	0	0	0	0	0	0
AC004771.4	13	5	4	21	17	0	23	17	14	25	13	0	10	10	5	5	23	36	0	3	0	0	35	1	28	8	28	22	0	0	23
AC004774.1	0	0	0	0	0	0	0	0	0	0	0	0	0	0	0	0	0	0	0	0	0	0	0	0	0	0	0	0	0	0	0
AC004774.2	0	0	0	0	0	0	0	0	0	0	0	0	0	0	0	0	0	0	0	0	0	0	0	0	0	0	0	0	0	0	0
AC004774.3	0	0	0	0	0	0	0	0	0	0	0	0	0	0	0	0	0	0	0	0	0	0	0	0	0	0	0	0	0	0	0
AC004775.1	3	3	4	2	7	0	8	4	4	0	2	2	0	8	7	7	0	1	0	0	0	0	4	4	6	10	14	1	4	0	4
AC004777.1	0	0	0	0	0	0	2	0	4	0	0	0	0	0	0	0	3	3	0	0	0	0	0	0	1	0	3	0	0	0	3
AC004784.1	0	0	0	0	0	0	0	0	0	0	0	0	0	0	0	0	0	0	0	0	0	0	0	0	0	0	0	0	0	0	0
AC004788.1	0	0	0	0	0	0	0	0	1	0	0	0	0	0	0	0	0	0	0	0	0	0	0	0	0	0	1	0	0	0	0
AC004790.1	0	0	0	0	0	0	0	0	0	0	0	0	0	0	0	0	0	0	0	0	0	0	0	0	0	0	0	0	0	0	0
AC004790.2	0	0	0	0	0	0	0	0	0	0	0	0	0	0	0	0	0	0	0	0	0	0	0	0	0	0	0	0	0	0	0
AC004792.1	0	0	0	0	0	0	0	0	0	0	0	0	0	0	0	0	0	0	0	0	0	0	0	0	0	0	0	0	0	0	0
AC004801.1	19	35	17	11	12	12	16	11	19	9	14	15	13	13	22	12	9	11	14	3	9	3	2	21	5	19	10	9	14	3	7
AC004801.2	0	25	1	3	7	17	27	9	10	7	3	14	0	0	0	0	9	8	9	0	9	0	4	0	17	21	14	26	10	3	18
AC004801.3	0	0	0	0	0	0	0	0	0	0	0	0	0	0	0	0	0	0	0	0	0	0	0	0	0	0	0	0	0	3	0
AC004801.4	0	0	0	0	0	0	0	0	0	0	0	0	0	0	0	0	0	0	0	0	0	0	1	0	0	0	0	0	0	0	0
AC004801.5	0	0	0	0	0	0	0	0	0	0	0	0	0	0	0	0	0	0	0	0	0	0	0	0	0	0	0	0	0	0	0
AC004801.6	32	21	17	12	24	3	16	5	21	7	30	13	24	18	4	9	16	10	14	8	17	8	20	16	16	3	15	12	9	7	10
AC004801.7	0	0	0	0	0	0	0	0	0	0	0	0	0	0	0	0	0	0	0	0	0	0	0	0	0	0	0	0	0	0	0
AC004803.1	102	231	117	64	142	119	93	94	166	97	103	134	100	65	79	92	73	104	120	64	69	94	90	167	134	57	87	115	100	96	66
AC004805.1	0	6	0	4	8	0	10	8	11	2	0	2	10	0	3	0	14	4	7	6	0	8	6	6	15	13	7	7	4	3	12
AC004805.2	0	0	0	0	0	0	2	0	0	5	0	0	0	0	0	0	0	0	0	0	0	0	0	0	0	0	0	0	0	0	0
AC004805.3	0	0	0	0	0	0	0	0	0	0	0	0	0	3	0	0	0	0	0	0	0	0	0	0	0	0	0	0	0	0	0
AC004808.1	0	0	0	0	1	0	4	0	0	3	0	0	0	0	0	0	0	0	0	0	0	0	0	0	4	0	0	2	4	4	0
AC004808.2	15	9	6	5	3	10	2	8	8	0	4	8	10	16	17	6	12	8	20	29	5	0	4	7	15	8	9	4	0	11	13
AC004812.1	0	0	0	0	0	0	0	0	2	0	0	0	0	0	0	2	0	0	0	0	0	0	0	0	0	0	2	0	1	3	2
AC004812.2	114	156	117	147	140	157	137	155	178	119	120	121	117	113	102	94	180	134	94	95	66	113	100	109	145	115	137	114	131	140	151
AC004816.1	160	196	102	112	153	141	166	20	183	142	214	115	142	88	113	130	67	134	120	150	85	151	94	119	156	131	118	96	137	104	138
AC004816.2	5	3	2	0	0	0	0	1	0	0	0	0	0	0	7	2	0	0	0	0	0	0	0	0	1	3	0	0	4	0	2
AC004817.1	0	0	0	0	0	0	0	0	0	0	0	0	0	0	0	0	0	0	0	0	0	0	0	0	0	0	0	0	0	0	0
AC004817.2	0	0	0	0	0	0	0	0	0	0	2	0	0	0	0	0	0	0	0	0	0	0	0	0	0	0	0	0	0	0	0
AC004817.3	0	0	0	0	0	0	0	0	0	0	0	0	0	0	0	0	0	0	0	0	0	0	0	0	0	0	0	0	0	0	0
AC004817.4	0	0	0	0	0	0	0	0	0	0	0	0	0	0	0	1	1	0	0	0	0	0	0	0	0	0	0	0	0	0	0
AC004817.5	0	0	0	0	0	0	6	0	0	0	0	0	0	0	0	0	0	0	0	0	0	0	0	0	0	0	0	0	0	0	0
AC004825.1	0	0	0	0	0	0	0	0	0	0	0	0	0	0	0	0	0	0	0	0	0	0	0	0	0	0	0	0	0	0	0
AC004825.2	5	16	5	16	11	0	6	4	0	2	4	0	0	0	0	0	4	0	12	5	10	0	0	12	4	3	4	4	2	0	0
AC004825.3	0	22	17	15	30	37	66	45	57	29	10	0	20	12	9	12	29	10	35	14	16	10	40	5	63	91	81	32	21	16	76
AC004828.1	0	0	0	0	0	0	0	0	0	0	0	0	0	0	0	0	0	0	0	0	0	0	0	0	6	0	0	0	0	0	0
AC004828.2	0	0	0	0	0	0	0	0	0	0	0	0	0	0	0	0	0	0	0	0	0	0	0	0	0	0	0	0	0	0	0
AC004830.1	0	0	0	0	0	0	0	0	0	0	0	0	0	0	0	0	0	0	0	0	0	0	0	0	0	0	0	0	0	0	0
AC004830.2	3	10	5	5	0	16	16	16	25	17	4	19	12	1	7	21	8	18	2	8	2	11	0	0	24	35	48	24	7	9	23
AC004832.1	0	0	0	0	0	0	8	0	0	0	0	0	0	0	0	0	0	0	0	0	0	0	0	0	0	3	0	0	0	0	0
AC004832.2	0	0	0	0	0	0	0	0	2	0	0	0	0	0	4	0	0	0	0	0	0	0	0	0	0	0	0	0	0	0	0
AC004832.3	0	0	0	0	0	0	0	0	0	0	0	0	0	0	0	0	0	1	0	0	1	0	1	2	0	0	0	0	0	0	0
AC004832.4	5	16	0	7	16	4	41	26	47	20	3	9	21	21	8	8	33	25	0	5	4	6	17	2	34	41	45	18	30	31	16
AC004832.5	0	1	1	0	1	0	1	1	1	1	1	1	1	2	8	0	2	1	0	0	1	0	0	1	1	5	3	2	2	8	1
AC004832.6	0	9	0	0	7	13	15	17	18	0	0	0	6	6	0	13	14	0	0	0	0	0	0	0	12	11	11	8	19	13	23
AC004834.1	5	0	0	10	11	0	11	8	8	9	7	4	20	0	7	9	0	5	3	6	0	12	0	3	34	4	12	0	0	9	15
AC004835.1	0	0	0	0	0	0	0	0	0	0	0	0	0	0	0	0	0	0	0	0	0	0	0	0	3	0	0	0	0	0	0
AC004836.1	0	0	0	0	0	0	0	0	0	0	0	0	0	0	0	0	0	0	0	0	0	0	0	0	0	1	0	0	0	0	0
AC004837.1	0	9	0	0	0	0	0	0	6	6	0	3	5	10	2	0	1	8	0	0	3	0	2	0	1	0	1	0	0	1	2
AC004837.2	0	6	3	29	7	5	15	19	27	9	3	6	0	10	2	11	9	17	2	7	3	10	16	8	25	28	43	11	17	28	37
AC004837.3	0	0	0	0	0	0	0	0	0	0	0	0	0	0	0	0	0	0	0	0	0	0	0	0	0	0	0	0	0	0	0
AC004837.4	23	12	18	29	31	23	85	75	56	18	11	46	41	47	16	33	66	54	10	7	8	31	28	15	75	77	72	60	29	59	90
AC004839.1	12	24	7	9	3	9	13	7	19	12	9	11	9	18	7	6	12	20	12	12	11	6	13	14	24	14	12	4	9	5	16
AC004839.2	3	0	4	1	3	0	5	2	3	5	0	0	5	6	4	7	2	9	7	2	0	3	5	2	4	3	13	8	8	9	5
AC004840.1	0	0	0	4	0	2	0	2	1	1	2	0	0	0	2	0	0	1	0	0	0	0	7	0	0	0	0	0	3	0	0
AC004846.1	8	0	0	13	8	3	7	6	11	0	0	0	0	2	0	0	0	15	3	11	0	10	14	0	14	6	10	0	0	4	10
AC004846.2	0	0	0	0	0	0	0	0	0	0	0	0	0	0	0	0	0	0	0	0	0	0	0	0	0	0	0	0	0	0	0
AC004847.1	0	0	0	0	0	0	0	0	0	0	0	0	0	0	0	0	4	0	0	0	0	0	3	0	0	0	0	0	0	3	0
AC004852.1	0	0	0	0	0	0	0	0	0	0	0	0	0	0	0	0	0	0	0	0	0	0	0	0	0	0	0	0	0	0	0
AC004852.2	0	0	0	0	0	0	0	0	0	0	0	0	0	0	0	0	0	0	0	0	0	0	0	0	0	0	0	0	0	0	0
AC004852.3	0	0	0	0	0	0	0	0	0	0	0	0	0	0	0	0	0	0	0	0	0	0	0	0	0	0	0	0	0	0	0
AC004854.1	0	0	0	0	0	0	0	0	0	0	0	0	0	0	0	0	0	0	0	0	0	0	0	0	0	0	0	0	0	0	0
AC004854.2	0	0	0	0	0	0	0	0	0	0	0	0	0	0	0	0	0	0	0	0	0	0	0	0	0	0	0	0	0	0	0
AC004858.1	1	3	0	1	0	4	2	2	3	0	0	0	0	0	0	0	3	3	0	2	2	8	0	1	0	8	7	5	3	0	4
AC004862.1	0	0	0	0	0	0	0	0	0	0	0	0	0	0	0	0	0	0	0	0	0	0	0	0	0	0	0	0	0	0	0
AC004863.1	3	0	0	3	4	8	0	10	11	0	10	0	8	10	0	1	6	6	5	0	7	0	0	2	0	13	17	4	0	2	8
AC004865.1	4	0	5	0	3	0	22	0	14	3	0	0	2	0	0	0	0	5	0	0	0	0	0	3	19	26	25	8	0	2	10
AC004866.1	0	0	0	0	0	0	0	0	0	0	0	0	0	0	0	0	0	0	0	0	0	0	0	0	0	0	0	0	0	0	0
AC004866.2	0	0	0	0	0	0	0	0	0	0	0	0	0	0	0	0	0	0	0	0	0	0	0	0	0	0	0	0	0	0	0
AC004869.1	0	0	0	0	0	0	0	0	0	0	0	0	0	0	0	0	0	0	0	0	0	0	0	0	0	0	0	0	0	0	0
AC004869.2	0	0	0	0	0	0	0	0	0	0	0	0	0	0	0	0	0	0	0	0	0	0	0	0	0	0	0	0	0	0	0
AC004870.1	1	0	1	0	0	0	1	0	0	0	0	1	0	0	0	0	0	0	0	0	0	0	0	0	0	0	0	1	0	0	0
AC004870.2	0	5	15	0	14	9	0	35	17	0	24	10	0	9	14	0	11	9	8	7	0	0	5	0	26	13	20	6	7	14	36
AC004870.3	0	0	0	0	0	0	0	0	0	0	0	0	0	0	0	0	0	0	0	0	0	0	0	0	0	0	0	0	0	0	0
AC004870.4	0	0	0	0	0	0	0	0	0	0	0	0	0	0	0	0	0	0	0	0	0	0	0	0	0	0	0	0	0	0	0
AC004875.1	0	0	0	0	0	0	0	0	0	0	0	0	0	0	0	0	0	0	0	0	0	0	0	0	0	0	0	0	0	0	0
AC004877.1	6	31	17	5	16	2	19	21	40	36	8	0	14	9	22	9	4	4	7	8	13	23	14	16	24	16	25	14	6	4	14
AC004877.2	26	36	22	24	7	42	22	15	38	42	31	23	20	22	30	31	24	26	6	15	12	34	16	18	32	42	37	30	19	32	53
AC004879.1	0	0	0	0	0	0	0	0	0	0	0	0	0	0	0	0	0	0	0	0	0	0	0	0	0	0	0	0	0	0	0
AC004882.1	0	0	0	0	0	0	0	0	0	0	0	0	0	0	0	0	0	0	0	0	0	0	0	0	0	0	1	0	0	0	0
AC004882.2	0	0	0	0	0	0	0	0	0	0	0	0	0	0	0	0	0	0	0	0	0	0	0	0	0	0	0	0	0	0	0
AC004882.3	25	35	26	36	23	28	29	39	38	11	16	13	40	38	19	27	27	50	24	8	7	31	57	11	60	30	46	44	31	52	32
AC004884.1	0	0	2	1	1	0	7	1	2	2	0	1	7	2	4	3	3	8	3	0	1	4	4	2	7	10	4	7	9	4	13
AC004884.2	0	3	2	12	5	8	29	6	16	4	4	0	2	5	6	1	1	2	3	5	2	9	6	3	29	23	44	6	2	4	31
AC004888.1	0	0	0	0	0	0	0	0	0	0	0	0	0	0	0	0	0	0	0	0	0	0	0	0	0	0	0	0	0	0	0
AC004890.1	7	9	6	7	6	7	6	7	4	15	12	6	5	7	8	5	3	4	7	6	4	3	1	3	5	3	4	5	7	6	2
AC004890.2	5	3	7	32	4	39	49	59	97	14	0	30	70	47	81	59	31	39	4	5	9	18	32	11	48	16	23	64	57	17	34
AC004890.3	7	17	13	20	0	3	46	43	43	17	11	8	22	0	8	11	16	25	0	2	6	11	26	9	24	29	32	23	22	11	24
AC004893.1	0	0	0	0	0	0	0	0	0	0	0	0	0	0	0	0	0	0	0	0	0	0	0	0	0	0	0	0	0	0	0
AC004893.2	35	46	49	70	50	38	97	74	133	19	6	24	32	19	13	36	90	49	19	17	20	40	58	38	110	102	106	99	60	46	108
AC004895.1	0	0	0	0	0	0	0	15	4	2	0	0	6	0	4	5	0	0	0	0	0	0	2	0	4	0	0	12	3	6	9
AC004898.1	21	0	8	9	21	9	36	41	51	14	16	0	12	0	8	17	24	37	16	22	22	11	12	10	113	66	53	46	22	20	57
AC004899.1	0	0	7	0	0	0	0	0	0	0	0	0	0	0	0	0	0	0	0	3	0	0	0	0	0	1	0	0	0	0	4
AC004899.2	0	0	0	0	0	0	0	0	0	3	0	0	0	0	0	0	0	0	0	0	0	0	0	0	0	0	0	0	0	1	0
AC004900.1	1	5	3	8	5	16	16	4	6	5	5	9	8	10	1	3	4	0	2	3	2	14	16	4	21	6	15	13	8	13	8
AC004908.1	14	23	21	35	36	29	66	35	81	33	16	23	48	40	37	19	35	57	12	4	12	23	22	17	51	37	57	29	31	23	50
AC004908.2	52	55	29	42	39	50	92	56	66	33	34	42	45	50	55	45	75	75	29	18	25	91	57	42	123	82	110	61	77	62	115
AC004908.3	11	5	2	2	14	0	17	7	6	0	0	13	16	16	9	1	15	5	0	0	2	4	8	0	23	12	10	6	7	2	7
AC004910.1	0	0	0	0	0	0	0	0	0	0	0	0	0	0	0	0	0	0	0	0	0	0	0	0	0	0	0	0	0	0	0
AC004911.1	0	0	0	0	0	0	0	0	0	0	0	0	0	0	0	0	0	0	0	0	0	0	0	0	0	0	0	0	0	0	0
AC004912.1	0	0	0	0	0	0	0	0	0	0	0	0	0	0	0	0	0	0	0	0	0	0	0	0	1	0	0	0	0	1	1
AC004917.1	0	0	0	0	0	0	0	0	0	0	0	0	0	0	0	0	0	0	0	0	0	0	0	0	0	3	0	0	0	0	0
AC004918.1	86	88	56	261	83	0	0	224	381	146	0	58	106	57	69	0	0	0	98	50	63	0	117	0	64	217	97	0	0	153	0
AC004918.3	2	2	1	4	5	3	2	2	10	8	6	1	5	1	2	1	1	3	4	1	8	1	2	1	2	3	9	2	2	1	2
AC004920.1	0	0	0	0	0	0	0	0	0	0	0	0	0	0	0	0	0	0	0	0	0	0	0	0	0	0	0	0	0	0	0
AC004921.1	2	0	0	0	2	0	0	0	6	0	0	0	3	7	0	0	4	0	0	0	6	5	7	2	0	0	3	2	0	8	12
AC004921.2	0	0	0	0	0	0	0	0	4	0	0	0	0	4	0	0	0	0	0	0	0	0	0	0	0	4	0	0	0	0	10
AC004922.1	2	686	4	6	834	2	29	342	25	63	2	9	5	144	24	12	13	14	7	28	8	14	13	93	47	28	33	24	17	35	28
AC004923.1	6	10	7	4	3	8	11	10	18	13	2	0	1	6	3	15	24	10	0	4	12	5	11	0	21	7	11	3	6	0	11
AC004923.2	0	0	0	0	0	0	0	0	0	0	0	0	0	0	3	0	0	0	0	0	0	0	10	0	0	0	0	0	2	0	0
AC004923.3	0	0	0	0	0	0	0	0	0	0	0	0	0	0	0	0	0	0	0	0	0	0	0	0	0	0	0	0	0	0	0
AC004923.4	27	8	0	9	13	13	36	39	53	19	11	30	56	14	22	31	37	33	9	4	1	34	15	4	24	40	42	18	18	32	25
AC004925.1	0	0	6	0	0	0	0	0	0	0	3	3	0	0	0	0	0	0	0	0	0	0	0	0	0	0	0	0	0	0	0
AC004930.1	0	0	0	0	0	0	0	0	0	0	0	0	0	0	0	0	0	0	0	0	0	0	0	0	0	0	0	0	0	0	0
AC004936.1	0	0	0	0	0	0	0	0	0	0	0	0	0	0	0	0	0	0	0	0	0	0	0	0	0	0	0	0	0	0	0
AC004938.1	0	0	0	0	0	0	0	0	0	0	0	0	0	0	0	0	0	0	0	0	0	0	0	0	0	0	0	0	0	0	0
AC004938.2	47	44	48	41	20	26	18	34	44	27	32	28	51	27	39	35	34	17	39	28	24	26	21	44	46	19	33	20	24	10	23
AC004941.1	0	0	0	0	0	0	0	0	0	0	0	0	0	0	0	0	0	3	0	0	0	0	0	0	0	0	0	0	0	0	0
AC004941.2	0	0	0	0	0	0	0	0	0	0	0	0	0	0	0	0	0	0	0	4	0	0	0	0	1	2	0	0	0	0	0
AC004943.1	4	28	14	17	18	17	3	10	27	12	12	8	13	16	10	8	25	15	14	4	3	5	14	5	46	30	40	11	19	24	30
AC004943.2	151	401	106	96	188	103	208	239	122	98	79	60	198	95	222	48	175	288	56	73	49	215	44	87	396	165	252	157	318	181	112
AC004943.3	0	0	0	2	0	0	5	0	3	0	6	0	0	0	0	0	0	3	0	0	3	0	0	0	7	2	2	0	0	5	7
AC004944.1	0	0	0	0	0	0	0	0	0	0	0	0	0	0	0	0	0	0	0	0	0	0	0	0	0	0	0	0	0	0	0
AC004945.1	0	0	0	0	0	0	0	0	0	0	0	0	0	0	0	0	0	0	0	0	0	0	0	0	0	0	0	0	0	0	0
AC004946.1	0	0	0	0	0	0	0	0	0	0	0	0	0	0	0	0	0	0	0	0	0	0	0	0	0	0	0	0	0	0	0
AC004946.2	0	0	0	0	0	0	0	0	0	0	0	0	0	0	0	0	0	0	0	0	0	0	0	0	0	0	0	0	0	0	0
AC004947.1	0	0	0	0	0	0	0	0	0	0	0	0	0	0	0	0	0	0	0	0	0	0	0	0	0	0	0	0	0	0	0
AC004947.2	0	0	0	0	0	0	0	0	0	0	0	0	0	0	0	0	0	0	0	0	0	0	0	0	0	0	0	0	0	0	4
AC004947.3	0	0	0	0	0	0	5	0	6	0	0	0	0	0	0	0	0	4	0	0	0	0	0	0	0	3	0	0	0	0	0
AC004948.1	7	6	6	0	0	0	7	0	4	12	3	3	0	4	4	4	0	2	0	2	0	0	0	0	2	3	0	0	3	2	4
AC004951.1	81	87	34	56	69	32	185	105	204	89	53	44	67	18	52	35	79	104	53	25	58	33	100	50	254	98	142	77	65	85	171
AC004951.2	0	0	0	6	0	0	0	0	0	0	0	0	0	0	0	0	0	0	0	0	0	0	0	0	0	0	0	0	0	0	0
AC004951.3	0	0	0	0	0	0	0	0	0	0	0	0	0	0	0	0	0	0	0	0	0	0	0	0	0	0	0	0	0	0	0
AC004951.4	25	17	0	7	6	22	7	15	34	23	15	5	0	24	0	0	24	0	5	0	23	0	5	29	0	0	0	7	0	13	0
AC004965.1	0	0	0	0	0	0	0	0	0	0	0	0	0	0	0	0	0	0	0	0	0	0	0	0	0	0	0	0	0	0	0
AC004967.1	0	3	0	0	0	0	1	0	1	1	0	0	0	1	1	0	1	0	2	0	1	0	0	1	0	0	0	0	0	1	3
AC004967.2	5	7	26	17	18	23	20	34	48	23	0	4	51	5	8	0	6	0	0	26	35	0	0	18	23	23	49	59	15	10	55
AC004969.1	0	0	0	0	0	0	5	0	0	0	0	0	0	2	0	0	0	0	0	0	0	0	0	0	0	0	0	0	0	0	0
AC004972.1	0	0	0	0	0	0	0	0	0	0	0	0	0	0	0	0	0	0	0	0	0	0	0	0	0	0	0	0	0	0	0
AC004973.1	0	0	0	0	0	0	0	0	0	0	0	0	0	0	0	0	0	0	0	0	0	0	0	0	0	0	0	0	0	0	0
AC004974.1	4	0	9	0	22	16	64	12	24	0	0	8	5	0	12	8	18	28	26	0	5	9	4	15	51	49	50	18	17	6	25
AC004975.1	3	4	4	2	19	10	18	15	9	3	3	0	1	2	0	9	12	7	2	5	0	7	6	2	17	10	17	9	5	7	19
AC004975.2	11	10	0	10	9	11	11	21	39	17	9	5	12	8	15	14	19	18	5	4	10	4	24	0	9	16	24	14	5	27	27
AC004980.1	122	183	54	172	121	154	278	274	331	92	102	121	156	101	80	110	205	124	65	134	69	94	150	97	265	316	249	211	170	183	315
AC004980.2	1	1	1	1	14	0	6	7	5	10	0	1	0	2	5	0	2	1	1	1	5	4	5	1	16	8	26	4	7	5	14
AC004980.3	3	6	3	12	5	5	9	1	6	1	0	3	5	2	1	4	6	13	0	2	0	3	5	1	6	9	8	4	3	15	6
AC004980.4	0	0	0	0	2	1	6	2	4	2	1	0	1	1	1	1	1	4	1	0	1	0	1	0	2	4	4	4	0	3	4
AC004982.1	0	7	11	16	7	12	35	4	20	0	14	12	13	3	14	12	21	12	18	6	12	18	9	21	16	29	24	16	9	15	10
AC004986.1	0	0	0	0	0	1	4	0	5	3	1	1	0	1	0	0	0	2	2	1	3	0	6	0	9	6	4	2	0	0	18
AC004987.1	1	2	1	2	1	1	0	5	1	3	0	0	1	1	0	1	2	2	1	1	0	2	2	1	1	0	1	0	0	0	2
AC004987.2	0	0	0	0	0	0	0	0	0	0	0	0	0	0	0	0	0	0	0	0	0	0	0	0	0	0	0	0	0	0	0
AC004987.3	0	0	0	0	0	2	0	0	0	0	0	0	8	0	0	0	0	0	0	0	0	3	0	0	0	0	0	0	0	0	0
AC004990.1	383	279	294	267	51	332	212	559	880	222	183	253	143	138	283	164	568	411	421	284	359	238	354	148	570	431	596	589	360	354	726
AC004997.1	31	84	0	2	0	0	16	0	0	40	0	4	35	3	18	5	8	19	0	0	3	0	0	0	0	14	18	0	0	0	0
AC005002.1	0	0	0	0	0	0	0	0	0	0	0	0	0	0	0	0	0	0	0	0	0	0	0	0	0	0	0	0	0	0	0
AC005005.1	0	0	0	0	0	0	0	0	1	0	0	0	0	0	0	0	0	3	0	0	0	0	0	0	0	0	0	0	2	0	0
AC005005.2	0	0	0	0	0	0	0	0	0	0	0	0	0	0	0	0	0	0	0	0	0	0	0	0	0	0	0	0	0	0	0
AC005005.3	51	106	15	87	110	87	155	166	164	103	36	98	177	89	113	75	147	211	10	13	14	93	130	27	171	142	156	101	157	145	143
AC005005.4	14	47	23	57	36	25	53	68	78	47	11	13	37	34	23	38	54	35	32	22	15	50	66	20	98	61	51	59	80	35	76
AC005006.1	0	0	0	0	0	0	0	0	0	0	0	0	0	0	0	0	0	0	0	0	0	0	0	0	0	2	0	0	0	0	0
AC005008.1	0	0	0	0	0	0	0	0	0	0	0	0	0	0	0	0	0	0	0	0	0	0	0	0	0	0	0	0	0	0	0
AC005008.2	0	0	0	0	0	0	0	0	0	0	0	0	0	0	0	0	0	0	0	0	0	0	0	0	0	0	0	0	0	0	0
AC005009.1	0	0	0	0	0	0	0	0	0	0	0	0	0	0	0	0	0	0	0	0	0	0	0	0	0	0	0	0	0	0	0
AC005011.1	0	0	0	0	0	0	0	0	0	0	0	0	0	0	0	0	0	0	0	0	0	0	0	0	0	0	0	0	0	0	0
AC005013.1	0	0	3	0	0	1	0	7	0	0	0	0	0	0	0	0	7	3	0	0	0	0	15	0	0	0	0	5	8	4	5
AC005014.1	1	5	4	1	2	0	5	0	4	3	6	3	3	2	1	2	2	10	0	2	1	0	0	0	6	5	1	2	4	1	12
AC005014.2	27	8	18	9	8	4	12	7	17	5	18	13	28	9	6	11	19	12	12	2	3	0	22	15	8	10	23	9	21	12	1
AC005014.3	0	0	0	0	0	0	2	0	0	0	0	0	0	0	0	0	0	1	0	0	0	0	3	0	0	0	0	0	0	0	0
AC005014.4	0	0	2	10	4	9	11	22	24	7	4	0	5	0	7	0	3	8	4	5	0	7	5	2	11	9	23	8	5	8	18
AC005019.1	0	0	0	0	0	0	0	0	0	0	0	0	0	0	0	0	0	0	0	0	0	0	0	0	0	0	0	0	0	0	0
AC005019.2	0	0	0	0	0	0	0	0	0	0	0	0	0	0	0	0	0	0	0	0	0	0	0	0	0	0	0	0	0	0	0
AC005020.1	18	15	23	12	11	5	26	25	19	14	7	9	13	6	6	18	17	23	29	2	8	10	10	12	33	23	41	4	21	23	32
AC005020.2	0	0	0	0	0	0	0	0	11	0	0	0	0	0	0	0	5	0	0	0	0	0	0	0	0	0	0	0	0	0	0
AC005021.1	9	2	2	1	2	7	13	10	11	6	0	5	2	9	8	1	9	0	0	3	2	2	2	0	4	15	9	5	9	3	19
AC005034.1	0	0	0	0	0	0	0	0	0	0	0	0	0	0	0	4	0	0	0	0	0	0	0	0	0	0	0	0	0	0	0
AC005034.2	0	11	7	4	4	5	10	7	4	6	4	4	0	3	0	10	3	6	0	2	0	0	5	0	4	4	8	4	4	3	2
AC005034.3	0	0	3	0	0	0	1	0	1	1	0	1	0	1	1	0	1	0	1	0	0	1	0	1	1	1	1	1	0	1	1
AC005034.4	0	3	0	5	5	6	0	2	4	0	0	0	0	4	0	4	0	0	0	4	0	2	0	0	0	2	4	3	4	0	0
AC005034.5	21	70	52	18	43	68	36	41	38	19	62	15	35	48	40	21	39	39	24	33	50	28	39	41	46	33	38	39	35	23	26
AC005034.6	3	3	3	3	5	2	2	3	2	5	2	1	4	0	2	0	1	4	0	4	3	2	3	4	3	1	3	1	3	2	1
AC005037.1	20	15	14	9	7	15	17	8	7	13	26	12	7	3	4	7	14	14	4	3	9	6	6	5	27	21	9	15	17	13	4
AC005040.1	0	0	0	0	0	0	0	0	0	0	0	0	0	0	0	0	0	0	0	0	0	0	0	0	0	0	0	0	0	0	0
AC005040.2	0	0	0	0	0	0	0	0	0	0	0	0	0	0	0	0	0	0	0	0	0	0	0	0	0	0	0	0	0	0	0
AC005041.1	35	20	30	63	45	46	64	35	44	19	26	45	11	0	21	24	57	15	17	11	24	50	73	41	75	70	10	43	64	24	44
AC005041.2	0	0	0	4	0	2	0	0	11	0	5	0	0	2	4	0	0	5	3	0	6	0	3	4	4	0	5	5	5	0	13
AC005041.3	3	21	3	7	11	5	6	1	8	2	1	1	9	3	1	6	1	3	5	4	3	4	2	4	15	14	4	5	1	17	3
AC005041.4	0	0	0	2	0	3	5	0	0	3	7	0	1	1	2	0	2	0	0	0	0	3	4	0	6	0	0	1	0	0	8
AC005041.5	27	24	19	22	26	31	52	45	33	24	15	17	54	19	21	26	41	59	36	20	44	27	43	19	75	68	59	39	61	40	52
AC005042.1	0	0	0	0	0	2	1	0	0	0	0	0	1	0	0	0	0	0	0	0	0	0	2	0	0	0	0	0	0	1	1
AC005042.2	0	0	0	0	0	0	0	0	0	0	0	0	0	0	0	0	0	0	0	0	0	0	0	0	0	0	0	0	0	2	0
AC005045.1	0	0	0	0	0	0	0	0	0	0	0	0	0	0	0	0	0	0	0	0	0	0	0	0	0	0	0	0	0	0	0
AC005045.2	0	0	0	0	0	0	0	0	0	0	0	0	0	0	0	0	0	0	0	0	0	0	0	0	0	0	0	0	0	0	0
AC005046.1	34	16	23	36	17	9	91	73	103	33	10	10	14	27	18	36	65	49	19	27	11	25	22	11	124	96	83	46	89	45	72
AC005050.1	0	0	0	0	0	0	0	0	0	0	0	0	8	0	0	0	0	0	1	0	0	0	0	2	6	0	0	0	0	0	1
AC005050.2	13	17	12	20	24	14	28	13	12	10	9	9	7	12	0	8	21	20	10	13	10	15	15	17	14	7	15	22	15	10	24
AC005050.3	0	0	0	0	0	0	0	0	0	0	0	0	0	0	0	0	0	0	0	0	0	0	0	0	0	0	0	0	0	0	0
AC005052.1	0	0	0	0	0	0	3	0	0	0	0	0	0	0	4	0	0	3	0	0	0	0	0	0	0	0	0	0	0	0	0
AC005052.2	0	12	11	7	13	10	14	8	12	15	16	4	9	13	12	20	11	11	4	10	10	12	0	4	22	5	20	6	11	10	7
AC005062.1	620	1201	734	572	788	628	469	658	821	437	955	689	499	635	782	561	621	702	713	797	754	608	590	706	810	589	630	106	462	590	675
AC005064.1	0	0	0	0	0	0	3	0	0	0	0	0	0	0	0	0	0	0	0	0	0	0	0	0	3	0	0	3	0	0	0
AC005066.1	0	0	0	0	0	0	0	0	0	0	0	0	0	0	0	0	0	0	0	0	0	0	0	0	0	0	0	0	0	0	0
AC005070.1	0	0	0	0	0	0	2	3	11	3	0	0	0	0	0	5	3	0	0	0	0	0	0	0	11	12	0	3	9	0	15
AC005070.2	0	2	2	10	0	0	8	2	5	0	0	0	0	0	0	0	1	0	0	0	0	0	0	2	0	10	11	2	0	0	4
AC005070.3	51	61	24	61	59	66	212	146	243	41	28	48	77	60	40	87	94	109	32	40	27	29	49	27	273	240	274	89	86	86	221
AC005071.1	0	0	0	0	0	0	2	0	1	0	0	0	0	0	0	0	0	0	0	0	0	0	1	0	0	0	0	0	0	0	0
AC005072.1	10	23	17	3	7	7	39	7	38	12	8	11	3	1	5	15	0	16	5	7	11	12	8	0	72	26	67	17	28	9	56
AC005076.1	29	21	8	21	33	28	14	0	30	13	14	13	23	4	14	8	26	31	18	12	12	19	14	28	23	0	7	7	12	8	9
AC005076.2	2	4	0	1	9	4	5	9	7	0	4	6	0	0	0	8	7	4	3	4	3	6	5	2	12	13	8	10	6	5	12
AC005077.1	0	0	0	0	0	0	0	0	0	0	0	0	0	0	0	1	0	0	0	0	0	0	0	0	0	0	0	0	0	0	0
AC005077.2	0	5	0	0	0	2	5	0	2	1	0	0	1	0	3	0	2	0	0	1	1	0	1	2	0	4	1	0	1	0	2
AC005077.3	0	0	0	0	0	0	0	0	0	0	0	0	0	0	0	0	0	0	0	0	0	0	0	0	0	0	0	0	0	0	0
AC005077.4	18	40	47	21	26	22	33	24	14	16	8	7	45	59	54	6	26	48	9	20	18	19	37	22	55	32	14	17	21	41	16
AC005081.1	7	22	27	28	22	14	10	23	14	26	18	9	9	18	17	23	12	19	18	16	18	26	21	3	29	30	15	6	9	22	10
AC005082.1	0	10	0	3	2	0	3	0	21	7	1	3	7	4	3	6	0	0	0	6	4	4	4	0	0	4	3	7	8	0	3
AC005082.2	0	0	0	0	0	0	0	0	0	2	0	0	0	0	0	0	0	0	0	0	2	0	0	2	0	0	2	3	0	0	6
AC005083.1	107	126	97	79	87	130	71	110	103	82	10	56	89	20	73	90	55	92	76	99	88	116	85	75	93	73	43	68	58	83	49
AC005084.1	0	0	0	0	0	0	0	10	2	0	0	0	0	2	0	0	3	5	0	0	0	0	0	0	1	3	0	0	0	0	0
AC005086.1	1	2	1	2	0	1	3	1	3	0	0	0	0	0	0	0	2	2	4	1	0	1	0	1	2	4	1	2	1	0	1
AC005086.2	0	0	4	0	0	0	24	5	18	4	0	0	0	1	0	0	6	4	4	4	0	7	1	7	11	15	28	0	0	4	9
AC005086.3	0	2	5	0	0	1	4	1	1	0	2	2	0	0	0	0	0	0	0	0	0	0	2	0	4	0	0	0	0	0	6
AC005086.4	0	0	0	0	0	1	0	1	1	0	0	0	2	0	0	0	1	0	0	0	0	1	1	0	3	2	2	4	0	0	0
AC005086.5	0	0	0	0	0	0	4	1	2	4	0	0	2	0	0	1	3	0	0	0	1	0	0	3	3	0	7	6	0	2	0
AC005088.1	0	0	0	0	0	0	2	3	1	3	0	0	0	0	0	4	6	0	4	0	0	0	0	0	0	11	0	0	0	0	4
AC005089.1	20	25	13	25	51	10	40	84	165	45	21	36	55	10	32	61	35	82	31	23	13	56	69	15	114	136	195	76	81	88	145
AC005090.1	0	0	0	0	0	0	0	0	0	0	0	0	0	0	0	0	0	0	0	0	0	0	0	0	0	0	0	0	0	0	0
AC005094.1	0	0	0	0	0	0	0	0	0	0	0	0	0	0	0	0	0	0	0	0	0	0	0	0	0	0	0	0	0	0	0
AC005096.1	0	13	9	22	0	4	56	28	63	17	14	14	13	5	5	18	19	11	12	10	0	6	18	8	44	38	57	10	22	27	57
AC005099.1	6	7	2	3	4	7	29	2	12	5	9	4	3	4	5	7	9	4	8	6	8	3	3	7	31	12	24	4	2	9	11
AC005100.1	0	0	0	0	0	0	0	0	0	0	0	0	0	0	0	0	0	0	0	0	0	0	0	0	0	0	0	0	0	0	0
AC005100.2	0	0	0	0	0	0	0	0	0	0	0	0	0	0	0	0	0	0	0	0	0	0	0	0	0	0	0	0	0	0	0
AC005102.1	1	3	0	0	0	4	15	9	4	8	5	1	0	0	0	0	3	6	0	0	0	0	0	0	1	23	4	3	4	3	9
AC005104.1	9	5	5	23	17	3	21	10	15	2	7	6	8	12	9	17	27	6	5	7	10	4	18	4	27	21	15	7	8	12	17
AC005104.2	7	4	2	12	11	7	26	19	26	0	7	0	0	4	4	8	26	20	5	4	5	10	18	5	25	24	27	6	12	3	34
AC005105.1	4	2	0	4	0	3	0	5	0	5	0	2	0	1	0	4	3	0	0	0	0	0	9	0	0	1	7	5	0	0	9
AC005144.1	0	0	0	0	0	0	0	0	0	0	0	0	0	0	0	0	0	0	0	0	0	0	0	0	0	0	0	0	0	0	0
AC005153.1	4	3	0	3	7	5	54	7	35	2	0	9	11	6	6	5	16	0	2	0	0	4	11	11	41	45	55	21	0	10	30
AC005154.1	2	3	0	4	3	1	6	6	15	4	4	1	0	5	0	0	5	12	5	2	1	5	12	0	14	15	29	14	8	6	22
AC005154.2	1	3	6	3	1	18	2	19	2	32	5	13	1	30	2	3	0	2	13	7	2	12	1	16	5	0	3	1	0	0	1
AC005154.3	0	0	0	0	0	0	0	0	0	0	0	0	0	0	0	0	0	0	0	0	0	0	0	0	0	0	0	0	0	0	0
AC005154.4	0	0	0	0	2	0	0	0	0	8	0	0	3	0	0	0	4	0	0	0	0	1	0	0	10	11	6	0	3	0	3
AC005154.5	0	0	0	1	0	0	0	2	0	0	0	0	0	0	0	1	0	0	0	0	0	0	0	0	0	0	0	0	0	0	0
AC005156.1	0	0	0	0	0	0	0	0	0	0	0	0	2	0	0	0	2	1	0	0	1	0	0	0	2	3	0	0	0	0	0
AC005160.1	0	0	0	0	0	0	3	0	0	0	0	0	0	0	0	0	0	0	0	0	0	0	0	0	0	0	0	0	0	0	0
AC005162.1	0	0	0	0	0	0	3	0	0	0	0	0	0	0	0	3	0	0	0	0	0	0	2	0	0	0	0	0	0	0	0
AC005162.2	0	7	10	0	7	12	9	12	32	7	0	2	6	5	1	4	8	4	4	3	0	6	0	5	34	11	18	0	4	1	10
AC005165.1	0	0	0	0	0	0	0	0	0	0	0	0	0	0	0	0	0	0	0	0	0	0	0	0	0	0	0	4	0	0	4
AC005165.2	0	0	0	0	0	0	0	1	0	0	1	0	0	0	0	1	0	1	0	0	0	0	0	0	0	0	1	0	0	0	0
AC005165.3	0	0	0	0	0	0	0	0	0	0	0	0	0	0	0	0	0	0	0	0	0	0	0	0	0	0	0	0	0	0	0
AC005176.1	0	0	0	0	0	0	0	0	0	0	0	0	0	0	0	0	0	0	0	0	0	0	0	0	0	0	0	0	0	0	0
AC005176.2	0	0	0	0	0	0	0	0	0	0	0	0	0	0	0	0	0	0	0	0	0	0	0	0	0	0	0	0	0	0	0
AC005178.1	0	0	0	0	0	0	0	0	0	0	0	0	0	0	0	0	0	0	0	0	0	0	0	0	0	0	0	0	0	0	0
AC005180.1	0	0	0	0	0	0	8	0	0	0	0	0	3	0	0	0	0	2	0	4	0	5	8	0	0	0	0	0	0	0	0
AC005180.2	0	0	0	0	0	3	0	0	0	1	0	0	0	0	0	0	0	0	0	2	0	0	0	0	6	0	0	0	0	0	0
AC005181.1	0	0	0	0	0	0	0	0	0	0	0	0	0	0	0	0	0	0	0	0	0	0	0	0	0	0	0	0	0	0	0
AC005183.1	0	0	0	0	0	0	0	0	0	0	0	0	0	0	0	0	0	0	0	0	0	0	0	0	0	0	218	0	0	0	0
AC005185.1	0	0	0	0	0	0	0	0	0	0	0	0	0	0	0	0	0	0	0	0	0	0	0	0	0	0	0	0	0	0	0
AC005189.1	1	0	2	0	0	0	2	4	0	0	0	0	0	0	0	0	0	0	0	0	0	0	0	0	0	3	0	0	0	0	0
AC005191.1	0	0	0	0	0	0	0	0	0	0	0	0	0	0	0	0	0	0	0	0	0	0	0	0	0	0	0	0	0	0	0
AC005192.1	0	20	0	41	0	0	0	0	0	0	20	0	0	17	8	31	0	8	0	15	0	0	3	0	0	52	35	5	34	5	0
AC005197.1	0	0	0	0	0	0	0	0	0	0	0	0	0	0	0	0	0	0	0	0	0	0	0	0	0	0	0	0	0	0	0
AC005208.1	0	0	0	0	0	0	0	0	0	0	0	0	0	0	0	0	0	0	0	0	0	0	0	0	0	0	0	0	0	0	0
AC005209.1	0	0	0	0	0	0	0	0	0	0	0	0	0	0	0	0	0	0	0	0	0	0	0	0	0	0	0	0	0	0	0
AC005220.1	0	0	0	0	0	0	0	0	0	0	0	0	0	0	0	3	0	0	0	0	0	0	0	0	0	0	0	0	0	0	0
AC005224.1	0	0	0	0	0	0	2	0	0	0	0	0	0	0	0	0	0	0	0	0	0	0	0	0	0	0	0	0	0	0	0
AC005224.2	0	0	0	4	0	2	2	0	0	3	1	0	0	0	0	0	0	0	1	3	7	0	0	0	4	0	3	1	0	0	0
AC005224.3	40	56	56	23	36	29	25	44	22	54	38	18	15	33	12	30	14	7	32	47	32	40	16	42	49	25	28	31	29	14	20
AC005225.1	0	0	0	0	0	0	0	0	7	0	4	0	3	0	6	0	0	0	0	4	0	3	0	0	0	0	27	4	3	6	8
AC005225.2	0	3	6	0	9	1	0	5	7	1	2	2	7	4	0	4	0	5	4	0	0	3	0	3	14	8	6	0	0	0	4
AC005225.3	3	2	2	0	2	5	2	9	0	1	0	0	2	0	0	6	4	0	2	0	0	1	5	0	7	0	4	0	2	3	2
AC005225.4	5	10	8	23	10	7	15	11	28	5	19	14	30	8	13	3	17	21	4	20	4	11	20	21	23	16	22	5	9	14	6
AC005229.1	0	0	0	0	0	1	1	0	0	0	0	0	0	0	0	0	0	0	0	1	0	3	0	0	0	0	0	0	0	0	0
AC005229.2	0	0	0	0	0	0	0	0	0	0	0	0	0	0	0	0	0	0	0	0	0	0	0	0	0	0	0	0	0	0	0
AC005229.3	81	129	152	127	121	93	39	121	100	135	103	62	110	92	70	75	148	142	63	77	62	55	73	142	92	80	58	84	89	62	103
AC005229.4	0	0	0	0	0	0	0	0	0	0	0	0	0	0	0	0	0	0	0	0	0	0	0	0	0	0	0	0	0	0	0
AC005230.1	0	2	1	2	3	0	7	5	0	3	0	1	1	4	2	2	1	7	3	8	0	7	9	10	2	4	7	6	4	5	5
AC005232.1	0	0	0	0	0	0	2	0	0	0	0	0	0	0	0	0	0	2	0	0	0	0	0	0	0	0	0	0	0	0	0
AC005234.1	0	0	0	0	0	0	0	0	0	0	0	0	0	0	0	0	0	0	0	0	0	0	0	0	0	0	0	0	0	0	0
AC005234.2	0	0	0	0	0	0	0	0	0	0	0	0	0	0	0	0	0	0	0	0	0	0	0	0	0	0	0	0	0	0	0
AC005237.1	1	0	0	0	4	0	4	5	2	0	0	0	0	0	0	0	0	3	0	0	0	0	5	0	6	3	0	0	2	1	5
AC005244.1	6	1	4	4	2	0	6	14	29	11	2	3	0	3	7	4	4	8	2	0	4	4	2	3	17	27	7	0	12	8	8
AC005244.2	0	0	0	0	0	0	0	0	0	0	0	0	0	0	0	0	0	0	0	0	0	0	0	0	0	0	0	0	0	0	0
AC005252.1	0	0	0	0	0	0	0	0	0	0	0	0	0	0	0	0	0	0	0	0	0	0	0	0	0	0	0	0	0	0	0
AC005252.2	0	0	0	0	0	0	0	0	0	0	0	0	0	0	0	0	0	0	0	0	0	0	0	0	0	0	0	0	0	0	0
AC005252.3	0	6	5	8	2	15	7	4	0	2	0	4	6	1	22	9	10	11	5	0	0	3	0	0	3	0	0	0	7	4	9
AC005252.4	0	0	0	0	0	0	0	0	0	0	0	0	0	0	0	0	0	0	0	0	0	0	0	0	0	0	0	0	0	0	0
AC005253.1	0	0	0	4	0	0	0	13	0	0	8	5	37	0	0	0	2	27	0	0	0	0	0	0	7	0	21	7	0	0	3
AC005253.2	0	0	0	0	0	0	0	0	0	0	0	0	0	0	0	1	0	0	0	0	0	0	0	0	0	0	0	0	0	0	0
AC005255.1	0	0	0	0	0	0	0	3	7	0	0	0	0	4	0	0	0	0	0	0	0	0	1	0	3	0	8	0	0	0	0
AC005256.1	14	40	67	69	46	41	39	54	45	27	41	49	78	96	73	27	2	73	31	35	34	21	8	22	28	23	75	78	87	42	67
AC005258.1	0	0	0	0	0	0	0	0	0	0	0	0	0	0	0	0	0	0	0	0	0	0	0	0	0	0	0	0	0	0	0
AC005258.2	0	0	0	0	0	0	0	0	0	0	0	0	0	4	0	0	3	0	0	0	3	0	0	0	0	0	0	0	0	0	0
AC005261.1	101	32	17	59	101	10	27	3	330	3	4	2	109	20	31	4	21	47	45	70	65	5	33	1	24	10	1	7	1	0	0
AC005261.2	3	0	3	8	8	5	12	8	0	0	2	0	5	4	5	20	6	20	0	0	3	0	0	2	6	7	0	3	9	4	25
AC005261.3	1	7	0	0	0	0	0	0	0	0	0	0	1	1	6	1	22	0	1	4	7	1	1	0	3	2	0	1	0	5	0
AC005261.4	1	2	1	0	0	6	1	0	0	2	3	1	0	2	1	1	2	0	2	0	1	0	0	5	1	1	1	2	2	1	0
AC005261.5	0	0	1	1	0	0	0	0	0	0	1	0	1	0	0	0	0	0	0	1	1	0	0	0	0	2	0	0	1	0	0
AC005262.1	0	0	0	0	0	0	0	0	2	0	0	0	0	0	0	0	0	0	0	0	0	0	0	0	0	0	0	0	0	0	0
AC005262.2	0	0	0	0	0	0	0	0	0	0	0	0	0	0	0	0	0	0	0	0	0	0	0	0	0	0	0	0	0	0	0
AC005264.1	0	0	0	0	4	6	0	0	6	0	0	0	0	0	0	0	0	0	0	0	0	0	0	0	0	10	0	3	1	0	0
AC005274.1	0	6	13	3	5	8	13	19	10	0	9	0	7	0	7	8	3	13	11	0	3	3	0	4	8	10	5	3	4	7	7
AC005277.1	0	1	0	0	0	0	0	1	0	0	0	0	0	0	0	0	0	0	0	0	0	0	0	0	0	0	0	0	0	0	0
AC005277.2	0	0	3	4	0	0	8	11	9	4	8	2	0	4	2	3	4	1	3	3	2	2	3	0	13	5	1	8	0	2	0
AC005280.1	64	66	77	85	43	34	65	33	68	42	33	31	72	27	57	118	65	96	42	59	20	88	61	89	140	101	103	67	68	49	59
AC005280.2	1	5	8	9	7	1	4	3	14	11	0	0	0	0	3	3	10	6	0	4	0	3	0	5	11	5	20	4	10	14	2
AC005280.3	0	0	6	0	0	7	0	1	3	0	2	6	0	0	0	0	0	0	0	5	0	0	0	0	0	0	3	0	2	0	2
AC005281.1	0	13	4	0	3	8	4	11	15	4	0	0	5	0	0	12	9	2	14	3	0	0	9	0	5	3	27	7	3	5	2
AC005288.1	13	11	2	12	7	4	5	16	21	5	7	0	8	4	3	11	9	9	4	6	0	1	2	12	13	10	11	15	10	16	14
AC005291.1	0	0	0	0	0	0	0	0	0	0	0	0	0	0	0	0	0	0	0	0	0	0	0	0	0	0	0	0	0	0	0
AC005291.2	0	0	0	0	0	0	0	0	0	0	0	0	0	0	0	0	0	0	0	0	0	0	0	0	0	0	0	0	0	0	0
AC005293.1	0	0	0	0	0	0	0	0	0	0	0	0	0	0	0	0	0	0	0	0	0	0	0	2	0	0	0	1	0	0	0
AC005294.1	0	0	0	0	0	0	0	0	0	0	0	0	0	0	0	0	0	0	0	0	0	0	0	0	0	0	0	0	0	0	0
AC005296.1	0	0	0	1	0	0	0	0	0	3	0	0	0	2	0	6	0	0	0	0	2	0	0	1	1	0	0	0	0	0	1
AC005297.1	0	0	0	0	0	0	0	0	0	0	0	0	0	0	0	0	0	0	0	0	0	0	0	0	0	0	0	0	0	0	0
AC005297.2	0	0	0	0	0	0	0	0	0	0	0	0	0	0	0	0	0	0	0	0	0	0	0	0	0	0	0	0	0	0	0
AC005297.3	0	0	0	0	0	0	0	0	0	0	0	0	0	0	0	0	0	0	0	0	0	0	0	0	0	0	0	0	0	0	0
AC005301.1	0	0	0	0	0	0	0	0	0	0	0	0	0	0	0	0	0	0	0	0	0	0	0	0	0	0	0	0	0	0	0
AC005301.2	0	0	0	0	0	0	0	0	0	0	0	0	0	0	0	0	0	0	0	0	0	0	0	0	0	0	0	0	0	0	0
AC005303.1	0	0	0	0	0	0	0	0	0	0	0	0	0	0	0	0	0	0	0	0	0	0	0	0	0	0	0	0	0	0	0
AC005304.1	0	0	0	0	0	0	2	0	2	0	4	0	0	0	0	0	0	0	0	0	0	0	0	0	11	0	0	0	8	0	6
AC005304.2	0	2	0	0	2	2	9	11	13	3	0	0	0	0	0	0	0	0	1	3	0	2	3	0	4	9	6	0	6	0	3
AC005304.3	3	0	0	4	0	4	13	0	8	0	0	6	0	0	0	3	7	3	8	0	4	2	0	0	8	7	4	4	8	0	0
AC005306.1	13	8	0	12	4	11	18	26	29	4	13	18	11	10	10	2	25	20	0	1	0	14	19	0	23	0	30	27	19	14	17
AC005307.1	0	0	0	0	0	0	0	0	0	0	0	0	0	0	0	0	0	0	0	0	0	0	0	0	0	0	0	0	0	0	0
AC005323.1	0	0	0	0	0	0	0	0	0	0	0	0	0	0	0	0	0	0	0	0	0	0	0	0	0	0	0	0	0	0	0
AC005323.2	0	0	0	0	0	0	0	0	0	0	0	0	0	0	0	0	0	0	0	0	0	0	0	0	0	0	0	0	0	0	0
AC005324.1	0	0	0	0	0	0	0	0	0	0	0	0	0	0	0	0	0	0	0	0	0	0	0	0	0	0	0	0	0	0	0
AC005324.2	0	0	0	0	0	0	0	0	0	0	0	0	0	0	0	0	0	0	0	0	0	0	0	0	0	0	0	0	0	0	0
AC005324.3	0	2	2	0	0	9	0	0	0	3	2	0	5	1	0	0	0	5	0	0	1	0	0	2	0	0	1	0	0	0	4
AC005324.4	4	23	3	0	4	3	4	4	4	4	4	5	4	9	6	1	3	6	2	1	0	6	4	0	3	9	6	8	7	4	4
AC005324.5	0	0	0	0	0	0	0	0	0	0	0	0	0	0	0	0	0	0	0	0	0	0	0	0	0	0	0	0	0	0	0
AC005326.1	0	0	0	0	0	0	1	1	0	0	2	0	0	0	0	1	0	0	2	2	0	0	0	0	1	0	1	0	0	1	3
AC005329.1	22	37	14	15	62	35	86	69	90	18	42	32	37	13	35	67	33	28	0	18	17	17	88	49	43	92	63	56	83	68	67
AC005329.2	0	0	0	0	0	0	0	0	0	0	0	0	0	0	0	0	0	0	0	0	0	0	0	0	0	0	0	0	0	0	0
AC005329.3	59	34	18	63	34	57	64	98	86	33	33	43	43	65	38	65	74	83	0	8	12	46	71	34	120	59	116	92	43	61	103
AC005330.1	0	0	0	0	0	0	0	0	0	0	0	0	4	0	0	0	0	0	0	0	0	0	0	0	0	0	0	0	0	3	0
AC005332.1	17	9	7	29	19	31	44	38	11	23	15	8	23	25	18	20	49	50	3	13	4	50	38	12	21	8	37	19	20	9	8
AC005332.2	4	0	0	0	0	0	3	0	0	2	0	0	0	0	3	0	0	0	1	0	3	0	0	0	0	0	4	0	0	0	0
AC005332.3	1	7	2	2	4	3	5	1	6	8	4	1	2	1	3	2	3	1	4	2	1	2	2	2	8	3	4	2	1	3	7
AC005332.4	6	15	25	5	43	23	24	24	24	3	4	7	5	5	12	8	11	3	23	7	7	14	13	7	38	14	21	7	5	18	12
AC005332.5	3	3	2	2	4	6	2	5	1	1	2	3	0	2	2	4	0	3	0	3	2	1	1	2	1	3	5	0	7	5	3
AC005332.6	37	229	128	129	249	146	100	223	292	93	81	84	193	233	182	20	139	158	291	97	24	23	163	171	386	136	272	26	209	265	205
AC005332.7	0	0	0	0	0	0	0	0	1	0	0	0	0	0	0	0	0	1	0	0	0	0	0	0	1	0	0	0	0	0	0
AC005336.1	20	16	10	11	4	11	14	15	4	5	38	7	2	26	11	11	10	5	16	3	7	4	31	7	8	7	8	4	35	17	7
AC005336.2	10	2	4	3	3	5	0	5	7	8	3	12	4	0	0	8	0	4	6	0	15	4	4	3	0	2	9	4	0	1	2
AC005336.3	0	0	0	0	3	0	0	0	4	2	2	0	0	0	2	0	0	0	0	3	0	11	0	0	4	6	7	4	0	0	0
AC005339.1	0	0	0	0	0	0	0	0	0	0	0	0	0	0	0	0	0	0	0	0	0	0	0	0	0	0	0	0	0	0	0
AC005341.1	0	0	0	0	0	0	0	0	0	0	0	0	0	0	0	0	0	0	0	0	0	0	0	0	0	0	0	0	0	0	0
AC005342.1	0	0	0	0	0	0	0	0	0	0	0	0	0	5	0	0	0	0	0	0	0	0	4	0	0	0	0	4	0	0	0
AC005342.2	0	0	0	0	0	0	0	0	0	0	0	0	0	0	0	0	0	0	0	0	0	0	0	0	0	0	0	0	0	0	0
AC005343.1	9	16	20	23	42	18	100	22	87	44	0	12	9	11	15	19	19	18	18	31	10	12	40	26	136	87	124	18	34	26	81
AC005343.4	0	0	0	0	0	0	0	0	0	0	0	0	0	0	3	0	0	3	0	0	0	0	5	0	0	0	0	0	0	1	2
AC005344.1	0	0	0	0	0	0	0	0	0	0	0	0	0	0	0	0	0	0	0	0	0	0	0	0	0	0	0	0	0	0	0
AC005345.1	0	0	0	0	0	0	0	0	0	0	0	0	0	0	0	0	0	0	0	0	0	0	0	0	0	0	0	0	0	0	0
AC005351.1	6	7	3	8	8	2	27	8	14	3	4	3	2	1	0	0	3	0	0	0	2	0	6	11	20	29	23	10	13	0	19
AC005355.1	0	0	0	0	0	0	0	0	0	0	0	0	0	0	0	0	0	0	0	0	3	0	0	0	0	0	2	0	0	0	0
AC005355.2	2	0	3	3	3	0	0	1	10	5	0	2	11	3	1	3	5	0	2	2	1	0	3	5	0	5	6	5	3	2	10
AC005357.1	0	0	0	0	0	0	0	0	0	0	0	0	0	0	0	0	0	0	0	0	0	0	0	0	0	0	0	0	0	0	0
AC005357.2	0	0	0	0	0	0	0	0	0	0	0	0	0	0	0	0	0	0	0	0	0	0	0	0	0	0	0	0	0	0	0
AC005358.1	2	0	0	1	0	1	3	2	2	3	3	1	1	0	0	0	3	0	0	0	0	1	0	0	5	5	7	2	2	0	4
AC005363.1	6	2	2	1	1	3	2	2	2	1	0	1	1	1	1	1	2	2	1	1	1	1	1	0	2	1	1	2	1	3	2
AC005363.2	6	9	2	3	5	2	9	2	7	5	3	0	2	2	5	3	3	8	4	0	0	2	1	2	1	5	7	2	2	16	2
AC005377.1	0	0	0	0	0	0	0	0	0	0	0	0	1	0	0	0	0	0	0	0	0	0	0	0	0	0	0	0	0	0	0
AC005379.1	0	0	0	0	0	0	5	0	0	0	0	0	3	0	0	0	0	0	0	0	0	0	2	0	0	0	0	0	0	6	0
AC005381.1	0	0	0	0	0	0	0	0	0	0	0	0	0	0	0	0	0	0	0	0	0	0	0	0	0	0	0	0	0	0	0
AC005383.1	0	4	0	8	2	0	25	19	22	2	0	8	11	4	7	0	5	9	0	5	0	5	3	1	14	19	24	9	15	7	26
AC005387.1	3	0	0	13	0	8	13	8	18	0	0	5	8	0	0	7	8	3	0	0	0	0	10	3	13	1	26	10	13	5	0
AC005387.2	0	0	2	3	4	8	14	18	10	4	5	8	0	4	0	10	0	16	0	0	0	7	12	4	16	11	15	6	14	0	8
AC005391.1	3	0	0	0	0	2	1	2	1	0	0	0	0	0	0	4	0	3	0	0	0	0	1	0	0	2	0	0	0	2	6
AC005392.1	0	0	0	0	0	0	0	0	0	0	0	0	0	0	0	0	0	0	0	0	0	0	0	0	0	0	0	0	0	0	0
AC005392.2	0	2	0	9	0	3	0	0	0	0	0	0	0	3	0	0	4	0	0	0	0	4	0	4	0	6	0	3	0	0	1
AC005392.3	0	0	0	0	0	0	0	0	0	0	0	0	0	0	0	0	0	0	0	0	0	0	0	0	0	0	0	0	0	0	0
AC005393.1	0	3	3	0	0	0	2	0	0	0	0	0	4	0	2	3	4	4	3	4	0	1	2	0	7	0	6	7	6	9	2
AC005394.1	0	0	0	0	0	0	0	0	0	0	0	0	0	0	0	0	0	0	0	0	0	0	0	0	0	0	0	0	0	0	0
AC005394.2	0	0	0	0	0	0	0	0	0	0	0	0	0	0	0	0	0	0	0	0	0	0	0	0	0	0	0	0	0	0	0
AC005400.1	9	9	12	16	7	21	22	17	21	14	24	14	10	16	6	0	2	4	0	0	5	12	17	16	19	18	7	10	2	20	9
AC005410.1	5	2	0	1	0	4	8	2	7	0	1	0	2	0	0	0	0	8	3	3	1	5	2	2	1	7	0	11	6	5	4
AC005410.2	15	29	0	0	0	0	0	21	19	21	26	23	0	0	0	0	12	0	25	15	0	15	0	0	20	14	13	18	0	0	15
AC005412.1	0	0	0	0	0	0	0	0	0	0	0	0	0	0	0	0	0	0	0	0	0	0	0	0	0	0	0	0	0	0	0
AC005414.1	0	0	0	0	0	0	0	0	0	0	0	0	0	0	0	0	0	0	0	0	0	0	0	0	0	4	0	0	0	0	0
AC005476.1	1	0	9	10	4	14	52	45	27	21	8	7	18	3	1	3	24	22	2	6	4	7	8	23	56	43	35	36	26	9	45
AC005476.2	21	28	8	20	36	9	25	34	49	10	35	0	7	22	13	22	20	47	0	0	25	36	17	32	36	28	53	27	16	40	47
AC005479.1	12	0	13	11	8	10	9	20	18	9	7	24	13	10	6	8	4	10	5	7	0	11	6	0	22	15	13	0	2	8	19
AC005479.2	0	9	3	2	0	2	11	7	12	1	3	11	6	7	4	10	5	4	5	6	0	12	1	3	16	10	10	14	3	0	6
AC005480.1	20	25	22	19	17	19	62	56	102	40	2	36	33	11	13	20	23	38	18	16	6	38	22	15	76	63	78	46	56	39	107
AC005480.2	1	0	1	3	1	1	1	1	4	0	0	0	0	0	0	0	2	3	1	1	0	0	2	1	0	2	5	1	2	4	5
AC005481.1	11	10	11	8	27	13	55	48	36	18	8	9	21	25	10	4	16	34	14	10	7	8	7	8	35	45	30	35	19	17	44
AC005482.1	0	0	0	0	0	0	0	0	0	0	0	0	0	0	0	0	0	0	0	0	0	0	0	0	0	0	0	0	0	0	0
AC005486.1	2	0	0	0	0	0	0	0	0	0	0	0	0	0	0	0	2	0	0	0	0	0	0	0	3	0	0	0	0	0	0
AC005487.1	0	0	0	0	0	0	0	0	0	6	0	0	0	0	0	0	0	0	0	0	0	0	0	0	0	0	0	0	0	0	0
AC005495.1	2	0	0	0	0	0	5	0	0	0	0	3	0	0	0	0	0	0	2	0	0	0	0	0	0	0	11	0	0	0	11
AC005498.1	0	0	0	0	0	0	0	0	0	0	0	0	0	0	0	0	0	0	0	0	0	0	0	0	0	0	0	0	0	0	0
AC005498.2	0	0	0	0	0	0	0	0	0	0	0	0	0	0	0	0	0	0	0	0	0	0	0	0	0	0	0	0	0	0	0
AC005498.3	0	0	0	0	0	0	0	0	0	0	0	0	0	0	0	0	0	0	0	0	0	0	0	0	0	0	11	3	6	3	5
AC005514.1	0	3	0	3	0	3	2	5	10	6	5	0	6	2	9	0	5	2	0	0	0	11	2	0	1	3	7	3	4	7	8
AC005515.1	0	0	0	0	0	0	0	0	0	0	0	0	0	0	0	0	0	0	0	0	0	0	0	0	0	0	0	0	0	0	0
AC005518.1	0	0	0	0	0	0	0	0	0	0	0	0	0	0	0	0	0	0	0	0	0	0	0	0	0	0	0	0	0	0	0
AC005518.2	0	0	0	0	0	0	0	0	0	0	0	0	0	0	0	0	0	0	0	0	0	0	0	0	0	0	0	0	0	0	0
AC005519.1	7	0	0	34	0	0	41	35	35	6	1	8	5	19	0	14	61	0	2	0	5	37	59	9	44	14	81	34	66	0	87
AC005520.1	6	30	0	5	24	21	56	74	15	13	5	6	19	13	23	36	4	43	13	0	15	26	5	34	63	20	53	15	31	19	12
AC005520.2	0	15	4	16	14	0	24	28	39	9	7	0	14	23	16	17	32	23	4	0	8	8	15	4	27	29	31	7	8	24	27
AC005520.3	3	0	3	0	3	3	13	10	8	3	0	2	3	3	1	6	0	4	8	3	3	6	12	2	20	13	9	16	1	14	16
AC005520.4	0	0	0	0	0	0	0	0	0	0	0	0	0	0	0	0	0	0	0	0	0	0	0	0	0	0	0	0	0	0	0
AC005520.5	0	0	0	11	5	4	3	15	23	0	0	2	25	9	16	7	3	5	0	0	0	11	7	8	10	0	17	3	13	3	11
AC005521.1	0	0	1	1	1	1	0	0	0	0	0	1	0	0	2	0	1	1	1	0	0	0	0	0	0	0	0	0	0	0	2
AC005522.1	0	0	0	0	0	0	0	0	0	0	0	0	0	0	0	0	0	0	0	0	0	0	0	0	0	0	0	0	0	0	0
AC005523.1	0	5	0	0	1	0	0	3	0	0	1	1	12	0	0	0	0	8	1	0	0	10	3	4	0	0	0	0	0	0	0
AC005523.2	0	160	0	0	0	0	0	0	0	24	38	0	10	0	97	0	0	0	0	109	0	0	0	16	0	0	0	0	0	0	0
AC005524.1	0	0	0	0	0	0	0	0	0	0	0	0	0	0	0	0	0	0	0	0	0	0	0	0	0	0	0	0	0	0	0
AC005529.1	2	0	1	0	3	2	3	1	14	0	0	0	2	1	0	0	0	0	0	2	2	2	2	1	1	4	3	1	0	0	0
AC005531.1	0	0	0	0	1	0	0	0	0	1	0	0	0	1	0	0	0	0	2	0	2	0	0	0	0	0	0	0	5	1	1
AC005532.1	14	26	4	5	4	12	29	24	25	30	35	23	59	35	58	78	47	46	19	18	10	12	0	16	11	21	36	6	16	10	13
AC005532.2	0	0	0	0	0	0	0	2	0	0	0	0	3	0	0	2	0	0	0	0	0	0	0	2	0	0	0	0	0	0	0
AC005534.1	0	1	0	5	0	3	14	22	10	0	1	0	2	5	3	0	7	14	0	6	2	1	2	5	6	10	18	3	3	0	24
AC005537.1	0	10	20	22	7	4	26	21	27	10	15	6	11	0	10	18	8	21	0	12	0	12	17	8	18	20	13	9	13	5	6
AC005538.1	0	0	0	0	0	0	0	0	0	0	0	0	0	0	0	0	0	0	0	0	0	0	0	0	0	0	0	0	0	0	0
AC005538.2	15	14	15	48	17	25	13	46	101	20	16	125	15	24	30	86	37	28	43	49	32	27	60	23	44	68	17	4	89	12	95
AC005538.3	0	0	0	0	0	0	0	0	0	0	0	0	0	0	0	0	0	0	0	0	0	0	0	0	0	0	0	0	0	0	0
AC005540.1	36	21	17	48	37	43	91	71	98	53	29	37	29	16	32	48	66	67	7	14	26	41	40	37	93	76	148	48	40	84	134
AC005544.1	0	0	0	0	0	0	0	0	0	0	0	0	0	2	0	0	3	0	0	0	0	0	0	0	0	0	0	0	0	0	0
AC005544.2	0	0	0	0	0	0	0	0	0	0	0	0	0	0	0	0	0	0	0	0	0	0	0	0	0	0	0	0	0	0	0
AC005546.1	26	15	13	13	10	17	22	28	31	31	7	12	19	6	7	12	13	19	8	6	14	19	22	14	32	52	31	34	13	19	27
AC005548.1	0	0	0	0	0	0	0	0	0	0	0	0	0	0	0	0	0	0	0	0	0	0	0	0	0	0	0	0	0	0	0
AC005549.1	0	0	0	0	0	0	0	0	0	0	0	0	0	0	0	0	0	0	0	0	0	0	0	0	0	0	0	0	0	0	0
AC005550.1	0	0	0	0	0	0	0	0	0	0	0	0	0	0	0	0	0	0	0	0	0	0	0	0	0	0	0	0	0	0	0
AC005550.2	116	279	277	336	194	194	246	359	312	150	218	214	121	143	83	314	235	270	165	248	220	262	181	175	413	266	546	201	192	260	427
AC005551.1	0	2	0	0	4	0	0	0	0	0	0	5	0	0	0	0	0	0	0	0	4	0	0	0	4	0	0	3	0	0	4
AC005552.1	0	0	0	0	0	0	0	0	0	0	2	0	0	0	0	3	0	0	0	0	0	0	0	0	0	0	0	0	0	0	0
AC005559.1	0	0	0	0	0	0	0	0	0	0	0	0	0	0	0	0	0	0	0	0	0	0	0	0	0	0	0	0	3	0	0
AC005562.1	60	112	49	80	51	119	33	30	103	28	77	10	24	28	124	61	411	189	77	40	60	24	295	44	299	9	113	53	91	99	223
AC005562.2	0	2	0	0	0	0	0	0	2	0	1	1	0	0	0	0	0	0	0	1	0	0	0	0	0	2	0	0	0	1	2
AC005578.1	2	13	0	6	15	4	5	11	11	3	4	6	11	4	3	3	2	10	0	0	2	2	4	3	8	0	3	4	3	6	2
AC005580.1	0	0	0	0	0	0	0	0	0	0	0	0	0	0	0	0	0	0	0	0	0	0	0	0	0	0	0	0	0	0	0
AC005586.1	4	0	0	0	5	4	6	0	3	0	0	0	4	0	9	6	4	8	0	1	0	0	0	5	0	0	0	0	3	3	0
AC005587.1	0	0	0	0	0	0	0	0	0	0	0	0	0	0	0	0	0	0	0	0	0	0	0	0	0	0	0	0	0	0	0
AC005588.1	0	0	0	0	0	0	1	0	0	0	0	0	0	0	0	1	0	0	0	0	0	0	0	0	1	0	0	0	0	0	0
AC005592.1	0	0	0	0	0	0	7	0	0	0	2	0	0	4	0	0	0	6	0	0	0	0	0	0	3	0	2	0	3	4	4
AC005592.2	0	0	0	0	0	0	0	0	0	0	0	0	0	0	0	0	0	0	0	0	0	0	0	0	0	0	0	0	0	0	0
AC005593.1	0	0	1	6	6	0	7	0	0	0	2	0	2	0	7	0	3	4	4	0	3	0	0	0	2	2	5	0	3	0	0
AC005594.1	39	63	43	41	31	23	71	61	83	36	22	42	35	22	26	46	58	45	33	26	25	43	59	7	121	64	121	49	71	45	83
AC005597.1	0	0	0	0	0	0	0	0	0	0	0	0	0	0	0	0	0	0	0	0	0	0	0	0	0	0	0	0	0	0	0
AC005599.1	0	0	0	0	0	0	4	2	1	0	0	4	0	0	0	0	0	0	0	0	0	4	2	0	10	4	0	0	0	0	0
AC005606.1	0	0	0	0	0	0	0	0	0	0	0	0	0	0	0	0	1	0	0	0	1	0	0	0	0	0	0	0	0	0	0
AC005606.2	0	0	20	0	5	0	12	110	12	5	49	84	8	79	73	111	97	96	38	41	16	138	84	2	11	99	151	6	110	118	89
AC005609.1	0	0	0	0	0	0	0	0	0	0	0	0	0	0	0	0	0	0	0	0	0	0	0	0	0	0	0	0	0	0	0
AC005609.2	0	0	0	0	0	0	0	0	0	0	0	0	0	0	0	0	0	0	0	0	0	0	0	0	0	0	0	0	0	0	0
AC005609.3	0	0	0	0	0	0	0	0	0	0	0	0	0	0	0	0	0	0	0	0	0	0	0	0	0	0	0	0	0	0	0
AC005609.4	0	0	0	0	0	0	0	0	0	0	0	0	0	0	0	0	0	0	0	0	0	0	0	0	0	0	0	0	0	0	0
AC005609.5	0	0	0	0	0	0	0	0	0	0	0	0	0	0	0	0	0	0	0	0	0	0	0	0	0	0	0	0	0	0	0
AC005614.1	0	3	0	4	8	9	7	9	0	3	0	8	0	0	0	0	0	9	0	0	0	0	0	3	0	0	0	0	7	4	0
AC005614.2	0	0	0	0	0	0	0	0	0	0	0	0	0	0	0	0	0	0	0	0	0	1	0	0	0	0	0	0	0	0	2
AC005616.1	0	0	0	0	0	0	0	0	0	0	0	0	0	0	0	0	0	0	0	0	0	0	0	0	0	0	0	0	0	0	0
AC005618.1	3	6	3	3	6	0	8	3	12	12	9	0	0	3	9	13	10	5	0	0	5	2	2	3	3	10	20	5	7	15	4
AC005618.2	0	1	0	0	0	0	0	0	0	0	0	0	0	0	0	0	0	0	0	0	0	0	0	0	0	0	0	0	0	0	0
AC005618.3	0	0	0	1	0	0	0	0	0	0	0	0	0	0	0	0	0	0	1	0	0	0	0	0	0	0	0	0	0	0	0
AC005618.4	0	10	0	2	0	9	6	9	14	0	2	0	4	0	3	7	0	6	4	0	0	4	5	6	17	5	9	0	2	0	4
AC005622.1	0	0	0	0	0	0	0	0	0	0	0	0	0	0	0	0	4	0	3	0	0	0	0	0	0	0	5	0	0	0	0
AC005625.1	0	0	0	0	2	0	0	0	0	0	0	0	0	0	2	0	0	9	0	0	0	0	0	0	3	0	0	0	0	0	0
AC005632.1	0	0	0	0	0	2	2	0	0	0	0	0	0	0	0	0	0	0	0	0	0	0	0	0	0	0	0	0	0	0	0
AC005632.2	3	4	10	7	6	8	8	5	24	4	4	5	8	9	2	2	2	4	0	0	0	4	2	8	0	0	7	6	1	4	8
AC005632.3	19	4	23	15	21	12	27	28	34	13	6	14	10	13	10	21	35	3	9	11	21	5	12	15	63	22	16	14	14	16	31
AC005632.4	1	0	6	0	8	0	9	7	6	0	12	0	0	1	1	0	0	0	4	2	0	0	0	0	0	4	1	3	1	7	0
AC005632.5	0	2	0	0	0	0	0	0	0	0	0	0	2	0	7	0	0	0	0	2	0	0	0	2	0	0	0	0	0	0	3
AC005632.6	0	0	0	0	0	0	0	0	0	0	0	0	0	0	0	0	0	0	0	0	0	0	0	30	0	0	206	0	0	0	183
AC005670.1	1	0	0	0	4	6	0	4	4	0	3	0	0	0	3	12	3	0	0	0	1	0	0	3	3	0	0	0	0	0	0
AC005670.2	0	0	0	0	2	0	0	2	0	0	0	0	0	0	0	0	0	0	0	0	0	0	0	0	0	0	0	0	0	3	0
AC005670.3	791	676	987	551	798	593	575	827	1069	686	372	512	808	252	777	456	656	1136	871	629	569	669	618	764	917	569	632	802	463	836	780
AC005674.1	23	38	15	56	39	47	109	80	149	42	42	72	41	44	20	99	105	39	17	27	14	67	57	28	113	92	137	117	87	79	79
AC005682.1	0	4	0	0	1	0	10	0	0	0	0	3	4	0	0	0	5	0	0	4	0	0	3	0	5	0	0	0	4	0	0
AC005682.2	0	6	3	5	0	0	6	6	3	0	0	0	0	0	8	4	0	4	7	0	0	3	0	0	7	0	0	0	0	0	0
AC005691.1	0	0	0	0	0	0	0	0	0	0	0	0	0	0	0	0	0	0	0	0	0	0	0	0	0	0	0	0	0	0	0
AC005692.1	0	0	0	0	0	0	0	0	0	0	0	0	0	0	0	0	0	0	0	0	0	0	0	0	0	0	0	0	0	0	0
AC005692.2	0	0	0	0	0	0	0	0	0	0	0	0	0	0	0	0	0	0	0	0	0	0	0	0	0	0	0	0	0	0	0
AC005692.3	0	0	0	0	0	0	0	0	0	0	0	0	0	0	0	0	0	0	0	0	0	0	0	0	0	0	2	0	0	0	0
AC005695.1	0	0	4	0	0	0	0	0	0	0	4	0	0	4	0	0	0	0	0	0	0	0	7	0	7	0	0	4	0	11	0
AC005695.2	0	2	0	0	0	0	0	0	0	0	0	0	0	0	0	0	0	0	0	0	0	0	0	0	0	0	0	1	0	0	3
AC005695.3	8	0	0	1	1	4	5	3	4	0	0	0	0	2	2	5	2	1	0	0	0	1	0	0	1	8	0	0	3	3	6
AC005696.1	9	12	4	13	21	12	24	8	29	25	0	9	30	9	17	2	17	32	17	0	7	14	31	9	18	14	19	18	19	10	17
AC005696.2	0	0	0	0	0	0	0	0	0	0	0	0	0	0	0	0	0	0	0	0	0	0	0	0	0	0	0	0	0	0	0
AC005696.3	9	0	0	3	0	7	18	13	12	5	3	15	7	0	10	15	19	16	2	0	0	9	7	3	20	18	16	10	7	10	11
AC005696.4	12	9	4	2	10	0	13	2	14	6	6	0	5	10	4	3	8	9	0	2	0	6	9	1	3	3	6	4	9	4	5
AC005697.1	0	0	0	0	0	0	0	0	0	0	3	0	2	1	0	0	0	0	0	0	0	0	0	0	0	0	0	0	0	0	0
AC005697.2	5	0	0	7	0	0	7	10	22	0	6	1	0	12	0	0	15	5	0	0	0	0	4	0	0	5	7	5	0	0	10
AC005697.3	0	0	0	0	0	0	0	0	0	0	0	0	6	5	2	0	0	0	0	0	0	0	0	0	0	0	0	0	0	0	0
AC005699.1	12	8	29	18	10	20	61	20	45	25	16	7	33	15	10	25	32	21	5	14	11	12	21	14	71	47	38	37	15	9	53
AC005702.1	0	0	0	0	0	0	0	0	0	0	0	0	0	0	0	0	0	0	0	0	0	0	0	0	0	0	0	0	0	0	0
AC005702.2	3	0	4	0	2	0	17	14	27	3	11	4	7	1	3	1	16	2	0	0	0	2	5	5	17	21	22	5	3	3	18
AC005702.3	3	2	0	0	0	1	4	1	0	1	0	0	0	0	0	0	0	2	0	1	0	0	1	0	0	0	0	5	4	3	2
AC005702.4	0	0	0	0	0	0	0	0	0	0	0	0	0	0	0	0	0	0	0	0	0	0	0	0	0	0	0	0	0	1	0
AC005702.5	0	0	0	0	0	0	0	0	0	0	0	0	0	0	0	0	0	0	0	0	0	0	0	0	0	0	0	0	0	0	0
AC005703.1	0	0	0	0	0	0	0	0	0	0	0	0	0	0	0	0	0	0	0	0	0	0	0	0	0	0	0	0	0	0	0
AC005703.2	0	0	0	0	0	0	0	0	0	0	0	0	0	0	0	0	0	0	0	0	0	0	0	0	0	0	0	0	0	0	0
AC005703.3	0	0	0	0	0	0	2	0	0	0	0	0	0	0	0	0	0	0	0	0	0	0	0	0	0	0	0	0	0	0	4
AC005703.4	0	0	0	0	0	0	0	0	0	0	0	0	0	0	0	0	0	0	0	0	0	0	0	0	0	0	0	0	0	0	0
AC005703.5	4	0	8	13	0	3	8	0	2	4	3	18	5	0	3	5	0	0	2	0	0	0	3	1	16	7	11	3	5	1	3
AC005703.6	0	0	0	0	0	0	0	0	0	0	0	0	0	0	0	0	0	0	0	0	0	0	0	0	0	0	0	0	0	0	0
AC005722.1	0	0	0	0	0	0	0	0	0	0	0	0	0	0	0	0	0	0	0	0	0	0	0	0	0	0	0	0	0	0	0
AC005722.2	0	1	0	1	8	0	4	0	2	0	0	0	1	2	1	0	0	0	0	1	0	0	0	0	4	5	4	1	0	0	1
AC005722.3	0	0	0	3	0	0	4	0	0	2	0	4	11	11	7	11	0	2	0	5	3	4	10	3	3	0	0	0	2	4	0
AC005722.4	0	0	0	0	0	0	0	0	4	0	0	0	0	0	0	0	0	0	0	3	0	0	0	0	0	0	0	0	0	0	0
AC005725.1	0	0	0	0	0	0	0	0	0	0	0	0	0	1	0	0	0	0	0	0	0	0	0	0	1	0	0	0	0	0	0
AC005726.1	1	2	0	3	0	1	6	2	10	2	1	1	2	0	5	0	0	0	0	0	0	0	0	0	3	9	5	0	0	0	3
AC005726.2	7	7	10	11	13	11	26	47	56	13	13	2	4	4	9	12	26	20	15	6	3	3	22	6	42	40	55	18	26	16	31
AC005726.3	1	0	0	0	0	0	0	0	0	0	0	0	1	0	0	0	0	0	0	0	0	0	0	0	0	0	0	0	0	0	0
AC005726.4	0	0	0	0	0	0	1	0	0	0	0	0	0	0	0	0	0	0	0	0	0	0	0	0	0	0	1	0	0	0	0
AC005730.1	0	0	0	0	0	0	0	0	0	0	0	0	0	0	0	0	0	0	0	0	0	0	0	0	0	0	0	0	0	0	0
AC005730.2	0	0	4	0	0	0	0	0	1	3	0	0	0	0	0	0	0	0	0	0	0	0	0	0	4	0	0	0	4	0	0
AC005730.3	3	8	6	0	0	3	9	7	8	0	5	0	11	2	4	2	5	7	0	2	3	5	0	1	13	7	8	8	14	5	13
AC005736.1	0	0	0	0	0	0	0	0	0	0	0	0	0	0	0	0	0	0	0	0	0	0	0	0	6	0	0	0	0	0	0
AC005740.1	0	0	0	5	1	0	4	2	0	0	0	0	0	0	1	6	2	0	1	0	0	0	0	0	0	0	0	5	4	0	0
AC005740.2	0	4	0	1	0	0	0	1	0	0	0	0	0	0	0	0	0	0	0	0	0	1	0	0	0	0	0	0	0	0	0
AC005740.3	0	0	0	0	1	3	6	2	0	4	0	0	2	0	0	7	3	6	0	0	2	3	2	3	11	3	11	3	6	8	3
AC005740.4	0	7	4	3	2	4	1	0	11	0	4	6	3	0	3	0	0	6	2	0	0	0	7	0	7	0	0	0	7	3	3
AC005740.5	12	3	0	8	5	10	9	12	13	4	0	0	0	0	9	9	0	0	5	0	0	0	10	0	20	19	9	8	13	5	20
AC005741.1	0	0	0	0	0	0	0	0	0	0	0	0	0	0	0	0	0	0	0	0	0	0	0	0	0	0	0	0	0	0	0
AC005746.1	2	2	0	5	0	0	0	4	7	4	5	7	0	0	0	0	5	17	0	3	0	0	2	0	4	8	10	9	7	0	12
AC005746.2	0	0	0	0	0	0	2	0	0	0	1	0	0	0	0	0	0	0	0	0	0	0	0	0	1	2	0	0	0	0	1
AC005746.3	0	0	0	0	0	0	0	0	0	0	0	0	0	0	2	0	0	0	0	0	0	0	0	0	3	0	0	2	2	0	2
AC005753.1	6	3	0	5	0	0	10	8	21	0	0	8	0	19	11	8	1	4	6	0	0	0	6	0	7	10	19	3	3	7	18
AC005753.2	0	0	0	0	0	0	3	2	0	0	0	0	0	0	3	0	0	0	0	0	0	0	0	0	0	0	9	0	0	0	0
AC005753.3	0	10	14	13	0	7	69	39	55	30	12	14	25	30	14	12	12	25	8	0	6	0	10	0	47	39	90	10	18	32	77
AC005757.1	3	0	2	6	12	1	3	4	11	0	2	0	2	2	0	4	10	8	1	0	1	3	5	2	9	8	8	5	0	8	7
AC005758.1	0	0	0	0	0	0	0	0	0	0	0	0	0	0	0	0	0	0	0	0	0	0	0	0	0	0	0	0	0	0	0
AC005759.1	0	2	0	0	0	0	3	0	5	2	0	0	15	4	2	0	0	0	7	0	0	0	0	0	0	9	4	0	0	20	0
AC005771.1	0	0	0	0	0	0	0	0	0	0	0	0	0	0	0	0	0	0	0	0	0	0	0	0	0	0	0	0	0	0	0
AC005772.1	0	0	0	0	0	0	0	0	0	0	0	0	0	0	0	0	0	0	0	0	0	0	0	0	0	0	0	0	0	0	0
AC005772.2	0	0	0	0	0	0	0	0	0	0	0	0	0	0	0	0	0	0	0	0	0	0	0	0	0	0	0	0	0	0	0
AC005774.1	0	0	0	0	0	0	0	0	0	0	0	0	0	0	0	0	0	0	0	0	0	0	0	0	0	0	0	0	0	0	0
AC005774.2	0	0	0	0	0	0	0	0	0	0	0	0	0	0	0	0	0	0	0	0	0	0	0	0	0	0	0	0	0	0	0
AC005775.1	35	77	29	36	81	46	36	58	84	55	35	71	54	35	56	25	47	43	5	30	11	54	65	37	44	39	35	19	60	27	18
AC005776.1	0	18	5	0	3	0	10	7	8	3	3	0	0	2	6	3	0	5	0	0	3	0	5	0	0	9	0	2	0	0	0
AC005776.2	7	0	6	0	8	6	23	23	24	8	0	12	9	0	0	0	9	11	0	6	0	16	0	3	21	15	32	23	0	25	16
AC005777.1	0	0	0	0	0	0	0	0	0	0	0	0	0	0	0	0	0	0	0	0	0	0	0	0	0	0	0	0	0	0	0
AC005785.1	40	24	25	31	42	52	63	45	131	46	14	48	13	40	50	47	44	75	20	10	29	77	74	19	87	69	100	46	73	32	59
AC005785.2	7	11	11	30	15	9	58	27	57	9	11	10	21	6	14	8	25	41	10	11	0	26	7	14	59	45	49	31	13	36	24
AC005786.1	4	3	1	1	0	0	2	3	0	2	0	0	3	0	4	4	0	0	0	0	0	2	0	0	2	0	0	0	0	0	3
AC005786.2	0	0	0	0	0	5	0	1	0	0	0	0	0	0	3	0	0	0	0	0	0	0	0	0	0	0	0	0	0	0	0
AC005786.3	2	4	0	6	0	0	0	0	1	7	0	0	1	2	0	0	0	1	0	0	0	0	0	0	0	3	0	1	1	0	0
AC005786.4	0	0	0	0	0	0	0	0	0	0	0	3	2	0	0	0	0	2	0	4	0	0	0	0	0	2	0	0	7	0	0
AC005787.1	2	1	0	1	0	2	2	4	4	0	1	0	1	1	1	0	1	0	0	1	1	4	1	1	3	4	4	2	1	2	6
AC005789.1	0	0	0	0	0	0	0	0	0	0	0	0	0	0	0	0	0	0	0	0	0	0	0	0	0	0	0	0	0	0	0
AC005790.1	0	2	0	0	0	0	0	0	0	0	0	0	0	0	0	0	0	0	0	0	0	0	0	0	0	0	0	0	2	4	2
AC005796.1	0	0	0	0	0	0	0	0	0	0	0	0	0	0	0	0	0	0	0	0	0	0	0	0	0	2	0	0	0	0	0
AC005798.1	0	0	0	0	0	0	0	0	0	0	0	0	0	0	0	0	0	0	0	0	0	0	0	0	0	0	0	0	0	0	0
AC005803.1	13	11	9	14	8	18	30	34	40	29	0	13	17	11	11	12	13	23	0	0	4	16	11	5	75	42	29	18	22	17	45
AC005808.1	0	0	0	0	0	0	0	0	0	0	0	0	0	0	0	0	0	0	0	0	0	0	0	0	0	0	0	0	0	0	0
AC005821.1	0	0	0	0	0	0	0	0	0	0	0	0	0	0	0	0	0	0	0	0	0	0	0	0	2	0	0	0	0	0	0
AC005821.2	0	3	0	0	0	0	0	0	0	0	0	0	0	0	0	6	0	0	0	0	0	0	0	0	3	0	5	0	0	0	4
AC005823.1	0	0	0	0	0	0	0	0	0	0	0	0	0	0	0	0	0	0	0	0	0	0	0	0	0	0	0	0	0	0	0
AC005823.2	0	0	0	0	0	0	0	0	0	0	0	0	0	0	0	0	0	0	0	0	0	0	0	0	0	0	0	0	0	0	0
AC005828.1	0	0	1	7	9	0	6	0	1	0	1	2	0	0	3	2	10	0	2	1	4	8	0	0	5	3	4	0	2	0	11
AC005828.2	0	0	0	0	0	0	10	0	0	0	0	0	0	0	0	0	0	0	0	0	0	0	2	0	2	1	6	2	0	0	4
AC005828.3	0	0	0	0	0	0	0	0	0	0	0	0	0	0	0	0	0	0	0	0	0	0	0	0	0	0	0	0	0	0	0
AC005828.4	3	0	0	10	1	5	10	9	9	0	0	1	6	0	0	9	5	5	0	6	0	6	11	1	13	6	10	12	0	9	11
AC005828.5	2	0	4	0	0	0	0	0	0	2	0	0	0	0	0	0	0	0	0	0	0	0	0	0	0	0	0	0	0	0	0
AC005828.6	0	2	1	0	0	0	0	0	2	0	0	0	0	0	0	0	3	0	2	2	0	0	1	0	4	1	1	0	0	0	7
AC005828.7	0	0	0	4	0	0	4	0	0	3	0	2	3	1	0	0	0	0	0	0	0	0	0	0	3	4	0	0	0	0	1
AC005829.1	6	7	4	4	6	0	4	3	15	8	0	4	14	8	3	8	1	11	3	3	6	0	4	0	5	14	19	14	1	3	6
AC005829.2	17	30	9	9	29	20	13	21	24	18	15	15	15	16	10	11	16	18	12	5	18	15	8	23	11	14	18	12	24	11	4
AC005831.1	146	159	24	82	112	26	91	64	137	81	90	41	133	27	85	53	77	139	66	58	50	80	55	19	75	43	27	16	14	116	78
AC005832.1	3	7	0	5	3	0	10	2	10	5	0	8	2	3	1	6	7	10	2	0	1	0	3	5	4	7	9	0	6	3	9
AC005832.2	0	0	0	0	0	0	0	0	0	0	0	0	0	0	0	0	0	0	1	0	0	0	0	0	0	0	0	0	0	3	0
AC005832.3	0	0	0	0	0	0	0	0	0	0	0	0	0	0	0	0	0	0	0	0	0	0	0	6	0	0	0	0	0	0	0
AC005832.4	0	0	0	1	0	2	0	0	1	4	4	0	6	0	0	1	1	1	0	0	2	3	3	0	3	4	8	2	1	9	2
AC005833.1	11	22	0	0	0	0	1	0	0	0	0	1	0	1	4	0	3	0	4	0	0	0	0	0	0	0	0	10	0	0	0
AC005833.2	0	0	0	0	0	0	0	0	0	4	0	0	4	0	0	0	0	0	0	0	0	0	0	0	0	0	5	7	0	1	0
AC005837.1	8	56	9	25	52	10	24	7	6	15	13	5	26	0	30	19	17	39	4	5	11	11	8	15	38	19	4	19	22	13	13
AC005837.2	0	0	0	0	0	0	0	0	0	0	0	0	5	0	0	0	1	2	0	0	0	0	0	0	0	0	0	0	0	0	0
AC005837.3	1	1	2	1	2	1	2	3	4	1	0	3	10	4	3	2	4	2	1	1	1	3	10	8	3	6	2	1	2	2	7
AC005837.4	5	0	0	0	0	0	2	0	0	2	3	3	0	0	0	0	3	2	0	0	0	0	6	0	0	2	5	0	1	0	0
AC005838.1	0	0	0	0	0	0	0	0	0	0	0	0	0	0	0	0	0	0	0	0	0	0	0	0	0	0	0	0	0	0	0
AC005838.2	8	23	9	38	17	18	43	22	31	26	8	13	9	8	21	12	42	22	17	16	55	16	27	23	100	29	43	26	20	16	43
AC005839.1	75	118	108	56	125	76	188	77	152	77	61	67	65	46	57	75	102	82	82	72	54	83	54	77	212	141	157	92	77	72	195
AC005840.1	65	73	61	79	45	58	68	97	113	19	72	76	56	89	64	41	60	44	51	38	48	40	39	66	81	67	65	68	84	64	49
AC005840.2	0	0	0	0	0	0	0	1	0	0	0	0	0	1	0	0	0	1	0	0	0	0	0	0	1	0	0	1	0	0	0
AC005840.3	27	36	29	7	12	15	10	16	16	9	13	17	15	14	9	13	10	14	19	13	8	16	15	12	18	9	7	11	16	19	14
AC005840.4	30	15	13	19	51	43	30	58	48	30	2	15	46	10	38	14	27	71	7	21	3	33	49	6	69	55	29	34	45	35	25
AC005841.1	0	0	0	0	0	0	0	0	0	0	0	0	0	0	0	0	0	0	0	0	0	0	0	0	0	0	0	0	0	0	0
AC005845.1	0	0	0	0	0	0	0	0	0	0	0	0	0	0	0	0	0	0	0	0	0	0	0	0	2	0	0	0	0	0	0
AC005856.1	6	7	5	0	5	5	40	8	30	12	2	0	1	3	3	3	18	6	1	4	4	0	5	4	28	31	27	19	8	7	47
AC005858.1	0	0	0	0	0	0	0	0	0	0	0	0	0	0	0	0	0	0	0	0	0	0	0	0	0	0	0	0	0	0	0
AC005858.2	0	0	0	0	0	0	0	0	0	0	0	0	0	0	0	0	0	0	0	0	0	0	0	0	0	0	0	0	0	0	0
AC005858.3	0	0	0	0	0	0	0	0	0	0	0	0	0	0	0	0	0	0	0	0	0	0	0	0	0	0	0	0	0	0	0
AC005863.1	23	75	28	8	32	19	19	16	9	18	12	43	34	34	74	13	27	15	33	18	34	24	18	41	10	25	10	20	10	20	27
AC005865.1	0	33	22	12	27	18	31	24	34	17	22	12	14	16	12	41	27	32	3	6	4	7	49	14	49	29	27	11	26	13	35
AC005865.2	7	15	3	7	16	15	7	7	21	15	18	4	8	0	0	5	15	8	4	6	5	6	10	0	17	0	6	18	6	9	6
AC005871.1	0	0	0	0	0	0	0	0	0	0	0	0	0	0	0	0	0	0	0	0	0	0	0	0	0	0	0	0	0	0	0
AC005871.2	0	0	0	0	0	0	0	0	0	0	0	0	0	0	0	0	0	0	0	0	0	0	0	0	0	0	0	0	0	0	0
AC005884.1	0	0	0	0	2	0	0	0	0	0	0	0	0	0	0	0	0	0	1	0	0	0	0	1	0	0	0	0	1	0	1
AC005884.2	11	7	2	7	5	6	6	8	9	4	3	3	7	6	10	7	5	4	7	6	7	3	4	7	0	3	26	8	8	3	6
AC005888.1	0	0	0	0	0	0	0	0	0	0	0	0	0	0	0	0	0	0	0	0	0	0	0	0	0	0	0	0	0	0	0
AC005899.1	0	0	0	0	0	0	0	0	0	0	0	0	0	0	0	0	0	0	0	0	0	0	0	0	0	0	0	0	0	0	0
AC005899.2	0	0	0	0	0	0	0	0	0	2	0	0	0	0	0	0	0	0	0	0	0	0	0	0	0	0	0	0	0	0	0
AC005899.3	0	0	0	0	0	0	0	0	0	0	0	0	0	0	0	0	0	0	0	0	0	0	0	0	0	0	0	0	0	0	0
AC005899.4	0	0	0	0	0	0	0	0	0	0	0	0	0	0	0	0	0	0	0	0	0	0	0	0	0	0	0	0	0	0	0
AC005899.5	0	0	0	0	4	0	9	0	0	0	0	0	0	0	0	4	0	0	0	0	0	0	0	0	6	8	4	0	0	0	2
AC005899.6	2	0	0	0	0	0	3	5	2	0	0	2	0	0	2	0	0	2	0	0	2	0	0	2	4	3	2	0	0	6	0
AC005899.7	2	0	0	0	4	1	12	14	0	4	3	0	0	0	0	3	12	0	0	2	0	0	0	4	13	4	0	3	5	2	7
AC005899.8	66	26	26	43	40	65	93	92	72	39	20	18	31	21	25	29	92	83	32	36	32	64	66	25	64	105	93	80	59	36	85
AC005901.1	0	0	0	0	0	0	0	0	0	0	0	0	0	0	0	0	0	0	0	0	0	0	0	0	0	0	0	0	0	0	0
AC005906.1	0	0	0	0	0	0	0	0	0	0	0	0	0	0	0	0	0	0	0	0	0	0	0	0	0	1	0	0	0	0	0
AC005906.2	0	0	0	0	0	0	0	0	0	0	0	0	0	0	0	0	0	0	0	0	0	0	0	0	0	0	0	0	0	0	0
AC005906.3	0	0	0	0	0	0	0	0	0	0	0	0	0	0	0	0	0	0	0	0	0	0	0	0	0	0	0	0	0	0	0
AC005908.1	0	0	0	0	0	0	0	0	0	0	0	0	0	0	0	0	0	0	0	0	0	0	0	0	0	0	0	0	0	0	0
AC005908.2	0	0	0	0	0	0	0	0	0	0	0	0	0	0	0	0	0	0	0	0	0	0	0	0	0	0	0	0	0	0	0
AC005909.1	0	0	0	0	0	0	0	0	0	0	0	0	0	0	0	0	0	0	0	0	0	0	0	0	0	0	0	0	0	0	0
AC005909.2	0	0	0	0	0	0	0	0	0	0	0	0	0	0	0	0	0	0	0	0	0	0	0	0	0	0	0	0	0	0	0
AC005911.1	4	30	16	14	22	13	36	27	31	21	23	14	22	17	16	9	23	24	0	7	19	30	16	6	29	55	7	19	17	4	7
AC005912.1	340	861	624	587	732	554	457	1521	748	221	2247	441	428	930	1119	298	489	564	617	1619	544	945	404	558	521	393	367	433	342	1093	1016
AC005912.2	0	4	0	10	7	0	31	6	16	8	0	0	0	0	0	2	8	11	1	4	0	0	0	4	30	23	18	14	8	4	26
AC005914.1	10	9	12	11	0	3	10	8	14	0	4	5	6	13	6	27	8	5	0	4	0	5	4	8	0	0	4	6	4	4	0
AC005915.1	0	0	0	5	0	0	0	3	0	0	0	4	0	0	0	0	0	0	0	0	2	2	0	0	4	0	6	0	0	0	0
AC005920.1	37	47	22	75	25	40	85	109	96	31	30	46	58	43	25	36	68	93	9	13	18	39	32	34	90	52	105	51	36	40	43
AC005920.2	0	0	0	0	0	0	0	0	3	0	0	0	0	5	0	0	0	0	0	0	0	0	0	0	3	0	4	1	0	0	0
AC005920.3	0	0	0	7	4	4	4	4	0	0	0	0	2	0	3	0	0	3	3	0	0	3	0	0	0	6	3	3	0	0	0
AC005920.4	0	0	0	0	0	0	0	0	0	0	0	0	0	0	0	0	0	0	0	0	0	0	0	0	0	0	0	0	0	0	0
AC005921.1	0	0	0	0	0	0	0	0	0	0	0	0	0	0	0	0	0	0	0	0	0	0	0	0	0	0	0	0	0	0	0
AC005921.2	0	0	0	0	0	0	0	0	0	0	0	0	0	0	0	0	0	0	0	0	0	0	0	0	0	0	0	0	0	0	0
AC005921.3	51	71	52	76	54	57	209	131	219	94	38	51	54	48	59	71	88	108	36	30	32	78	114	22	215	186	215	112	107	107	199
AC005921.4	0	0	0	7	0	0	0	4	0	0	0	0	0	0	0	0	0	0	0	0	0	0	0	0	0	0	0	0	0	0	0
AC005943.1	16	14	0	0	0	0	10	0	0	0	0	0	0	0	0	0	0	0	0	26	0	0	0	0	0	0	0	0	0	18	0
AC005943.2	0	0	0	0	0	0	0	0	0	0	0	0	0	0	0	0	0	0	0	0	0	0	0	0	0	0	0	0	0	0	0
AC005944.1	0	0	0	1	0	1	0	0	0	1	0	0	0	0	0	1	0	0	0	0	0	0	0	0	0	1	0	0	0	14	11
AC005951.1	0	0	0	0	0	0	0	0	0	0	0	0	0	0	0	0	0	0	0	0	0	0	0	0	0	0	0	0	0	0	0
AC005954.1	0	5	0	0	0	5	0	2	7	3	8	6	2	0	4	2	10	5	0	0	0	0	0	6	5	0	7	2	0	6	6
AC005954.2	0	0	0	0	0	0	3	0	0	0	0	2	0	0	0	0	0	0	0	0	0	5	0	0	0	0	0	0	0	0	0
AC005962.1	4	8	6	6	9	6	8	17	12	3	2	7	20	3	5	4	12	18	8	0	7	9	16	6	3	14	5	1	5	5	9
AC005962.2	6	11	17	15	10	12	6	8	15	7	7	11	20	15	6	24	31	23	0	11	11	35	13	11	18	13	24	15	0	9	18
AC005972.1	0	0	0	0	4	0	4	0	0	6	0	1	0	0	6	0	3	4	0	0	0	0	0	0	0	6	2	2	0	0	2
AC005972.2	0	0	0	0	0	0	4	0	3	0	0	4	0	0	0	0	3	0	0	0	0	2	0	0	0	0	0	0	0	0	3
AC005972.3	5	0	7	8	5	3	14	0	23	13	0	3	5	0	2	1	2	3	7	0	0	4	4	9	24	8	26	13	6	8	13
AC005993.1	0	0	0	0	0	0	0	0	0	0	0	0	0	0	0	0	0	0	0	0	0	0	0	0	0	0	0	0	0	0	0
AC005996.1	0	0	0	0	0	0	0	0	0	0	0	0	0	0	0	0	0	0	0	0	0	0	0	0	0	0	0	0	0	0	0
AC005998.1	0	0	0	7	0	0	6	2	0	0	0	5	0	0	0	0	0	7	7	0	0	4	3	0	0	6	8	4	0	0	7
AC005999.1	0	0	0	0	0	0	0	0	0	0	0	0	0	0	0	0	0	0	3	0	0	0	0	0	0	0	0	0	0	0	0
AC005999.2	0	0	0	3	0	0	0	0	0	0	0	0	0	0	0	0	0	0	0	0	0	0	0	0	0	0	0	0	0	0	0
AC006001.1	0	0	0	0	4	0	3	9	1	0	0	0	0	0	0	1	5	6	0	0	0	0	3	0	4	0	1	0	3	2	3
AC006001.2	75	82	79	51	69	47	112	98	117	65	44	80	66	37	68	75	71	105	42	50	26	50	50	38	130	119	125	59	62	64	98
AC006001.3	251	369	225	317	331	319	716	659	968	398	183	289	434	264	354	398	510	510	217	254	187	383	463	236	902	781	847	521	441	456	708
AC006001.4	11	7	46	5	5	8	8	5	8	8	21	5	2	4	5	6	5	4	10	20	1	27	2	5	5	4	3	5	1	3	6
AC006003.1	0	4	0	4	0	0	12	4	15	5	0	0	0	0	2	4	7	5	0	5	0	0	7	0	8	18	12	8	11	0	17
AC006006.1	0	0	0	0	0	0	0	0	0	0	0	0	0	0	0	0	0	0	0	0	0	0	0	0	0	0	0	0	0	0	0
AC006007.1	0	0	0	0	0	0	0	0	0	0	0	0	0	0	0	0	0	0	0	0	0	0	0	0	0	0	0	0	0	0	0
AC006008.1	45	72	55	38	34	39	88	74	111	57	40	54	51	54	40	24	55	69	63	44	34	26	36	59	126	86	93	58	33	50	71
AC006013.1	0	0	0	0	0	0	0	0	0	0	0	0	0	0	0	0	0	0	0	0	0	0	0	0	0	0	0	0	0	0	0
AC006015.1	0	0	0	0	0	0	0	0	0	0	0	0	0	0	0	0	0	0	0	0	0	0	0	0	0	0	0	0	0	0	0
AC006017.1	5	5	0	6	17	16	43	28	24	0	0	7	3	13	6	7	8	14	0	0	6	7	7	0	29	16	41	6	0	8	30
AC006019.1	0	0	0	0	0	0	0	0	0	2	0	0	0	0	0	0	0	0	0	0	0	0	0	0	0	0	0	0	0	0	0
AC006019.2	0	0	0	0	0	2	2	0	0	0	0	0	1	2	0	1	0	0	0	0	0	0	1	0	0	4	6	0	0	4	1
AC006019.3	0	0	0	0	2	0	2	1	1	1	0	1	1	0	0	0	0	1	0	0	0	0	0	0	2	0	1	1	1	1	0
AC006020.1	0	0	0	0	0	0	0	0	0	0	0	0	0	0	0	0	0	0	0	0	0	0	0	0	0	0	0	0	0	0	0
AC006022.1	0	0	0	0	0	0	0	0	0	0	0	0	0	0	0	0	0	0	0	0	0	0	0	0	0	0	0	0	0	0	0
AC006023.1	0	1	0	1	2	0	0	3	0	4	0	0	1	1	0	0	2	11	0	2	0	3	1	1	6	5	4	0	0	1	8
AC006023.2	0	1	0	0	0	2	1	1	2	1	4	4	0	2	0	0	5	4	4	3	1	0	3	4	4	7	9	2	2	0	0
AC006026.1	7	3	4	4	3	7	7	0	2	4	7	2	12	5	2	4	5	3	0	0	11	8	4	6	9	2	0	0	5	0	3
AC006026.2	0	0	0	0	0	0	0	0	0	0	0	0	0	0	0	0	0	0	0	0	0	0	0	1	0	2	0	0	0	0	2
AC006026.3	13	20	15	6	6	5	0	3	12	0	8	0	11	5	6	0	5	9	7	0	3	6	9	16	13	8	0	2	8	3	5
AC006027.1	0	0	0	0	0	0	0	0	0	0	0	0	0	0	0	0	0	0	0	0	0	0	0	0	0	0	0	0	0	0	0
AC006028.1	4	1	2	1	3	0	16	2	6	7	3	0	4	3	1	4	3	4	0	2	1	2	2	1	15	13	9	4	7	1	7
AC006030.1	13	45	29	20	38	39	0	38	49	23	14	48	8	25	0	0	58	45	9	10	7	29	11	18	28	10	77	34	15	67	56
AC006033.1	0	0	0	0	0	0	0	0	0	0	0	1	0	4	0	0	2	5	0	0	0	0	0	0	3	2	0	0	0	0	0
AC006033.2	0	0	0	0	0	0	0	0	0	0	0	0	0	0	0	0	0	0	0	0	0	0	0	0	0	0	0	0	0	0	0
AC006037.1	0	0	0	0	0	0	0	0	0	0	0	0	0	0	0	0	0	0	0	0	0	0	0	0	0	0	0	0	0	0	0
AC006037.2	0	0	0	0	0	0	0	0	0	0	0	0	0	0	0	0	0	0	0	0	0	0	1	0	0	0	0	0	0	0	0
AC006040.1	0	0	0	0	0	0	0	0	2	0	0	0	0	0	0	0	0	0	0	3	0	3	0	0	0	0	0	0	0	0	0
AC006041.1	0	0	0	0	0	0	0	0	0	0	0	0	0	0	0	0	0	0	0	0	0	0	0	0	0	0	0	0	0	0	0
AC006041.2	0	0	0	0	0	0	0	0	0	0	0	0	0	0	0	0	0	0	0	0	0	0	0	0	4	0	0	0	0	0	0
AC006042.1	0	11	8	7	8	9	29	17	39	12	3	8	10	16	10	10	9	11	14	4	4	6	14	0	28	30	23	12	8	20	45
AC006042.2	5	9	6	6	4	3	14	16	37	9	4	5	10	2	6	3	5	9	8	12	5	3	5	7	26	22	64	3	12	1	29
AC006042.3	0	0	1	1	0	0	4	1	3	6	9	0	2	1	0	0	3	0	2	0	4	1	3	2	8	3	8	0	0	0	0
AC006043.1	0	0	0	0	0	0	0	0	0	0	0	0	0	0	0	0	0	0	0	0	0	0	0	0	0	0	0	0	0	0	0
AC006055.1	2	0	0	0	0	0	0	0	0	0	0	0	0	0	0	0	0	0	0	0	0	0	0	0	0	0	0	0	0	0	0
AC006058.1	0	0	0	0	0	0	0	0	0	0	0	0	0	0	0	0	0	2	0	0	0	0	0	0	0	0	0	0	0	0	0
AC006058.2	0	0	0	0	0	0	0	0	0	0	0	0	0	0	0	0	0	0	0	0	0	0	0	0	0	0	0	0	0	0	0
AC006058.3	0	0	0	0	0	0	0	0	0	0	0	0	0	0	0	0	0	0	0	0	0	0	0	0	0	0	0	0	0	0	0
AC006058.4	0	0	0	0	0	0	0	0	0	0	0	0	0	0	0	0	0	0	0	0	0	0	0	0	0	0	0	0	0	0	0
AC006059.1	75	90	64	145	163	81	12	206	19	75	82	73	140	56	100	134	185	12	94	70	48	89	107	109	452	390	18	191	157	94	14
AC006059.2	5	38	0	19	15	18	0	18	34	39	5	12	38	0	10	21	1	40	14	11	25	23	0	0	13	58	35	0	13	14	17
AC006059.3	0	0	0	0	0	0	0	0	0	0	0	0	0	0	0	0	0	0	0	0	0	0	0	0	0	0	0	0	0	0	0
AC006059.4	0	0	0	0	0	0	0	0	7	0	0	0	0	0	0	3	0	0	0	0	0	0	0	0	0	0	0	0	2	0	0
AC006059.5	0	0	0	0	0	0	8	0	8	0	0	0	18	14	11	8	0	0	0	0	0	0	0	0	8	8	21	3	0	0	15
AC006062.1	0	0	0	0	0	0	0	0	0	0	0	0	0	0	0	0	0	0	0	0	0	0	0	0	0	0	0	0	0	0	0
AC006063.1	0	0	0	0	0	0	0	0	0	0	0	0	0	0	0	0	0	0	0	0	0	0	4	0	0	1	0	0	0	0	0
AC006063.2	0	0	0	0	0	0	0	0	0	0	0	0	0	0	0	0	0	0	0	0	0	0	0	0	0	0	0	0	0	0	0
AC006063.3	0	0	0	0	0	0	0	0	0	0	0	0	0	0	0	0	0	0	0	0	0	0	0	0	0	0	0	0	4	0	0
AC006063.4	0	0	0	0	0	0	0	0	0	0	0	0	0	0	0	0	0	0	0	0	0	0	0	0	0	0	0	0	0	0	0
AC006064.1	4	0	0	0	0	0	3	0	1	0	0	2	0	0	0	1	0	3	0	0	0	0	5	2	5	2	4	0	2	0	0
AC006064.2	28	55	54	54	30	24	58	77	70	39	36	32	27	27	26	31	24	53	32	14	16	25	64	51	73	68	58	49	22	21	43
AC006064.3	4	16	4	15	10	12	19	24	11	11	0	6	6	6	11	11	18	16	6	2	0	16	13	0	22	17	16	7	22	19	22
AC006064.4	4	46	97	5	0	0	51	31	19	3	10	31	8	0	28	3	46	20	2	17	14	0	0	10	23	28	271	14	2	16	72
AC006064.5	765	1118	896	1234	1381	951	1322	1571	1729	728	675	725	687	2364	2127	3287	1470	2	975	772	548	715	765	711	1772	1023	1437	908	1528	1595	2017
AC006064.6	0	24	0	1612	0	0	154	87	470	129	0	0	0	0	0	40	0	79	0	0	35	0	0	7	387	0	0	0	0	102	0
AC006065.1	0	0	0	0	0	0	0	0	0	0	0	0	0	0	0	0	0	0	0	0	0	0	0	0	0	0	0	0	0	0	0
AC006065.2	0	0	0	0	0	0	0	0	0	0	0	0	0	0	0	0	0	0	0	0	0	0	0	0	0	0	0	0	0	0	0
AC006065.3	0	0	0	0	0	0	0	0	0	0	0	0	0	0	0	0	0	0	0	0	0	0	0	0	0	0	0	0	0	0	0
AC006065.4	0	0	0	0	0	0	0	0	0	0	0	0	0	0	0	0	0	0	0	0	0	0	0	0	0	0	0	0	0	0	0
AC006065.5	0	0	0	0	0	0	0	0	0	0	0	0	0	0	0	0	0	0	0	0	0	0	0	0	0	0	0	0	0	0	0
AC006065.6	0	0	0	0	0	0	0	0	0	0	0	0	0	0	0	0	0	0	0	0	0	0	0	0	0	0	0	0	0	0	0
AC006076.1	0	0	0	0	0	0	0	0	0	0	0	0	0	0	0	0	0	0	0	0	0	0	0	3	0	0	0	0	0	0	0
AC006077.1	0	0	0	0	0	4	3	0	3	0	1	0	3	0	0	1	2	0	0	0	0	0	0	0	4	3	5	6	5	3	16
AC006077.2	4	9	1	8	9	3	65	24	49	20	2	29	12	15	9	6	17	14	6	9	3	10	27	12	28	72	43	40	50	37	37
AC006111.1	0	0	0	0	0	0	0	0	0	0	0	0	0	0	0	0	0	0	0	0	0	0	0	0	0	0	0	0	0	0	0
AC006111.2	12	26	15	14	56	36	56	59	130	22	20	17	21	17	31	35	21	23	35	37	21	30	15	26	71	105	87	29	23	40	41
AC006111.3	0	7	4	2	12	2	5	6	2	1	0	2	3	4	3	5	0	4	4	2	3	8	7	0	7	10	19	4	7	7	2
AC006112.1	0	0	0	0	0	0	0	0	0	0	0	0	0	0	0	0	0	0	0	0	0	0	0	0	0	0	0	0	0	0	0
AC006115.1	0	0	0	0	0	0	0	0	0	0	0	0	0	0	0	0	0	0	0	0	0	0	0	0	0	0	0	0	0	0	0
AC006115.2	0	0	0	0	0	0	0	0	0	0	0	0	0	0	4	0	0	0	0	0	0	0	0	0	0	0	0	0	0	0	0
AC006116.1	2	4	0	0	2	3	0	2	5	3	1	0	0	5	0	2	0	0	3	1	4	0	0	3	0	0	1	3	2	0	7
AC006116.2	0	0	0	0	0	0	0	0	0	3	0	7	2	0	2	0	0	0	0	0	0	0	0	0	0	0	0	0	0	0	0
AC006116.3	0	0	0	0	0	0	0	0	0	0	0	0	0	0	0	0	0	0	0	0	0	0	0	0	0	0	0	0	0	0	0
AC006116.4	0	0	0	0	0	0	0	0	0	0	0	0	0	0	0	0	0	0	0	0	0	0	0	1	0	0	0	0	0	0	0
AC006116.5	47	35	37	52	54	58	114	90	114	66	41	40	38	31	53	36	74	68	29	16	19	29	40	28	133	144	124	61	57	68	67
AC006116.6	0	0	0	0	0	0	0	0	0	0	0	0	0	0	0	0	0	0	0	0	0	0	0	0	0	0	0	0	0	0	0
AC006116.7	1	13	9	10	6	20	13	19	13	27	10	8	14	15	24	9	24	42	14	0	2	41	19	9	12	9	22	25	12	10	6
AC006116.8	0	0	0	0	0	0	0	0	0	0	0	0	0	0	0	0	0	0	0	0	0	0	0	0	0	0	0	0	0	0	0
AC006116.9	0	0	0	0	0	0	0	0	0	0	0	0	0	0	0	0	0	0	0	0	0	3	0	0	0	4	0	0	6	0	0
AC006122.1	28	15	7	24	21	20	41	32	39	16	1	12	8	5	8	18	24	22	6	11	23	7	15	2	29	19	30	34	18	17	17
AC006127.1	2	1	0	0	6	3	1	9	8	3	0	6	0	6	0	4	3	14	4	7	0	4	12	0	4	4	5	5	14	15	14
AC006128.1	0	0	0	0	0	0	0	0	0	0	0	0	0	0	0	0	0	0	0	0	0	0	0	0	0	0	0	0	0	0	0
AC006130.1	0	0	0	1	0	0	2	0	0	0	0	0	0	0	0	0	0	0	0	0	0	2	0	0	0	0	0	4	0	0	1
AC006130.2	0	0	0	0	0	0	0	0	0	0	0	0	0	0	0	0	0	0	0	0	0	0	0	0	0	0	0	0	0	0	0
AC006130.3	4	0	0	0	0	0	0	0	0	8	0	0	7	3	4	0	4	4	0	0	0	0	0	4	3	0	0	0	0	0	3
AC006133.1	0	0	0	0	0	0	0	0	0	0	0	0	0	0	0	0	0	0	0	0	0	0	0	0	0	0	0	0	0	0	0
AC006141.1	12	27	24	41	37	23	67	41	82	22	30	22	33	20	27	15	26	26	15	19	19	14	54	11	73	76	87	43	43	16	78
AC006144.1	0	0	0	0	0	0	0	0	0	0	0	0	0	0	0	0	0	0	0	0	0	0	0	0	0	0	0	0	0	0	0
AC006146.1	0	0	0	0	0	0	0	0	0	0	0	0	0	0	0	0	0	0	0	0	0	0	0	0	0	0	0	0	0	0	0
AC006148.1	0	0	0	0	0	0	0	0	0	0	0	0	0	0	0	0	0	0	0	0	0	0	0	0	0	4	0	0	0	0	0
AC006148.2	0	0	0	0	0	0	0	0	0	0	0	0	0	0	0	0	0	0	0	0	0	0	0	0	0	0	0	0	0	0	0
AC006150.1	0	0	0	0	0	0	0	0	0	0	0	0	0	0	0	0	0	0	0	0	0	0	0	0	0	0	0	0	0	0	0
AC006153.1	0	0	0	0	0	0	0	0	0	0	0	0	0	0	0	0	0	0	0	0	0	0	0	0	0	0	0	0	0	0	0
AC006157.1	2	10	6	8	2	11	16	4	7	7	3	3	8	8	8	9	23	12	4	0	1	0	2	0	3	7	5	0	6	8	9
AC006158.1	0	0	0	0	0	0	0	0	0	0	0	0	0	0	0	0	0	0	0	0	0	0	0	0	0	0	0	0	0	0	0
AC006158.2	0	0	0	0	0	0	0	0	0	0	0	0	0	0	0	0	0	0	0	0	0	0	0	0	0	0	0	0	0	0	0
AC006158.3	0	0	0	0	0	0	0	0	0	0	0	0	0	0	0	0	0	0	0	0	0	0	0	0	0	0	0	0	0	0	0
AC006159.1	0	0	0	0	0	0	0	0	0	0	0	0	0	0	0	0	0	0	0	0	0	0	0	0	0	3	0	0	0	0	0
AC006160.1	14	27	12	18	8	13	46	47	55	23	19	42	26	14	10	23	23	36	10	0	0	24	35	21	35	50	56	16	28	16	47
AC006160.2	0	0	0	0	0	0	0	0	0	0	0	0	0	0	0	0	0	0	0	0	0	0	0	0	1	0	0	0	0	0	0
AC006195.1	0	3	0	0	0	0	4	0	0	0	0	0	0	0	0	0	2	0	0	0	0	0	0	1	0	3	0	0	0	0	0
AC006196.1	0	0	0	0	0	0	0	0	0	0	0	0	0	0	0	0	0	0	0	0	0	0	0	0	0	0	0	0	0	0	0
AC006197.1	0	0	0	0	0	0	0	0	0	0	0	0	0	0	0	0	0	0	0	0	0	0	0	0	0	0	0	0	0	0	0
AC006197.2	0	0	0	0	0	0	0	0	0	0	0	0	0	0	0	0	0	3	0	0	0	0	0	9	0	0	0	4	0	0	0
AC006199.1	0	0	0	0	0	0	0	0	0	0	0	0	0	0	0	0	0	0	0	0	0	0	0	0	0	0	0	0	0	0	0
AC006205.1	0	0	0	0	0	0	0	0	0	0	0	0	0	0	0	0	0	0	0	0	0	0	0	0	0	0	0	0	0	0	0
AC006205.2	0	0	0	0	0	0	0	0	0	0	0	0	0	0	0	0	0	0	0	0	0	0	0	0	0	0	0	0	0	0	0
AC006206.1	0	0	0	0	0	0	0	0	0	0	0	0	0	0	2	0	0	0	0	0	0	0	0	0	0	0	0	3	0	0	0
AC006206.2	0	0	0	0	0	0	0	0	0	0	0	0	0	0	0	0	0	0	0	0	0	0	0	0	0	0	0	0	0	0	0
AC006207.1	0	0	0	0	8	2	3	0	2	0	0	0	2	0	0	0	0	5	0	0	1	0	0	0	1	0	0	0	0	0	4
AC006213.1	17	135	43	28	18	44	24	62	56	21	21	94	18	17	25	14	38	23	25	19	28	13	24	21	46	25	26	28	32	0	47
AC006213.2	47	29	18	18	23	0	0	0	46	22	0	5	0	19	1	1	0	0	38	19	30	2	0	32	79	0	10	0	0	0	1
AC006213.3	22	48	16	28	19	15	49	40	76	18	19	22	49	19	24	29	27	36	17	23	7	27	40	17	86	43	74	41	40	27	58
AC006213.4	12	6	14	4	8	4	15	27	5	7	21	4	9	2	0	3	26	15	0	8	11	11	10	18	21	11	16	11	3	0	8
AC006213.5	1	11	3	1	1	1	5	2	4	2	2	0	3	1	3	4	4	6	7	3	3	6	1	2	3	5	1	1	6	1	2
AC006213.6	12	50	26	13	18	27	35	20	66	13	30	23	47	16	23	35	39	46	12	8	26	36	49	9	53	29	42	20	38	34	63
AC006213.7	7	20	6	5	7	5	18	0	10	3	0	6	6	9	0	0	4	12	0	0	0	3	16	5	14	17	8	17	11	9	25
AC006230.1	236	88	110	231	286	340	678	467	792	285	74	201	389	338	451	371	454	593	166	32	75	362	409	128	906	678	539	180	230	319	852
AC006236.1	0	0	0	0	0	0	0	0	0	0	0	0	0	0	0	0	0	0	0	0	0	0	0	0	0	0	0	0	0	0	0
AC006237.1	7	0	0	0	0	0	0	0	8	0	3	0	6	0	0	0	0	7	0	0	0	0	0	0	0	2	4	0	8	0	5
AC006238.1	3	1	3	1	0	14	4	6	7	3	2	15	6	6	10	0	14	6	3	0	0	2	0	0	3	3	6	0	10	0	1
AC006238.2	0	0	0	0	0	0	8	0	3	2	0	0	0	0	0	0	0	0	0	0	0	0	0	0	0	4	3	2	0	2	3
AC006249.1	0	0	0	0	0	0	0	0	0	0	0	0	0	0	0	0	0	0	0	0	0	0	0	0	0	0	0	0	0	0	0
AC006252.1	26	25	19	42	25	17	42	26	60	21	27	37	38	34	20	59	51	41	0	17	23	35	25	31	20	16	24	27	19	26	39
AC006254.1	28	20	3	63	32	32	100	85	102	54	7	84	149	105	74	43	68	78	0	19	9	28	63	27	79	89	49	92	56	96	121
AC006254.2	3	0	4	2	2	2	15	0	5	1	0	0	0	2	0	8	7	0	3	4	2	0	3	2	12	3	2	4	1	10	4
AC006254.3	2	5	4	0	3	0	11	5	8	8	0	0	5	2	3	2	0	0	3	4	0	2	3	1	5	15	17	9	6	18	18
AC006262.1	12	5	3	5	7	0	4	14	0	6	0	7	6	0	16	0	6	0	0	0	0	7	0	0	9	0	0	1	0	8	3
AC006262.2	4	2	0	1	0	0	0	4	0	0	0	0	0	0	2	0	1	1	0	2	0	0	0	0	6	2	3	0	0	1	4
AC006262.3	0	0	0	0	0	0	0	0	0	0	0	0	0	0	0	0	0	0	0	0	0	0	0	0	0	0	0	0	0	0	0
AC006262.4	0	0	0	0	0	0	0	0	0	0	0	0	0	0	0	0	0	0	0	0	0	0	0	0	0	0	0	0	0	0	0
AC006270.1	0	0	1	1	0	0	10	3	4	0	2	0	0	0	1	0	1	0	0	0	0	0	1	0	3	5	3	0	0	0	12
AC006270.2	0	0	0	0	0	0	0	7	0	0	0	0	0	0	0	0	0	0	0	0	2	0	0	4	0	4	3	4	0	4	5
AC006272.1	0	0	0	0	0	0	0	0	0	0	0	0	0	0	0	0	0	0	0	0	0	0	0	0	0	0	0	0	0	0	0
AC006272.2	0	0	0	3	0	0	4	0	0	0	0	0	0	0	3	0	0	0	0	0	0	0	0	0	0	0	4	0	0	0	0
AC006273.1	0	3	0	6	4	5	4	0	3	2	4	3	8	0	2	0	3	0	3	0	0	0	7	0	10	3	0	0	10	0	0
AC006277.1	26	100	30	68	98	114	103	116	177	71	67	109	125	72	73	77	129	146	20	37	29	55	149	35	169	144	116	128	132	104	123
AC006288.1	0	0	0	0	0	0	0	0	0	0	0	0	0	0	0	0	0	0	0	0	0	0	0	0	0	0	0	0	0	0	0
AC006296.1	0	0	0	0	0	0	0	0	0	0	0	0	0	0	0	0	0	0	0	0	0	0	0	0	0	0	0	0	0	0	0
AC006296.2	0	0	0	0	0	0	0	0	0	0	0	0	0	0	0	0	0	0	0	0	0	0	0	0	0	0	0	0	0	0	0
AC006296.3	0	0	0	0	0	0	0	0	0	0	0	0	0	0	0	0	0	0	0	0	0	0	0	0	0	0	0	0	0	0	0
AC006299.1	4	15	5	20	8	0	46	17	17	17	3	0	28	8	11	18	8	26	10	1	11	0	24	21	10	13	0	20	6	19	37
AC006305.1	0	0	0	0	0	0	0	0	0	0	0	0	0	0	0	0	0	0	0	0	0	0	0	0	0	0	0	0	0	0	0
AC006305.2	0	0	0	0	0	0	0	0	0	0	0	0	0	0	0	0	0	0	0	0	0	0	0	0	0	0	0	0	0	0	0
AC006305.3	0	0	0	0	0	0	0	0	0	0	0	0	0	0	0	0	0	0	0	0	0	0	0	0	0	0	0	0	0	0	0
AC006320.1	0	0	0	0	0	0	0	0	0	0	0	0	0	0	0	0	0	0	0	0	0	0	0	0	0	0	0	0	0	0	0
AC006326.1	0	0	0	0	0	0	0	0	0	0	0	0	0	0	0	0	0	0	0	0	0	0	0	0	0	0	0	0	0	0	0
AC006328.1	0	0	0	0	0	0	0	0	0	0	0	0	0	0	0	0	0	0	0	0	0	0	0	0	0	0	0	0	0	0	0
AC006328.2	0	0	0	0	0	0	0	0	0	0	0	0	0	0	0	0	0	0	0	0	0	0	0	0	0	0	0	0	0	0	0
AC006329.1	0	0	0	0	0	0	1	0	4	0	0	0	0	0	0	0	0	3	0	0	0	0	0	0	0	4	0	0	0	3	0
AC006330.1	21	53	11	65	22	42	141	114	159	38	18	31	44	24	36	40	57	71	20	5	13	49	89	13	145	87	74	52	80	56	120
AC006335.1	0	0	0	0	0	0	0	0	0	0	0	0	0	0	0	0	0	0	0	0	0	0	0	0	0	0	0	0	0	0	0
AC006335.2	0	0	0	0	0	0	0	0	0	0	0	0	0	0	0	0	0	0	0	0	0	0	0	0	0	0	0	0	0	0	0
AC006338.1	0	0	0	0	0	0	0	0	0	0	0	0	0	0	0	0	0	0	0	0	0	0	0	0	0	0	0	0	0	0	0
AC006338.2	0	0	0	0	0	0	0	0	0	0	0	0	0	0	0	0	0	0	0	0	0	0	0	0	0	0	0	0	0	0	0
AC006348.1	0	4	0	0	0	0	8	0	3	8	5	0	0	4	0	3	7	6	5	0	0	4	0	0	12	14	7	4	0	0	16
AC006349.1	0	0	0	0	0	0	0	0	0	0	0	2	0	0	0	0	0	0	0	0	1	0	0	0	5	0	0	0	0	0	0
AC006355.1	0	0	0	0	0	0	0	0	0	0	0	0	0	0	0	0	0	0	0	0	0	0	0	0	0	0	0	0	0	0	0
AC006355.2	0	0	0	0	0	0	0	0	0	0	0	0	0	0	0	0	0	0	0	0	0	0	0	0	0	0	0	0	0	0	0
AC006357.1	0	0	0	0	0	0	0	0	0	0	0	0	0	0	0	0	0	0	0	0	0	0	0	0	0	0	0	0	0	0	0
AC006362.1	0	0	0	0	0	0	0	0	0	0	0	0	0	0	0	0	0	0	0	0	0	0	0	0	0	0	0	0	0	0	0
AC006363.1	0	0	0	0	0	0	0	0	0	0	0	0	0	0	0	0	0	0	0	0	0	0	0	0	0	0	0	0	0	0	0
AC006364.1	0	0	0	0	0	0	0	0	0	0	0	0	0	0	0	0	0	0	0	0	0	0	0	0	0	0	0	0	0	0	3
AC006366.1	0	0	0	0	0	0	0	0	0	0	0	0	0	0	0	0	0	0	0	0	0	0	0	0	0	0	0	0	0	0	0
AC006369.1	0	0	0	3	0	0	4	0	2	0	0	0	0	0	0	0	0	0	0	0	0	0	0	0	0	5	4	9	0	3	4
AC006369.2	0	0	0	0	0	0	0	0	0	0	0	0	0	0	0	0	0	0	0	0	0	0	0	0	0	0	0	0	0	0	0
AC006372.1	0	0	0	0	0	0	0	0	0	0	0	0	0	0	0	0	0	0	0	0	0	0	0	0	0	0	0	0	0	0	0
AC006372.2	0	0	0	0	0	0	0	0	0	0	0	0	0	0	0	0	0	0	0	0	0	0	0	0	0	0	0	0	0	0	0
AC006372.3	0	0	0	0	0	4	0	0	0	0	0	0	0	0	0	0	0	0	0	0	0	0	0	0	0	0	0	0	0	0	0
AC006372.4	0	0	0	0	0	0	0	0	0	0	0	5	0	0	0	0	4	0	0	0	0	0	0	0	0	0	0	0	0	0	0
AC006378.1	3	4	1	0	4	0	5	7	7	0	12	5	0	2	0	0	3	0	3	4	4	0	0	0	17	11	12	0	0	2	8
AC006380.1	0	0	0	0	0	0	0	0	0	0	0	0	0	0	0	0	0	0	0	0	0	0	0	0	0	0	0	0	0	0	0
AC006386.1	0	0	0	0	0	0	0	0	0	0	0	0	0	0	0	0	0	0	0	0	0	0	0	0	0	0	0	0	0	0	0
AC006386.2	1	0	0	0	0	0	0	0	0	0	0	0	0	0	0	0	0	1	0	0	0	0	0	0	0	0	0	0	0	1	0
AC006390.1	0	0	0	0	0	0	0	0	0	0	0	0	0	0	0	0	0	0	0	0	0	0	0	0	0	0	0	0	0	0	0
AC006398.1	0	0	0	0	0	0	0	0	0	0	0	0	0	0	0	0	0	0	0	0	0	0	0	0	0	0	0	0	0	0	0
AC006427.1	0	0	0	0	0	0	0	0	0	0	0	0	0	0	4	0	3	0	0	0	0	0	0	0	0	0	0	0	0	0	0
AC006427.2	0	0	0	0	0	0	0	0	0	0	0	0	0	0	0	0	0	0	0	0	0	0	0	0	0	3	0	0	0	0	0
AC006435.1	0	2	0	0	0	0	1	0	0	0	0	0	0	1	0	0	0	0	0	0	0	0	0	0	0	0	0	0	0	0	0
AC006435.2	17	16	4	19	30	23	53	69	86	24	4	14	32	23	24	49	65	29	13	13	5	41	60	17	77	53	63	27	41	62	81
AC006435.3	1	0	0	0	0	0	0	0	0	0	0	0	0	0	0	0	0	0	0	0	0	0	0	0	0	0	0	0	0	0	0
AC006435.4	0	0	0	0	2	0	1	1	0	0	0	0	0	0	0	0	0	0	0	1	0	1	0	0	1	1	0	0	1	0	0
AC006435.5	4	0	0	1	1	0	0	0	2	0	0	0	0	2	0	0	0	0	0	0	0	0	0	0	8	1	0	2	0	0	0
AC006441.1	0	0	0	0	0	0	0	0	0	0	0	0	0	0	0	0	0	0	0	0	0	0	0	0	0	0	0	0	0	0	0
AC006441.2	0	0	0	0	0	0	0	0	0	0	0	0	0	0	0	0	0	0	0	0	0	0	0	0	0	0	0	0	0	0	0
AC006441.3	0	0	0	0	0	0	0	0	0	0	0	0	1	0	0	0	0	0	0	0	0	0	0	0	0	0	0	0	0	0	0
AC006441.4	0	0	0	0	0	0	0	0	0	0	0	0	0	0	0	0	0	0	0	0	0	0	0	0	0	0	0	0	0	0	0
AC006441.5	0	0	0	0	0	0	0	0	0	0	0	0	0	0	0	0	0	0	0	0	0	0	0	0	0	0	0	0	0	0	0
AC006445.1	5	0	0	9	4	4	5	0	0	8	0	3	3	3	0	0	13	4	0	0	0	0	10	0	0	16	7	20	3	0	3
AC006445.2	0	0	0	0	0	0	0	0	0	0	0	0	0	0	0	0	0	0	0	0	0	0	0	0	0	0	0	0	0	0	0
AC006449.1	3	0	0	0	4	0	7	0	3	0	0	0	0	0	0	0	0	8	0	0	0	0	0	0	0	6	0	0	0	2	0
AC006449.2	7	18	10	23	14	10	24	34	41	19	3	14	18	16	17	13	29	46	6	2	10	13	27	0	24	19	33	20	35	16	22
AC006449.3	2	3	1	2	5	0	9	6	13	1	2	1	3	0	1	3	2	4	0	2	2	4	6	3	4	4	11	8	0	4	8
AC006449.5	2	5	0	0	2	0	0	1	6	3	3	1	8	0	0	9	0	3	0	5	0	0	0	0	1	0	2	0	1	0	0
AC006449.6	86	196	136	154	157	158	174	193	240	220	195	146	207	184	170	85	165	243	84	102	103	102	134	103	154	131	188	166	145	97	174
AC006449.7	0	0	0	0	0	0	0	0	0	0	0	0	0	0	0	0	0	0	0	0	0	0	0	0	0	0	0	0	0	0	0
AC006450.1	0	0	0	0	0	0	0	0	0	0	0	0	0	0	0	0	0	0	0	0	0	0	0	0	0	0	0	0	0	0	0
AC006450.2	0	0	0	0	0	0	0	0	0	0	0	0	0	0	0	0	0	0	0	0	0	0	0	0	0	0	0	0	0	0	0
AC006450.3	0	0	0	0	0	0	0	0	0	0	0	0	0	0	0	0	0	0	0	0	0	0	0	0	0	0	0	0	0	0	0
AC006452.1	7	8	0	0	0	0	22	0	5	0	4	7	0	2	0	2	0	2	0	4	0	2	8	0	3	11	4	12	0	4	2
AC006453.1	0	0	0	0	0	0	0	0	0	0	0	0	0	0	0	0	0	0	0	0	0	0	0	0	0	0	0	0	0	0	0
AC006453.2	0	0	0	0	0	0	0	0	0	0	0	0	0	0	0	0	0	0	0	0	0	0	0	0	0	0	0	0	0	0	0
AC006453.3	3	9	0	2	5	1	15	0	5	13	8	0	0	2	2	2	10	2	5	2	0	0	0	9	17	8	11	0	5	0	16
AC006453.4	0	0	0	0	0	0	0	0	0	0	0	0	0	0	0	0	0	0	0	0	0	0	0	0	0	0	0	0	0	0	0
AC006455.1	0	0	0	0	0	0	0	0	0	0	0	0	0	0	0	0	0	0	0	0	0	0	0	0	0	0	0	0	0	0	0
AC006455.2	0	0	0	0	0	0	0	0	0	0	0	0	0	0	0	0	0	0	0	0	0	0	0	0	0	0	0	0	0	0	0
AC006455.3	0	0	0	0	0	0	0	0	0	0	0	0	0	0	0	0	0	0	0	0	0	0	0	0	0	0	0	0	0	0	0
AC006455.4	0	0	0	0	0	0	0	0	0	0	0	0	0	0	0	0	0	0	0	0	0	0	0	0	0	0	0	0	0	0	0
AC006455.5	0	0	0	0	0	0	0	0	0	0	0	0	0	0	0	0	0	0	0	0	0	0	0	0	0	0	0	0	0	0	0
AC006455.6	0	0	0	0	0	0	0	0	0	0	0	0	0	0	0	0	0	0	0	0	0	0	0	0	0	0	0	0	0	0	0
AC006455.7	0	0	0	0	0	0	0	0	0	0	0	0	0	0	0	0	0	0	0	0	0	0	0	0	0	0	0	0	0	0	0
AC006455.8	0	0	0	0	0	0	0	0	0	0	0	0	0	0	0	0	0	0	0	0	0	0	0	0	0	0	0	0	0	0	0
AC006457.1	0	0	0	0	0	0	0	0	0	0	0	0	0	0	0	0	0	0	0	0	0	0	0	0	0	0	0	0	0	0	0
AC006458.1	0	0	0	0	0	0	0	0	0	2	0	0	0	0	0	0	0	0	0	0	0	0	0	0	0	0	0	0	0	0	0
AC006459.1	0	0	0	0	0	0	0	0	0	0	0	0	0	0	0	0	0	0	0	0	0	0	0	0	0	0	0	0	0	0	0
AC006460.1	7	5	12	7	9	12	9	4	21	4	6	0	6	0	11	16	9	7	8	15	8	8	8	3	11	13	41	14	6	0	37
AC006460.2	32	43	9	15	29	32	49	37	39	14	43	31	14	21	13	13	48	21	31	14	34	23	24	21	22	33	53	26	26	18	29
AC006463.1	0	0	0	0	3	0	0	0	0	0	0	0	0	0	0	0	0	0	0	2	1	0	0	0	2	0	0	1	0	0	0
AC006466.1	0	0	0	0	0	0	0	0	0	0	0	0	0	0	0	0	0	0	0	0	0	0	0	0	0	0	0	0	0	0	0
AC006478.1	0	0	0	0	0	0	0	0	0	0	0	0	0	0	0	0	0	0	0	0	0	0	0	0	0	0	0	0	0	0	0
AC006478.2	0	0	0	0	0	0	0	0	0	0	0	0	0	0	0	0	0	0	0	0	0	0	0	0	0	0	0	0	0	0	0
AC006480.1	3	2	0	13	6	0	18	21	18	7	9	7	7	0	5	5	7	4	3	0	0	10	12	7	4	25	12	7	12	8	16
AC006480.2	16	10	7	15	19	11	33	37	62	25	18	19	11	13	12	24	13	16	10	4	15	17	5	11	39	32	37	34	11	21	32
AC006482.1	0	0	0	0	0	0	0	0	0	0	2	0	0	0	0	0	0	0	0	0	0	0	0	0	0	0	0	0	0	0	0
AC006483.1	1	0	0	0	0	0	0	2	0	0	0	5	3	1	3	0	1	0	0	0	0	0	0	1	0	2	0	3	2	0	0
AC006483.2	7	0	0	2	0	3	6	3	4	0	2	4	3	0	0	3	0	4	5	0	0	3	0	3	6	5	5	3	6	13	0
AC006484.1	0	0	0	0	0	0	3	0	0	0	0	0	0	0	0	0	0	0	0	0	0	0	0	0	4	0	2	0	0	0	0
AC006486.1	0	0	0	0	0	0	0	0	0	0	6	0	0	0	0	0	8	0	0	0	0	0	0	0	0	0	0	0	0	0	0
AC006486.2	104	92	88	121	114	86	119	124	153	120	60	81	101	77	91	100	134	127	71	55	66	103	107	89	123	87	117	83	103	116	90
AC006486.3	0	0	0	0	0	0	0	0	0	0	0	0	0	0	0	0	0	0	0	0	0	0	0	0	0	0	0	0	0	0	0
AC006487.1	0	0	0	0	0	0	0	0	0	0	0	0	0	0	0	0	0	0	0	0	0	0	0	0	0	0	0	0	0	0	0
AC006487.2	0	0	0	0	0	0	0	0	0	2	0	1	0	0	0	0	0	0	0	0	0	0	0	0	0	0	0	0	1	0	0
AC006499.1	2	3	0	0	0	0	4	1	8	0	0	0	0	0	0	0	2	0	0	0	0	0	0	1	0	0	5	1	0	8	9
AC006499.2	0	0	0	0	0	4	0	0	0	0	0	0	0	0	0	0	0	0	0	4	0	0	0	0	2	1	0	0	0	0	0
AC006499.3	0	0	0	0	0	0	9	0	0	6	0	0	0	0	0	0	0	0	0	0	1	0	4	0	3	1	7	0	1	0	0
AC006499.4	0	0	0	0	0	0	2	0	7	3	2	1	0	0	0	0	3	3	0	0	0	2	0	0	3	0	4	0	0	0	3
AC006499.5	0	0	0	0	0	0	0	0	0	0	0	0	0	0	0	0	0	0	0	0	0	0	0	0	4	4	1	0	0	0	0
AC006499.6	0	0	0	0	0	0	0	0	0	1	0	2	3	0	0	0	0	0	0	0	0	4	0	0	0	0	0	0	3	0	7
AC006499.7	0	0	0	0	0	0	3	0	3	0	0	0	0	0	0	0	0	0	0	1	0	0	0	3	4	2	6	0	0	0	3
AC006499.8	0	0	0	0	0	0	0	0	0	0	0	0	0	0	0	1	0	0	0	0	0	0	0	0	0	0	0	0	0	0	0
AC006504.1	11	30	16	8	3	0	36	19	20	24	18	5	17	4	4	14	27	18	19	3	12	6	4	6	42	26	15	14	8	16	28
AC006504.2	0	0	0	0	0	0	0	0	1	2	0	0	3	0	0	0	0	0	0	0	0	0	0	0	0	0	0	0	0	0	0
AC006504.3	6	10	13	22	4	3	5	7	3	5	17	5	16	9	8	4	25	14	7	5	0	4	5	2	14	14	21	2	17	4	8
AC006504.4	0	0	0	0	0	0	0	0	0	0	0	0	0	0	0	0	0	0	0	0	0	0	0	0	0	0	0	0	0	0	0
AC006504.5	771	1065	614	585	646	428	525	707	748	741	741	653	631	608	568	493	696	725	632	538	617	624	610	447	723	360	539	515	479	513	673
AC006504.6	0	0	0	0	0	0	0	0	0	0	0	0	0	0	0	0	0	0	0	0	0	0	0	0	0	0	0	0	0	0	0
AC006504.7	13	14	14	12	3	14	33	26	14	27	16	16	6	13	22	17	25	7	21	27	10	37	26	18	36	15	17	17	7	14	11
AC006509.1	0	0	0	1	0	0	0	0	0	0	0	0	0	0	0	0	0	0	0	0	0	0	0	0	0	0	0	0	0	0	0
AC006511.1	0	0	0	0	0	0	0	0	0	0	0	0	0	0	0	0	0	0	0	0	0	2	0	0	0	0	0	0	0	0	0
AC006511.2	0	4	1	2	0	1	2	0	1	4	2	1	6	2	2	1	3	0	2	5	0	0	1	1	0	0	0	1	0	1	1
AC006511.3	9	31	14	25	20	15	22	33	19	12	20	23	13	11	28	30	53	38	13	14	8	21	17	21	26	22	21	6	40	9	16
AC006511.4	0	0	0	0	0	0	0	0	0	0	0	0	0	0	0	0	0	0	0	0	0	0	0	0	0	1	0	0	0	0	0
AC006511.5	0	7	0	0	0	0	11	5	3	3	0	11	0	0	5	0	0	19	0	1	0	0	11	0	11	15	14	0	0	3	0
AC006511.6	0	0	1	0	0	0	0	2	0	3	0	0	0	0	0	3	1	8	0	0	2	0	0	0	4	4	2	2	1	3	5
AC006512.1	0	0	0	0	0	0	0	0	0	0	0	0	0	0	0	1	2	0	3	0	0	0	0	0	0	0	3	0	0	0	3
AC006512.2	0	0	0	0	0	0	0	0	0	0	0	0	0	0	0	0	0	0	0	0	0	0	0	0	0	0	0	0	0	0	3
AC006517.1	0	0	0	0	0	0	0	0	0	0	0	0	0	0	0	0	0	0	0	0	1	0	0	0	0	0	0	0	0	0	0
AC006517.2	0	0	0	0	0	0	0	0	0	0	0	0	0	0	0	0	0	0	0	0	0	0	0	0	4	0	0	2	0	4	5
AC006518.1	0	2	2	0	0	3	6	0	9	12	0	0	4	0	2	1	0	0	2	0	0	0	2	0	1	5	10	2	2	0	4
AC006518.2	0	0	2	0	6	9	21	9	30	7	2	0	4	0	11	0	6	2	0	2	2	0	0	4	36	7	15	0	6	9	18
AC006525.1	0	0	0	0	0	0	0	0	0	0	0	0	0	0	0	0	0	0	0	0	0	0	0	0	0	0	0	0	0	0	0
AC006529.1	5	5	7	3	0	6	29	9	30	11	4	10	4	1	2	16	5	7	10	0	5	2	10	2	19	19	26	14	6	5	15
AC006530.1	0	0	0	0	0	0	0	0	0	0	0	1	0	0	0	0	0	0	0	0	0	0	0	0	0	0	0	0	0	0	0
AC006538.1	9	12	4	0	2	8	0	10	9	12	4	1	0	2	17	9	13	3	7	7	6	0	6	11	2	4	0	9	10	3	3
AC006538.2	0	0	0	0	0	0	0	0	0	0	0	0	0	0	0	0	0	0	0	0	0	2	0	0	0	0	0	0	0	0	0
AC006538.3	0	0	0	0	0	0	0	3	0	0	0	0	0	0	3	0	0	0	0	0	3	4	0	0	0	2	2	0	0	0	0
AC006538.4	0	0	0	0	0	0	0	0	0	0	8	0	0	0	0	0	0	0	0	0	0	0	0	0	0	4	0	0	0	0	0
AC006539.1	0	0	0	0	0	0	0	0	0	0	0	0	0	0	0	0	0	0	0	0	0	0	0	0	0	0	0	0	0	0	0
AC006539.2	0	0	0	0	0	0	0	0	0	0	0	0	0	0	0	0	0	0	0	0	0	0	0	0	0	0	0	0	0	0	0
AC006539.3	0	0	0	0	0	0	0	0	0	0	0	0	0	0	0	0	0	0	0	0	0	0	0	0	0	0	0	0	0	0	0
AC006547.1	28	21	5	12	17	21	42	46	60	18	16	17	32	34	25	24	28	55	6	14	4	32	42	24	55	51	34	29	19	53	37
AC006547.2	2	3	4	8	9	14	17	26	21	5	2	8	23	7	5	7	14	3	7	1	4	9	15	2	14	20	26	12	14	5	10
AC006547.3	0	0	0	0	0	0	0	0	0	0	0	0	0	0	0	0	0	0	0	0	0	0	0	0	0	0	0	0	0	0	0
AC006548.1	0	0	0	0	0	0	0	0	0	0	0	0	0	0	0	0	0	0	0	0	0	0	0	0	0	0	0	0	0	0	0
AC006548.2	0	0	0	0	0	0	0	0	0	0	0	0	0	0	0	0	0	0	0	0	0	0	0	0	0	0	0	0	0	0	0
AC006548.3	0	0	0	0	0	0	0	0	0	0	0	0	0	0	0	0	0	0	0	0	0	0	0	0	0	0	0	0	0	0	0
AC006557.1	0	2	5	0	3	4	15	2	13	14	4	0	4	1	6	0	1	3	0	3	0	0	0	9	14	5	8	16	9	0	17
AC006557.2	0	0	0	0	0	0	0	0	0	0	0	0	0	0	0	0	0	0	0	0	0	0	0	0	0	0	0	0	0	0	0
AC006557.3	0	0	0	0	0	0	0	0	0	0	0	0	0	0	0	0	0	0	0	0	0	0	0	0	0	0	0	0	0	0	0
AC006557.4	0	0	0	0	0	0	0	0	3	0	0	0	1	0	1	0	0	1	0	1	0	0	0	0	2	1	0	1	1	1	0
AC006557.5	0	3	0	0	2	0	0	0	8	13	0	2	1	0	0	0	0	2	4	0	0	0	3	0	2	0	0	0	1	0	0
AC006557.6	2	5	3	0	1	0	6	6	6	5	1	2	1	0	3	2	7	3	0	0	0	0	7	0	8	5	13	3	11	5	5
AC006566.1	0	0	0	0	0	0	3	0	5	0	0	0	0	0	0	0	0	0	0	0	0	0	0	0	0	3	0	0	0	0	0
AC006566.2	0	0	0	0	0	0	0	0	0	0	0	0	0	0	0	0	0	0	0	0	0	0	0	0	0	0	0	0	0	0	5
AC006581.1	0	0	0	0	0	0	0	0	0	0	0	0	0	0	0	0	0	0	0	0	0	0	0	0	0	0	0	1	0	0	0
AC006581.2	0	0	3	0	3	0	6	3	3	3	3	10	0	0	0	0	0	5	0	0	0	0	0	0	0	1	5	7	0	0	3
AC006600.1	0	0	0	0	0	0	0	0	0	0	0	0	0	0	0	0	0	0	0	0	0	0	0	0	0	0	0	0	0	0	0
AC006600.2	0	0	0	0	0	0	0	0	1	0	0	0	0	0	0	0	3	0	0	0	0	0	0	0	0	0	0	0	0	0	0
AC006840.1	0	0	0	0	0	0	0	0	0	0	0	0	0	0	0	0	0	0	0	0	0	0	0	0	0	0	0	0	0	0	0
AC006924.1	0	0	0	0	0	0	0	0	0	0	0	0	0	0	0	0	0	0	0	0	0	0	0	0	0	0	0	0	0	0	0
AC006927.1	2	1	0	0	0	2	0	1	0	2	1	0	0	0	0	1	0	0	0	0	0	1	0	0	0	0	0	0	0	0	0
AC006927.2	0	0	0	0	0	0	0	0	0	0	0	0	0	0	0	0	0	0	0	0	0	0	0	0	0	0	0	0	0	0	0
AC006927.3	0	0	0	0	0	0	0	0	0	0	0	0	0	0	0	0	0	0	0	0	0	0	0	0	0	0	0	0	0	0	0
AC006927.4	0	0	0	0	0	0	0	0	0	0	0	0	0	0	0	0	0	0	0	0	0	0	0	0	0	0	0	0	0	0	0
AC006927.5	0	0	0	0	0	0	0	0	0	0	0	0	0	0	0	0	0	0	0	0	0	7	0	0	6	0	0	2	0	7	9
AC006942.1	5	9	8	0	8	10	22	28	22	11	9	5	14	22	25	16	25	38	6	11	0	19	19	0	17	26	15	17	23	26	29
AC006946.1	0	10	4	1	3	14	6	6	21	6	4	6	6	0	4	2	12	8	7	11	0	5	10	4	2	3	11	0	12	11	7
AC006946.2	0	0	0	0	0	0	0	0	0	0	0	0	0	0	0	0	0	0	0	0	0	0	0	0	0	0	0	0	0	0	0
AC006946.3	0	0	0	0	0	0	0	0	0	0	0	0	0	0	0	0	0	0	0	0	0	0	0	0	0	0	0	0	0	0	0
AC006947.1	0	0	0	3	1	0	15	6	6	3	3	1	1	0	1	3	3	10	0	0	3	0	0	1	15	14	15	2	3	4	12
AC006960.1	2	4	0	3	0	3	12	2	9	0	0	5	0	4	1	9	0	5	2	0	1	2	0	6	10	9	5	4	8	8	4
AC006960.2	0	0	0	0	0	0	2	0	0	0	0	0	0	0	0	0	0	0	0	0	0	0	0	0	0	0	0	0	0	0	0
AC006960.3	6	15	5	7	13	12	13	3	10	0	0	0	4	9	7	0	7	5	12	0	9	6	3	0	5	2	6	0	3	1	5
AC006963.1	0	0	0	0	0	0	0	0	0	0	0	0	0	0	0	0	0	0	0	0	0	0	0	0	0	0	0	0	0	0	0
AC006967.1	0	0	0	0	0	0	0	0	0	0	0	0	0	0	0	0	0	0	0	0	0	0	0	0	0	0	0	0	0	0	0
AC006967.2	0	0	0	0	0	0	0	0	0	0	0	0	0	0	0	0	0	0	0	0	0	0	0	0	0	0	0	0	0	0	0
AC006967.3	0	0	0	0	0	0	0	0	0	0	0	0	0	0	0	0	0	0	0	0	0	0	0	0	0	0	0	0	0	0	0
AC006970.1	0	2	0	0	0	3	1	0	0	2	4	3	1	1	1	3	1	4	1	3	1	2	0	1	0	1	3	2	3	1	2
AC006970.2	0	0	0	0	0	0	0	0	0	0	0	0	0	0	0	0	0	0	0	0	0	0	0	0	0	0	0	0	0	0	0
AC006971.1	25	21	20	18	17	11	9	15	26	20	20	16	9	17	20	9	23	20	19	32	19	9	19	22	28	24	23	11	20	8	20
AC006972.1	0	0	0	0	1	0	0	0	0	0	0	2	0	0	0	0	1	1	0	0	0	0	0	0	1	0	1	1	0	0	0
AC006974.1	0	0	0	0	0	0	0	0	0	0	0	0	0	0	0	0	0	0	0	0	0	0	0	0	0	0	0	0	0	0	0
AC006974.2	0	0	0	0	0	0	0	0	0	0	0	0	0	0	0	0	0	0	0	0	0	0	0	0	0	0	0	0	0	0	0
AC006978.1	15	2	1	7	3	4	3	6	4	15	9	2	7	3	8	4	8	4	2	4	4	4	8	5	8	6	15	5	6	4	14
AC006978.2	0	0	0	0	0	0	0	0	0	0	0	0	0	0	0	0	0	0	0	0	0	0	0	0	0	0	0	0	0	0	0
AC006986.1	0	0	0	0	0	0	0	0	0	0	0	0	0	0	0	0	0	0	0	0	0	0	0	0	0	0	0	0	0	0	0
AC006987.1	0	0	0	0	0	0	0	0	0	0	0	0	0	0	0	0	0	0	0	0	0	0	0	0	0	0	0	0	0	0	0
AC006989.1	0	0	0	0	0	0	0	0	0	0	0	0	0	0	0	0	0	0	0	0	0	0	0	0	0	0	0	0	0	0	0
AC006994.1	0	0	0	0	0	0	4	0	6	5	0	0	0	0	0	0	0	10	0	0	0	0	0	0	0	0	0	0	0	6	0
AC007000.1	18	20	22	20	30	11	51	49	46	18	18	27	14	26	16	30	24	18	20	13	13	13	13	15	87	54	42	23	24	24	59
AC007000.2	1	16	3	4	0	3	19	13	34	10	0	0	4	0	1	4	7	4	4	9	0	8	4	1	32	30	40	4	5	0	36
AC007000.3	0	0	0	0	0	0	0	0	0	0	0	0	0	0	0	0	0	0	0	0	0	0	0	0	0	0	0	0	0	0	0
AC007001.1	3	1	3	1	2	1	6	4	2	0	1	0	0	0	2	5	2	9	1	2	0	0	0	1	7	2	20	5	3	2	13
AC007003.1	0	0	0	0	0	0	0	0	0	0	0	0	0	0	0	0	0	0	0	0	0	0	0	0	0	0	0	0	0	0	0
AC007009.1	15	28	9	36	27	14	13	14	27	10	39	21	33	26	14	32	27	38	18	14	18	17	15	8	12	5	12	8	11	20	16
AC007012.1	0	0	0	0	0	0	0	0	0	0	0	0	0	0	0	0	0	0	0	0	0	0	0	0	0	0	0	0	0	0	0
AC007012.2	0	0	0	0	0	0	0	0	0	0	0	0	0	0	0	0	0	0	0	0	0	0	0	0	0	0	0	0	0	0	0
AC007014.1	3	2	0	4	2	8	24	9	21	15	12	0	0	6	0	24	0	7	5	8	0	5	7	0	20	29	22	8	5	7	20
AC007014.2	4	6	12	5	15	7	12	16	14	8	5	8	7	7	6	6	0	11	9	5	14	4	4	3	5	15	6	6	2	5	15
AC007016.1	1	1	0	3	0	0	1	0	0	1	1	0	0	1	1	1	1	0	1	1	1	0	1	1	0	3	0	0	0	1	0
AC007029.1	2	4	2	7	6	2	10	5	2	0	4	6	3	5	6	4	3	2	0	1	3	0	0	0	4	5	10	9	5	2	4
AC007032.1	2	17	19	10	32	12	14	5	3	10	9	17	15	7	1	10	16	19	0	3	2	9	10	2	6	6	11	9	0	3	9
AC007036.1	0	1	0	0	0	0	4	0	3	6	0	0	0	8	0	0	0	2	0	1	0	0	0	0	4	0	5	0	0	0	0
AC007036.2	0	3	3	4	0	0	9	0	8	11	5	5	0	0	0	4	7	1	3	0	0	2	1	0	4	4	6	2	0	0	7
AC007036.3	0	3	7	0	119	4	0	3	64	0	3	82	13	41	20	2	107	112	46	47	0	2	6	101	0	54	31	0	49	52	0
AC007036.4	0	0	0	0	2	0	0	0	0	0	0	0	0	0	0	0	0	0	0	0	0	0	0	0	0	0	0	0	0	0	0
AC007036.5	0	0	0	4	2	0	0	0	0	8	30	0	15	6	0	8	20	30	0	0	0	0	5	0	22	0	20	52	0	4	6
AC007038.1	18	29	37	25	36	19	47	44	66	9	19	15	2	20	19	32	44	39	15	21	10	24	16	29	129	60	31	33	31	27	15
AC007040.1	2	7	5	20	8	12	24	7	21	11	5	5	9	11	6	1	12	10	0	0	4	7	11	1	13	7	19	17	17	10	20
AC007040.2	0	4	0	0	0	0	9	6	7	0	0	0	0	0	0	0	0	14	0	0	0	5	0	0	15	5	20	6	18	6	13
AC007040.3	0	0	0	0	0	0	0	0	0	0	0	0	0	0	0	0	0	0	0	0	0	0	0	0	0	0	0	0	0	0	0
AC007064.1	0	0	0	0	0	0	0	0	0	0	0	0	0	0	0	0	0	0	0	0	0	0	0	0	0	0	0	0	0	0	0
AC007064.2	0	0	0	0	0	0	0	0	0	0	0	0	0	0	0	0	0	0	0	0	0	0	0	0	0	0	0	0	0	0	0
AC007064.3	0	0	0	0	0	0	0	0	0	0	0	0	0	0	0	0	0	0	0	0	0	0	0	0	0	0	0	0	0	0	0
AC007064.4	0	0	0	0	0	0	0	0	0	0	0	0	0	0	0	0	0	0	0	0	0	0	0	0	0	0	0	0	0	0	0
AC007066.1	9	14	1	6	13	3	22	5	12	5	4	5	9	3	6	8	14	9	6	4	4	6	8	12	22	12	13	4	7	2	24
AC007066.2	53	14	53	83	74	48	72	29	117	23	51	26	47	9	25	51	64	36	49	17	34	56	10	20	104	65	79	35	65	14	41
AC007066.3	0	10	4	0	2	8	10	8	8	0	5	6	5	10	7	8	10	0	0	3	0	0	0	4	7	2	27	3	6	6	8
AC007091.1	0	0	0	0	0	0	0	0	0	0	0	0	0	0	0	0	0	0	0	0	0	0	0	0	0	0	0	0	0	0	0
AC007092.1	0	0	0	0	0	0	0	0	0	0	0	0	0	0	0	0	0	0	0	0	0	0	0	0	0	0	0	0	0	0	0
AC007098.1	60	76	41	111	135	100	280	189	215	77	39	54	87	87	47	71	133	156	35	46	18	84	87	52	204	223	235	84	132	113	252
AC007099.1	15	22	13	20	19	12	46	25	44	20	21	11	11	4	13	6	31	20	28	4	9	13	3	6	23	22	20	24	46	12	46
AC007099.2	0	0	0	0	0	0	0	0	0	0	0	0	0	0	0	0	0	0	0	0	0	0	0	0	0	0	0	0	0	0	0
AC007099.3	0	0	0	0	0	0	0	0	1	0	0	0	0	0	0	0	0	0	0	0	0	0	0	0	0	0	0	0	0	0	0
AC007100.1	0	0	0	0	0	0	0	0	0	0	0	0	0	0	0	0	0	0	0	0	0	0	0	0	0	0	0	0	0	0	0
AC007100.2	0	0	0	0	0	0	0	0	0	0	0	0	0	0	0	0	0	0	0	0	0	0	0	0	0	0	0	0	0	0	0
AC007106.1	0	17	14	10	6	0	2	4	6	0	8	0	0	0	0	0	0	7	4	4	0	4	0	0	0	0	0	4	4	0	4
AC007106.2	0	0	0	0	0	0	0	0	0	0	0	0	0	0	0	0	0	0	0	0	0	0	0	0	0	0	0	0	0	0	0
AC007114.1	54	39	79	17	51	27	33	58	28	109	33	28	75	61	57	31	21	91	25	28	19	39	34	75	91	51	53	9	56	10	23
AC007114.2	142	178	133	208	165	163	451	311	460	166	109	161	170	145	94	238	275	267	134	82	92	226	269	91	590	405	483	248	242	277	384
AC007115.1	0	0	0	0	0	0	0	0	0	0	0	0	0	0	0	0	0	0	0	0	0	0	0	0	0	0	0	0	0	0	0
AC007126.1	0	3	0	0	0	0	0	0	4	0	2	0	0	0	0	0	0	8	0	3	2	0	0	4	7	0	7	2	0	4	0
AC007128.1	0	0	0	0	0	0	4	6	0	0	0	0	0	0	0	0	4	0	0	0	0	0	0	1	4	0	0	0	0	0	2
AC007128.2	0	0	0	0	0	0	0	0	0	0	0	0	0	0	0	0	0	0	0	0	0	0	0	0	0	0	0	0	0	0	0
AC007130.1	0	0	2	3	0	0	17	6	20	0	3	3	0	0	0	0	0	0	2	4	0	4	0	0	18	19	23	11	3	0	10
AC007132.1	0	0	0	0	0	0	0	0	0	0	0	0	0	0	0	0	2	0	0	0	0	0	0	0	0	0	0	0	0	0	0
AC007136.1	0	0	0	0	0	0	3	2	3	0	0	0	0	0	0	0	0	0	0	0	0	4	3	0	0	0	0	0	3	0	0
AC007151.1	3	1	3	7	8	0	17	6	21	4	0	0	0	2	0	0	2	3	4	5	0	0	2	2	12	10	17	10	3	4	12
AC007159.1	0	0	0	0	0	0	0	0	0	0	0	0	0	0	0	0	0	0	0	0	0	0	0	0	0	1	0	0	0	0	0
AC007160.1	0	5	0	2	2	0	3	9	7	0	1	1	1	0	0	1	3	1	0	0	2	2	5	0	0	1	0	4	0	0	1
AC007161.1	0	0	11	0	3	2	17	3	21	8	3	3	2	3	1	4	2	5	5	5	4	3	6	6	37	22	41	3	7	5	18
AC007161.2	3	3	4	6	1	0	50	8	26	9	8	4	0	9	0	3	7	4	0	0	1	7	0	4	46	33	12	4	17	0	35
AC007161.3	0	0	0	8	0	0	0	0	0	0	0	0	0	0	5	0	0	0	5	0	1	0	0	0	0	0	0	2	0	0	0
AC007179.1	0	0	0	0	0	0	0	0	0	0	0	0	0	0	0	0	0	0	0	0	0	0	0	0	0	0	0	0	0	0	0
AC007179.2	0	0	0	0	0	0	0	0	0	0	0	0	0	0	0	0	0	0	0	0	0	0	0	0	0	0	0	0	0	0	0
AC007179.3	0	0	0	0	0	0	0	0	0	0	0	0	0	0	0	0	0	0	0	0	0	0	0	0	0	0	0	0	0	0	0
AC007182.1	0	0	0	0	0	5	0	0	0	0	0	0	0	0	3	23	0	0	0	0	0	0	3	0	23	13	0	0	0	0	7
AC007182.2	43	37	44	70	64	54	34	59	27	32	51	37	27	42	47	34	29	45	33	42	52	29	28	53	55	34	35	30	23	31	31
AC007182.3	0	0	0	0	0	0	0	0	0	0	0	0	0	0	0	0	0	0	0	0	0	0	0	0	0	0	0	0	0	0	0
AC007191.1	139	86	93	134	112	113	405	379	371	97	97	91	110	99	38	144	268	268	55	54	34	105	156	106	396	158	494	172	212	189	348
AC007192.1	3	0	0	0	2	0	2	18	6	0	0	0	0	5	0	5	39	4	6	0	10	0	0	0	4	0	4	14	10	0	13
AC007192.2	0	0	0	0	0	0	0	0	0	0	0	0	0	0	0	0	0	0	0	0	0	0	0	0	0	0	0	0	0	0	0
AC007193.1	0	0	0	0	0	0	0	0	0	0	0	0	0	0	0	0	0	0	0	0	0	0	0	0	0	0	0	0	0	0	0
AC007193.2	0	0	0	0	0	0	0	0	0	0	0	0	0	0	0	0	0	0	0	0	0	0	0	0	0	0	0	0	0	0	0
AC007193.3	0	0	0	0	0	0	0	0	0	0	0	0	0	0	0	0	0	0	0	0	0	0	0	0	0	0	0	0	0	0	0
AC007204.1	0	0	0	0	0	0	0	0	0	0	0	0	0	0	0	0	0	0	0	0	0	0	0	0	0	0	0	0	0	0	0
AC007204.2	0	0	0	0	0	0	0	0	0	0	0	0	0	0	0	0	0	0	0	0	0	0	0	0	0	0	0	0	0	0	0
AC007207.1	11	0	12	19	7	0	0	0	0	14	8	0	5	1	0	4	4	11	3	5	4	0	4	4	2	0	0	0	23	2	7
AC007215.1	0	0	0	0	4	3	2	4	9	2	8	0	0	0	0	3	7	0	0	0	0	0	0	0	8	2	2	4	4	6	7
AC007216.1	0	4	2	0	0	4	4	11	5	0	0	2	0	0	0	0	2	5	5	0	0	0	0	0	17	5	7	0	0	4	0
AC007216.2	8	8	9	14	14	9	45	9	29	0	9	8	20	9	6	10	10	12	9	0	7	14	16	4	23	27	34	27	24	9	25
AC007216.3	24	46	16	17	11	28	41	20	57	21	19	25	7	11	16	13	22	19	10	18	12	31	33	16	58	20	42	36	36	29	34
AC007216.4	11	14	0	15	18	20	34	21	70	36	12	9	28	15	20	25	27	31	20	11	4	12	14	8	34	64	22	14	26	13	39
AC007216.5	0	0	0	1	0	1	0	1	0	0	0	0	0	0	0	0	0	0	0	0	0	0	0	0	0	0	0	0	0	0	0
AC007218.1	0	0	0	0	4	0	0	0	0	0	0	4	0	4	0	0	0	0	0	0	0	0	0	0	0	0	0	0	0	0	0
AC007218.2	0	0	0	0	0	0	0	0	0	0	0	0	0	0	0	0	0	0	0	0	0	0	0	0	0	0	0	0	0	0	0
AC007218.3	0	0	0	0	0	0	0	0	0	0	0	0	0	0	0	0	0	0	0	0	0	0	0	0	0	0	4	0	0	0	0
AC007220.1	0	0	0	0	0	0	0	4	0	0	0	0	0	0	0	0	0	0	0	0	0	0	0	0	0	0	0	0	0	0	0
AC007220.2	0	7	4	4	3	0	6	0	14	16	0	0	0	3	0	0	0	2	4	4	2	4	0	3	12	21	21	8	0	0	22
AC007221.1	0	0	0	0	0	0	0	0	0	0	0	0	0	0	0	0	0	0	0	0	0	0	0	0	0	0	0	0	0	0	0
AC007222.1	0	0	0	0	0	0	0	0	0	0	0	0	0	0	0	0	0	0	0	0	0	0	0	0	0	0	0	0	0	0	0
AC007222.2	0	0	0	0	0	0	0	0	0	0	0	0	0	0	0	0	0	0	0	0	0	0	0	0	0	0	0	0	0	0	0
AC007223.1	0	0	0	0	0	0	0	0	0	0	0	0	0	0	0	0	0	0	0	0	0	0	0	0	0	0	0	0	0	0	0
AC007224.1	0	2	0	0	0	0	0	0	1	4	0	0	0	0	0	0	0	0	0	0	0	0	0	0	0	0	0	0	0	0	0
AC007224.2	3	0	0	0	0	0	3	4	11	10	2	0	0	0	0	0	0	3	3	0	0	0	0	0	0	4	0	0	1	0	2
AC007225.1	0	7	3	7	0	0	19	19	9	0	0	0	9	0	0	6	16	14	3	0	0	0	11	9	12	0	21	12	0	11	6
AC007225.2	0	0	0	0	0	0	0	0	0	0	0	0	0	0	0	0	0	0	3	0	0	0	0	0	0	0	0	0	0	0	0
AC007237.1	0	0	0	1	0	0	0	0	0	0	0	0	0	0	0	0	0	0	0	0	0	0	0	0	0	0	0	0	0	0	0
AC007238.1	9	18	8	12	20	9	10	13	4	23	13	11	18	10	9	12	7	14	11	6	19	3	1	7	10	5	2	5	5	10	8
AC007240.1	3	0	2	0	1	3	10	8	13	10	4	2	1	2	1	1	2	0	0	4	0	2	4	1	9	7	8	3	5	4	3
AC007240.2	0	0	0	0	0	0	0	0	0	0	0	0	0	0	0	0	0	0	0	1	0	0	0	0	0	0	0	0	0	0	0
AC007240.3	6	14	14	20	6	10	40	43	16	9	10	4	12	12	16	12	7	11	2	3	3	5	33	4	32	19	27	5	30	14	20
AC007241.1	0	0	0	0	0	0	0	0	0	0	0	0	0	0	0	0	0	0	0	0	0	0	0	0	0	0	0	0	0	0	0
AC007241.2	0	0	0	0	0	0	0	0	0	0	0	0	0	0	0	0	0	0	0	0	0	0	0	0	0	0	0	0	0	0	0
AC007250.1	0	0	0	0	0	2	0	0	3	0	0	0	0	0	0	0	0	0	0	0	0	0	0	0	6	0	0	0	0	0	7
AC007253.1	0	0	0	0	0	0	0	0	0	0	0	0	0	0	0	0	0	0	0	0	0	0	0	0	0	0	0	0	0	0	0
AC007255.1	50	97	39	157	103	82	270	127	255	55	39	96	103	143	63	90	141	195	34	60	43	72	126	40	200	241	275	100	159	238	194
AC007262.1	0	0	0	0	0	0	0	0	0	0	0	0	0	0	0	0	0	0	0	0	0	0	0	0	0	0	0	0	0	0	0
AC007262.2	4	10	7	0	2	4	24	12	23	0	0	3	12	0	10	13	9	11	6	0	14	5	0	19	16	24	4	8	0	0	8
AC007269.1	0	0	0	0	0	0	0	0	0	0	0	0	0	0	0	0	0	0	0	0	0	0	0	0	0	0	0	0	0	0	0
AC007271.1	0	0	0	0	0	0	0	0	0	0	0	0	0	0	0	0	0	0	0	0	0	0	0	0	0	0	0	0	0	0	0
AC007272.1	0	5	10	0	0	0	42	16	32	10	10	0	24	11	8	9	17	0	0	0	5	0	18	0	44	26	29	0	0	8	27
AC007274.1	0	0	0	0	0	0	0	0	0	0	0	0	0	0	0	0	0	0	0	0	0	0	0	0	0	0	0	0	0	0	0
AC007274.2	0	0	0	0	0	0	0	0	0	0	0	0	0	0	0	0	0	0	0	0	0	0	0	0	0	0	0	0	0	0	0
AC007274.3	0	0	0	0	0	0	0	0	0	0	0	0	0	0	0	0	0	0	0	0	0	0	0	0	0	0	0	0	0	0	0
AC007275.1	0	0	0	0	0	0	0	0	0	0	0	0	0	0	0	0	0	0	0	0	0	0	0	0	0	0	0	0	0	0	0
AC007277.1	0	0	0	0	3	0	2	3	0	0	0	0	3	0	0	0	6	3	0	3	0	0	1	0	0	6	0	0	0	0	8
AC007277.2	0	0	0	0	0	0	0	0	0	0	0	0	0	0	0	0	0	0	0	0	0	0	0	0	0	0	0	0	0	0	0
AC007278.1	0	0	0	0	0	0	0	0	0	0	0	0	0	0	0	0	0	0	0	0	0	0	0	0	0	0	0	0	0	0	0
AC007278.2	0	0	0	0	0	0	0	0	0	0	0	0	0	0	0	0	0	0	0	0	0	0	0	0	0	0	0	0	0	0	0
AC007279.1	12	17	0	12	17	0	15	12	18	10	8	26	36	15	20	13	25	33	7	8	0	9	4	0	12	16	3	10	21	11	20
AC007283.1	0	0	0	0	0	0	0	0	0	0	0	0	0	0	0	0	0	0	0	0	0	0	0	0	0	0	0	0	0	0	0
AC007285.1	0	0	4	3	6	0	13	11	11	2	4	4	9	4	0	0	6	2	0	0	0	11	3	0	10	3	6	4	9	2	20
AC007292.1	36	21	26	28	13	23	34	36	52	21	9	18	21	26	19	24	31	56	7	10	5	27	43	26	49	20	40	27	53	50	38
AC007292.2	41	66	18	48	30	29	96	112	136	76	30	49	80	31	59	107	87	90	43	38	12	94	106	37	139	64	108	75	127	103	121
AC007292.3	0	0	0	2	2	0	6	4	10	0	0	4	0	0	1	0	0	7	0	0	0	0	3	0	18	0	6	14	5	5	5
AC007298.1	0	4	0	4	12	2	15	8	8	11	0	0	5	2	0	12	0	0	6	7	3	3	14	10	25	9	7	2	0	5	7
AC007298.2	0	0	0	13	3	5	0	8	0	3	0	0	11	5	0	2	0	0	0	1	0	6	0	8	5	0	11	5	3	6	13
AC007308.1	0	0	0	0	0	0	0	0	0	0	0	0	0	0	0	0	0	0	0	0	0	0	0	0	0	0	0	0	0	0	0
AC007312.1	0	2	0	4	0	0	5	0	0	0	0	0	0	0	3	0	1	3	0	2	1	0	1	3	2	0	0	0	0	1	1
AC007314.1	8	2	1	0	5	6	14	3	12	3	0	4	0	0	1	0	5	0	2	7	4	4	2	0	14	16	14	0	6	4	13
AC007317.1	0	0	0	0	0	0	0	4	0	0	0	0	0	0	0	0	0	0	0	0	0	0	0	0	0	0	0	0	0	0	0
AC007317.2	0	0	0	0	0	0	0	0	0	0	0	0	0	0	0	0	0	0	0	0	0	0	0	0	0	0	0	0	0	0	0
AC007318.1	12	12	0	3	1	95	12	5	8	0	0	19	55	0	4	36	12	1	2	5	0	2	1	9	4	2	8	0	105	1	13
AC007319.1	6	14	11	22	24	24	60	25	51	10	2	23	9	8	3	20	27	17	12	10	15	18	24	15	92	47	72	27	13	22	57
AC007322.1	0	0	0	0	0	0	0	0	0	0	0	0	0	0	0	0	0	0	0	0	0	0	0	0	0	0	0	0	0	0	0
AC007322.2	0	0	0	0	0	0	0	0	0	0	0	0	0	0	0	0	0	0	0	0	0	0	0	0	0	0	0	0	0	0	0
AC007322.3	0	0	0	0	0	0	0	0	0	0	0	0	0	0	0	0	0	0	0	0	0	0	0	0	0	0	0	0	0	0	0
AC007322.4	0	0	0	0	0	0	0	0	0	0	0	0	0	0	0	0	0	0	0	0	0	0	0	0	0	0	0	0	0	0	0
AC007325.1	0	0	0	0	0	0	0	0	0	0	0	0	0	0	0	0	0	0	0	0	0	0	0	0	0	0	0	0	0	0	0
AC007325.2	45	71	49	55	0	20	23	11	33	53	77	52	54	43	36	28	36	47	68	26	37	59	42	49	30	17	36	23	28	21	25
AC007325.3	28	28	19	13	23	18	16	14	26	19	22	13	29	17	10	12	24	21	32	16	21	22	22	14	16	19	21	23	13	18	13
AC007325.4	33	53	38	38	68	20	36	49	28	56	61	42	46	48	49	32	45	29	35	33	23	45	25	52	31	36	29	37	31	28	20
AC007326.1	0	0	0	0	0	0	0	0	0	0	0	0	0	0	0	0	0	0	0	0	0	0	0	0	0	0	2	0	0	0	0
AC007326.2	0	0	0	0	0	0	0	0	0	0	0	3	0	0	0	0	0	0	0	0	0	0	0	0	0	0	0	0	0	0	0
AC007326.3	0	0	0	0	0	0	0	0	0	0	0	0	0	0	0	0	0	0	0	0	0	0	0	1	0	0	0	0	0	0	0
AC007326.4	2	0	0	0	0	0	0	0	0	0	9	3	0	17	0	0	0	0	1	4	0	6	2	4	0	12	0	0	9	0	6
AC007326.5	0	5	1	3	3	4	11	8	12	2	0	0	7	0	6	4	4	12	0	0	2	0	0	0	14	0	8	4	0	9	5
AC007327.1	0	0	2	0	2	0	6	2	0	3	3	0	0	7	0	0	5	4	0	0	0	3	0	1	16	3	6	0	6	5	9
AC007327.2	0	2	0	4	4	3	7	2	7	0	4	6	5	0	2	1	0	5	4	2	0	0	0	0	10	2	8	2	0	1	16
AC007333.1	0	0	0	0	0	0	0	0	0	0	0	0	0	0	0	0	0	0	0	0	0	0	0	0	0	0	0	0	0	0	0
AC007333.2	0	0	0	0	0	0	0	0	0	0	0	0	0	0	0	0	0	0	0	0	0	0	0	0	0	0	0	0	0	0	0
AC007336.1	20	6	8	51	25	30	55	22	36	20	6	10	36	30	16	27	19	25	4	4	9	13	23	15	61	37	61	15	37	27	85
AC007336.2	0	0	0	0	0	0	0	0	0	0	0	0	0	0	0	0	0	0	0	0	0	0	0	0	0	0	0	0	0	0	0
AC007336.3	0	0	0	0	0	0	0	0	0	0	0	0	0	0	0	0	0	0	0	0	0	0	0	0	0	0	0	0	0	0	0
AC007342.1	7	3	0	1	4	0	14	4	4	11	0	5	3	6	0	0	4	3	1	2	4	2	1	4	6	7	17	9	6	4	13
AC007342.2	0	0	0	0	0	0	0	0	0	0	0	0	0	0	0	0	0	0	0	0	0	0	0	0	0	0	0	0	0	0	0
AC007342.3	0	16	4	0	0	0	0	0	4	0	4	4	4	0	0	0	4	0	0	2	0	0	0	3	0	0	0	0	2	0	0
AC007342.4	178	226	188	151	161	157	98	116	124	262	240	104	164	88	114	92	125	135	146	132	194	110	120	135	123	64	101	99	113	61	54
AC007342.5	161	218	197	130	152	96	89	154	147	235	246	106	114	103	88	70	116	131	132	103	175	127	125	187	122	77	99	97	119	50	121
AC007342.6	31	18	28	20	29	26	43	48	57	8	5	16	18	10	12	20	34	17	27	24	7	4	9	9	47	71	79	17	8	25	34
AC007342.7	41	77	12	22	28	33	65	45	64	28	45	39	30	30	26	26	33	53	30	40	32	53	39	33	69	81	56	51	32	28	111
AC007342.8	13	52	64	18	29	29	9	29	51	37	44	25	32	7	6	31	30	19	42	31	44	27	46	45	43	21	18	23	28	7	20
AC007342.9	47	111	64	33	39	16	28	53	53	50	68	60	27	20	30	21	35	26	34	56	38	37	58	72	46	34	24	34	26	45	30
AC007343.1	0	0	0	0	0	0	0	0	0	0	0	0	0	0	0	0	0	0	0	0	0	0	0	0	0	0	0	0	0	0	0
AC007344.1	0	0	0	0	0	0	0	0	0	0	0	0	0	0	0	0	0	0	0	0	0	0	0	0	0	0	0	0	0	0	0
AC007346.1	3	0	0	3	3	0	19	0	2	0	0	0	0	0	2	0	0	0	3	0	0	3	2	0	3	0	6	2	4	0	0
AC007346.2	0	0	0	0	0	0	4	0	0	0	0	0	0	0	0	0	0	0	0	0	0	0	0	0	9	8	0	3	0	0	2
AC007347.1	0	3	0	0	2	0	5	0	7	0	2	0	0	0	0	0	2	0	0	0	0	0	3	0	6	0	0	4	0	2	12
AC007347.2	0	0	0	0	0	0	0	0	0	0	0	0	0	0	0	0	0	0	0	0	0	0	0	0	0	0	0	0	0	0	0
AC007349.1	0	0	0	0	0	0	0	0	0	0	0	0	0	0	0	0	0	0	0	0	0	0	0	0	0	0	0	0	0	0	0
AC007349.2	0	0	0	0	0	0	0	0	0	0	0	0	0	0	0	0	0	0	0	0	0	0	0	0	0	0	0	0	0	0	0
AC007349.3	0	0	0	0	0	0	0	0	0	0	0	0	0	0	0	0	0	0	0	0	0	0	0	0	0	0	0	0	0	0	0
AC007349.4	0	0	0	0	0	0	0	0	0	0	0	0	0	0	0	0	0	0	0	0	0	0	0	0	0	0	0	0	0	0	0
AC007350.1	0	0	0	0	0	0	0	0	0	0	0	0	0	0	0	0	0	0	0	0	0	0	0	0	0	0	0	0	0	0	0
AC007351.1	0	0	0	0	0	0	0	0	0	0	0	0	0	0	0	0	0	0	0	0	0	0	0	0	0	0	0	0	0	0	0
AC007351.2	0	0	0	0	0	0	0	0	0	0	0	0	0	0	0	0	0	0	0	0	0	0	0	0	0	0	0	0	0	0	0
AC007351.3	0	0	0	0	0	0	0	0	0	0	0	0	0	0	0	0	0	0	0	0	0	0	0	0	0	0	0	0	0	0	0
AC007351.4	0	0	0	0	0	0	0	0	0	0	0	0	0	0	0	0	0	0	0	0	0	0	0	0	0	0	0	0	0	0	0
AC007359.1	0	0	0	0	0	0	0	0	0	0	0	0	0	0	0	0	0	0	0	0	0	0	0	0	0	0	0	0	0	0	0
AC007362.1	23	17	20	28	19	18	120	70	85	15	7	21	22	27	25	33	45	36	5	27	7	5	26	8	78	92	112	66	30	67	108
AC007363.1	0	0	0	0	0	0	0	0	0	0	0	0	0	0	0	0	0	0	0	0	0	0	0	0	0	0	0	0	0	0	0
AC007365.1	17	16	0	14	15	6	36	11	30	11	11	30	1	5	13	3	21	19	0	3	0	0	10	1	35	58	19	14	32	14	20
AC007368.1	0	0	0	0	0	0	0	0	0	0	0	0	0	0	0	0	0	0	0	0	0	0	0	0	0	0	0	0	0	0	0
AC007370.1	0	0	0	0	0	0	0	0	0	0	0	0	0	0	0	0	0	0	0	0	0	0	0	0	5	0	5	0	0	0	0
AC007370.2	0	0	0	0	0	0	7	3	0	0	0	0	4	0	3	0	4	0	0	0	0	0	0	3	11	5	0	0	0	3	4
AC007375.1	0	0	0	0	0	0	0	0	0	0	0	0	0	0	0	0	0	0	0	0	0	0	0	0	0	0	0	0	0	0	0
AC007375.2	0	0	0	0	0	0	0	0	0	0	0	0	0	0	0	0	0	0	0	0	0	0	0	0	0	0	0	0	0	5	0
AC007375.3	0	0	0	0	0	0	0	0	0	0	0	0	0	0	0	0	0	0	0	0	0	0	0	0	0	0	0	0	0	0	0
AC007376.1	0	0	0	0	0	0	0	0	0	0	0	0	0	0	0	0	0	0	0	0	0	0	0	0	0	0	0	0	0	0	0
AC007376.2	0	0	0	0	0	0	0	0	0	0	0	0	0	0	0	0	0	0	0	0	0	0	0	0	0	0	0	0	0	0	0
AC007378.1	2	2	2	0	0	3	12	10	7	6	11	0	0	1	0	1	2	5	0	2	0	1	1	0	4	4	8	1	1	4	6
AC007381.1	0	0	0	0	0	0	0	0	0	0	0	0	0	0	0	0	0	0	0	0	0	0	0	0	0	0	0	0	0	0	0
AC007382.1	53	49	79	55	48	76	46	76	49	60	93	55	46	53	77	73	79	28	43	48	29	41	170	44	62	36	110	67	50	25	64
AC007383.1	24	35	29	28	41	39	44	25	49	36	34	23	22	38	35	22	42	32	15	12	23	31	18	10	60	36	26	29	19	37	26
AC007383.2	0	0	0	0	0	0	0	0	0	0	0	0	0	0	0	0	0	0	0	0	0	0	0	0	0	0	0	0	0	0	0
AC007383.3	0	0	0	0	0	0	0	0	0	0	0	0	0	0	0	0	0	0	0	0	0	0	0	0	0	0	0	0	0	0	0
AC007384.1	167	8	0	9	0	251	15	0	8	0	0	0	4	4	2	5	4	5	169	0	0	0	0	0	9	6	904	8	0	3	6
AC007387.1	0	0	0	5	0	0	7	0	10	0	0	0	0	5	0	0	13	8	0	0	0	0	4	0	0	9	10	0	0	0	6
AC007387.2	0	0	0	0	0	0	6	0	0	0	1	0	0	0	2	0	5	0	0	0	0	0	0	0	6	5	4	6	5	1	2
AC007389.1	0	2	0	0	0	0	0	0	4	0	0	4	0	0	0	0	0	0	0	0	3	0	4	0	0	0	0	2	0	4	9
AC007389.2	1	2	0	0	0	0	0	0	3	0	0	0	0	1	0	0	0	0	0	0	0	1	0	0	1	1	2	0	0	1	0
AC007389.3	0	0	0	0	0	0	0	0	1	0	0	0	0	6	0	0	0	0	0	0	0	0	0	0	0	0	0	0	0	0	0
AC007390.1	70	94	90	125	91	104	215	181	209	104	84	142	66	97	80	105	105	125	58	60	70	92	102	95	221	234	242	126	141	80	226
AC007391.1	0	1	0	0	0	0	0	1	1	0	0	0	6	0	0	0	0	3	0	0	0	0	0	0	0	0	0	0	0	0	2
AC007391.2	0	0	0	0	0	0	4	0	0	0	0	0	0	4	0	0	0	0	0	0	0	0	0	0	0	0	0	0	0	0	0
AC007391.3	0	0	0	0	0	0	4	0	0	0	0	0	4	0	0	0	0	0	0	0	0	0	0	0	0	0	6	0	0	0	9
AC007402.1	0	0	0	0	0	0	0	0	0	0	0	0	0	0	0	0	0	0	0	0	0	0	0	0	0	0	0	0	0	0	0
AC007402.2	0	0	0	0	0	0	0	0	0	0	0	0	0	0	0	0	0	0	0	0	0	0	0	0	0	0	0	0	0	0	0
AC007403.1	0	0	0	0	0	0	0	0	0	0	0	0	0	0	0	0	0	0	0	0	0	0	0	0	0	0	0	0	0	0	0
AC007405.1	2	14	13	14	16	8	20	27	44	20	12	10	36	36	49	21	19	51	0	9	6	9	4	0	29	35	55	17	29	26	36
AC007405.2	0	8	10	10	4	0	17	8	15	11	14	5	17	7	20	0	0	10	2	11	0	7	16	9	29	10	12	14	10	20	15
AC007405.3	65	119	62	95	122	121	181	137	137	57	91	91	67	76	98	83	114	163	55	73	45	43	77	89	145	95	134	88	87	72	149
AC007405.4	9	0	0	0	0	0	0	0	5	0	4	0	2	0	0	0	6	0	0	0	0	0	0	0	0	6	1	4	0	4	2
AC007406.1	0	0	0	0	0	0	0	0	0	0	0	0	0	0	0	0	0	0	0	0	0	0	0	0	0	0	0	0	0	0	0
AC007406.2	0	0	0	0	0	0	0	0	0	5	0	0	0	0	0	0	0	4	0	0	0	0	0	0	0	0	0	0	0	0	0
AC007406.3	0	0	0	0	0	0	0	0	0	0	0	0	0	0	0	0	0	0	0	0	0	0	0	0	0	0	0	0	0	0	0
AC007406.4	17	5	2	6	2	4	4	6	6	20	4	2	3	7	6	8	7	8	4	5	1	7	5	4	24	9	8	7	2	4	12
AC007422.1	0	0	0	0	0	0	0	0	0	0	0	0	0	0	0	0	0	0	0	0	0	0	0	0	0	0	0	0	0	0	0
AC007423.1	0	0	0	0	0	0	0	0	0	0	0	0	2	0	0	0	0	4	0	0	0	0	0	0	0	0	0	0	0	0	0
AC007431.1	19	21	13	11	12	19	91	49	54	14	6	11	28	11	15	17	36	55	7	18	6	21	22	24	81	69	63	42	35	32	60
AC007431.2	0	6	0	0	3	1	10	8	26	0	3	3	0	4	8	0	3	10	0	0	0	0	4	0	11	13	12	4	10	9	22
AC007431.3	17	19	14	6	22	10	71	34	46	24	10	9	26	13	20	26	39	47	19	3	2	6	26	0	109	58	74	30	38	44	58
AC007432.1	0	0	0	0	0	0	0	0	0	0	0	0	0	0	0	0	0	0	0	0	0	0	0	0	0	0	0	0	0	0	0
AC007435.1	0	0	0	0	0	3	6	4	4	1	1	0	4	2	0	2	0	5	2	1	2	0	2	2	15	6	2	3	9	0	6
AC007448.1	0	0	0	0	0	0	0	0	0	0	0	0	0	0	0	0	0	0	0	0	0	1	0	0	0	0	0	0	1	0	1
AC007448.2	0	0	0	0	0	0	0	0	0	0	0	0	0	0	0	0	0	0	0	0	0	0	0	0	0	0	0	0	0	0	0
AC007448.3	0	0	1	0	0	0	0	3	7	3	2	0	0	7	0	2	0	0	0	0	0	0	3	0	7	11	12	6	0	0	5
AC007448.4	6	6	3	22	5	6	8	17	9	21	2	27	13	20	3	14	11	7	3	7	1	3	23	10	23	2	11	18	8	8	21
AC007448.5	2	3	2	5	3	1	4	0	11	4	0	2	2	6	9	10	6	10	3	1	0	8	3	0	2	16	4	5	17	2	5
AC007450.1	0	0	0	0	0	0	0	0	0	0	0	0	0	0	0	0	0	0	0	0	0	0	0	0	0	0	0	0	0	0	0
AC007450.2	0	0	0	0	0	0	0	0	0	0	0	0	0	0	0	0	0	0	0	0	0	0	0	0	0	5	0	0	0	0	0
AC007450.3	0	0	0	0	2	0	0	0	1	0	0	0	0	1	0	0	0	0	0	0	0	0	0	0	2	0	0	0	0	0	0
AC007450.4	0	0	0	0	1	0	0	0	0	0	0	0	3	10	0	0	3	3	0	0	0	0	0	0	8	0	3	0	1	0	4
AC007458.1	0	0	0	0	0	0	0	0	0	0	0	0	0	0	0	0	0	0	0	0	0	0	0	0	0	0	0	0	0	0	0
AC007461.1	0	0	4	1	0	3	4	0	7	0	3	0	0	0	1	3	6	0	0	0	0	0	3	0	4	10	15	2	10	3	9
AC007463.1	0	0	0	0	0	0	0	0	0	0	0	0	0	0	0	0	0	0	0	0	0	0	3	0	0	0	0	0	0	0	0
AC007463.2	0	0	0	0	0	0	0	0	0	0	0	0	0	0	0	0	0	4	0	0	0	0	0	0	0	0	0	0	0	0	0
AC007483.1	0	0	0	0	0	0	19	0	4	4	0	0	0	0	5	0	0	0	0	0	3	0	0	0	0	0	2	0	0	0	4
AC007485.1	2	3	6	3	2	4	5	2	13	8	4	9	7	0	0	2	6	8	3	5	2	5	7	0	8	2	3	17	7	5	13
AC007485.2	23	93	22	41	127	68	41	126	92	95	26	51	59	55	56	85	49	192	152	132	37	80	36	51	148	26	38	166	114	53	18
AC007490.1	1	1	1	0	1	1	2	1	1	1	1	0	2	1	2	1	1	1	0	0	1	0	0	0	0	2	1	0	0	0	1
AC007491.1	0	0	0	0	0	0	0	0	0	0	0	0	0	0	0	0	0	0	0	0	0	0	0	0	0	0	0	0	0	0	0
AC007493.1	0	0	0	0	0	0	0	0	0	0	0	0	0	0	0	0	0	0	0	0	0	0	0	0	0	0	0	0	0	0	0
AC007493.2	0	0	0	6	0	0	3	0	6	0	3	5	2	0	0	1	0	0	0	0	0	0	0	0	4	0	0	0	0	3	0
AC007494.1	7	4	2	10	7	0	21	10	16	9	4	3	3	0	0	4	3	3	5	1	0	2	0	3	19	25	20	17	4	13	22
AC007494.2	0	0	3	0	0	0	31	16	20	3	5	0	9	3	0	11	6	9	0	11	11	0	10	3	35	27	24	6	5	3	32
AC007494.3	5	4	5	8	4	2	26	3	24	6	6	0	5	8	0	12	2	15	12	8	8	1	5	3	18	13	24	10	6	0	20
AC007495.1	0	0	0	0	0	0	0	0	0	0	0	0	0	0	0	0	0	0	0	0	0	0	0	0	0	0	0	0	0	0	0
AC007496.1	0	5	0	7	15	11	36	0	24	39	11	0	3	0	0	0	0	0	9	4	9	0	0	0	21	26	13	7	3	0	24
AC007496.2	0	0	8	0	2	7	20	0	4	4	3	0	0	2	0	8	4	2	10	0	0	0	0	0	20	6	15	12	4	0	14
AC007496.3	12	28	52	18	28	10	132	21	56	72	14	15	4	5	12	13	34	20	26	28	12	4	12	19	110	90	91	33	38	9	65
AC007497.1	3	0	1	0	0	3	1	3	0	0	3	0	0	0	0	0	0	0	0	0	5	0	0	0	3	7	2	0	0	2	5
AC007497.2	0	0	0	0	0	0	0	0	0	0	0	0	0	0	0	0	0	0	0	0	0	0	0	0	0	0	0	0	0	0	0
AC007511.1	0	0	0	0	0	0	0	0	0	0	0	0	0	0	0	0	0	0	0	0	0	0	0	0	0	0	0	0	0	0	0
AC007513.1	0	0	0	0	0	0	0	0	0	0	0	0	0	0	0	0	0	0	0	0	0	0	0	0	0	0	0	0	0	0	0
AC007527.1	0	0	0	0	0	0	0	0	0	0	2	0	0	3	0	0	0	0	0	0	0	0	0	0	2	0	0	0	0	0	0
AC007527.2	0	0	0	0	0	0	0	0	0	0	0	0	0	0	0	0	0	0	0	0	0	0	0	0	0	0	0	0	0	0	0
AC007528.1	6	7	4	17	14	11	34	6	16	0	5	9	5	1	0	2	2	9	3	8	9	4	10	3	16	23	10	4	5	6	9
AC007529.1	3	0	0	0	4	0	9	0	0	0	10	0	0	0	0	0	0	0	4	0	0	0	0	0	5	7	10	0	0	0	0
AC007529.2	0	0	0	2	5	0	0	4	6	0	0	0	5	0	0	5	5	4	0	0	0	0	2	0	10	2	9	0	0	0	6
AC007533.1	1	6	5	15	16	7	25	8	30	10	4	8	3	0	1	7	6	5	2	0	5	2	0	6	56	17	29	2	9	10	43
AC007535.1	0	0	0	10	4	0	8	4	5	0	0	0	4	3	0	3	3	0	0	6	0	0	0	0	0	12	7	3	0	0	5
AC007536.1	0	0	0	0	0	0	0	0	0	0	0	0	0	0	0	0	0	0	0	0	0	0	0	0	0	0	0	0	0	0	0
AC007537.1	4	10	3	2	13	6	18	15	8	3	7	0	6	8	1	8	4	9	15	3	0	3	10	11	22	30	32	2	14	11	29
AC007540.1	1	1	1	2	0	0	0	0	7	0	2	1	3	0	0	0	0	0	0	0	1	0	1	0	1	2	1	3	0	0	5
AC007541.1	16	16	8	6	16	8	9	27	6	19	17	10	5	20	17	27	18	3	12	14	16	0	16	9	7	7	8	6	8	16	4
AC007546.1	3	3	1	3	5	3	13	6	22	11	0	4	2	4	4	8	7	4	0	4	4	3	6	3	15	13	17	3	0	3	25
AC007546.2	0	0	0	0	0	0	0	0	0	0	0	0	0	0	0	0	0	0	0	0	0	0	0	0	0	0	0	0	0	0	0
AC007546.3	0	3	0	2	3	3	0	0	1	3	0	1	5	1	0	2	0	9	0	0	3	2	0	0	0	5	1	0	3	1	1
AC007547.1	0	0	0	0	0	0	0	0	0	0	0	0	0	0	0	0	0	0	0	0	0	0	0	0	0	0	0	0	0	0	0
AC007547.2	0	0	0	0	0	0	0	0	0	0	0	0	0	0	0	0	0	0	0	0	0	0	0	0	0	0	0	0	0	0	0
AC007551.1	0	0	0	0	0	0	0	0	0	0	0	0	0	0	0	0	0	0	0	0	0	0	4	0	0	0	0	0	0	0	0
AC007551.2	0	2	4	0	4	0	7	2	20	1	0	0	0	4	0	9	0	4	0	3	0	5	0	3	26	6	17	2	6	2	13
AC007552.1	0	2	2	10	17	0	25	24	7	3	3	0	4	0	0	19	2	2	0	0	0	4	11	12	6	33	19	3	15	2	22
AC007552.2	6	4	2	4	6	4	15	2	8	2	14	0	3	3	0	4	3	6	0	6	0	0	0	3	19	11	10	12	5	8	6
AC007556.1	0	0	0	0	0	0	2	0	2	0	0	0	0	0	2	0	0	0	0	0	0	0	0	0	0	0	0	0	0	0	0
AC007557.1	0	0	0	0	0	0	0	0	0	0	0	0	0	0	0	0	0	0	0	0	0	0	0	0	0	0	0	0	0	0	0
AC007557.2	0	0	0	0	0	0	0	0	0	0	0	0	0	0	0	0	0	0	0	0	0	0	0	0	0	0	0	0	0	0	0
AC007557.3	0	0	0	0	0	0	0	0	0	0	0	0	0	0	0	0	0	0	0	0	0	0	0	0	0	0	0	0	0	0	0
AC007557.4	0	0	0	0	0	0	0	0	0	0	0	0	0	0	0	0	0	0	0	0	0	0	0	0	0	0	0	0	0	0	0
AC007559.1	0	0	0	0	0	0	0	1	0	0	0	0	0	0	0	0	0	0	0	0	0	1	0	0	0	0	0	0	0	0	1
AC007560.1	0	4	5	4	2	2	6	0	1	4	8	0	2	1	5	5	3	2	5	4	2	0	2	2	5	0	1	0	0	0	0
AC007562.1	0	0	0	0	0	0	0	0	0	0	0	0	0	0	0	0	0	0	0	0	0	0	0	0	0	0	0	0	0	0	0
AC007563.1	0	0	0	0	0	0	0	0	0	0	0	0	0	0	0	0	0	0	0	0	0	0	0	0	0	0	0	0	0	0	0
AC007563.2	0	0	0	0	0	0	0	0	0	0	0	0	0	0	0	0	0	0	0	0	0	0	0	0	0	0	0	0	0	0	0
AC007563.3	0	0	0	0	0	0	0	0	0	0	0	0	0	0	0	0	0	0	0	0	0	0	0	0	0	0	0	0	0	0	0
AC007566.1	0	23	0	144	0	134	2	126	0	1	27	30	110	160	121	0	130	64	0	0	1	42	22	0	35	3	0	50	0	1	3
AC007566.2	0	0	0	0	0	0	1	0	0	0	0	0	2	0	0	0	0	0	0	0	0	0	0	0	0	0	0	0	0	0	0
AC007568.1	0	0	0	0	0	0	0	0	0	0	0	0	0	0	0	0	0	0	0	0	0	0	0	0	0	0	0	0	0	0	0
AC007569.1	25	16	11	11	15	12	4	4	2	21	14	9	24	15	8	31	44	3	0	16	15	24	23	4	75	69	1	37	46	50	53
AC007570.1	0	0	3	0	0	0	6	0	16	0	0	0	0	0	0	0	6	8	0	0	0	4	0	0	6	4	3	0	0	10	0
AC007595.1	0	0	0	0	0	0	0	0	0	0	0	0	3	0	0	0	0	0	0	0	0	0	0	0	0	6	3	0	0	3	4
AC007598.1	0	0	1	0	1	0	1	0	9	1	0	5	0	0	0	0	2	4	2	0	0	0	1	0	0	3	2	0	0	0	0
AC007598.2	0	0	1	0	1	2	2	0	5	3	4	0	0	3	0	0	1	3	0	0	1	0	0	0	3	2	5	7	0	1	1
AC007598.3	0	4	4	0	0	6	3	2	4	0	0	4	0	0	8	3	0	0	0	2	0	0	0	0	9	4	5	0	2	2	8
AC007599.1	0	16	10	4	8	3	14	7	29	0	10	0	0	0	4	9	0	17	0	0	0	0	0	0	24	24	22	7	6	3	45
AC007599.2	0	0	0	3	0	0	9	8	2	1	0	0	0	0	1	0	0	0	3	0	0	0	0	0	2	1	4	1	5	0	10
AC007601.1	2	6	8	7	5	0	10	0	2	5	0	0	0	0	0	0	4	3	0	0	0	0	3	0	15	7	9	3	0	0	3
AC007601.2	0	0	0	0	0	0	0	0	0	0	0	0	0	0	0	0	7	0	3	0	0	0	0	0	0	0	0	0	0	0	0
AC007603.1	0	0	0	0	0	0	0	0	0	0	0	0	0	0	0	0	0	0	0	0	0	0	0	0	0	0	0	0	0	0	0
AC007603.2	0	0	0	0	0	0	0	0	0	0	0	0	0	0	0	0	0	0	0	0	0	0	0	0	0	0	0	0	0	0	0
AC007608.1	0	0	0	7	0	0	19	34	0	5	4	0	0	4	0	0	0	23	0	3	0	0	0	0	28	46	16	20	12	12	42
AC007608.2	0	6	0	29	0	0	56	12	40	6	9	6	4	0	0	14	15	20	0	0	0	15	23	9	45	37	17	10	7	15	55
AC007608.3	0	0	0	0	0	0	0	0	0	0	0	0	0	0	0	0	0	0	0	0	0	4	0	0	0	0	7	0	0	0	16
AC007608.4	4	9	2	45	12	21	164	45	96	5	14	8	9	14	13	61	45	60	7	22	3	23	24	16	100	124	89	36	41	41	146
AC007610.1	0	0	0	0	0	2	0	0	0	0	0	0	0	0	1	0	0	0	0	0	0	0	0	0	0	0	0	0	0	0	0
AC007610.2	0	6	0	0	0	0	9	7	4	0	0	0	0	0	0	0	0	0	0	0	0	0	4	0	3	7	19	4	0	3	7
AC007610.3	0	0	0	0	0	0	0	0	0	0	0	0	0	0	0	0	0	0	0	0	0	0	0	0	0	0	0	0	0	0	0
AC007610.4	9	21	15	27	19	12	47	29	40	13	15	16	25	26	11	14	20	21	19	14	16	16	23	14	80	43	54	24	30	17	55
AC007610.5	0	0	4	0	0	0	0	0	0	0	0	0	0	0	0	0	0	0	0	0	0	0	0	0	0	0	0	0	0	0	0
AC007611.1	10	8	8	28	21	20	25	19	22	3	10	20	5	10	4	9	3	13	0	7	14	11	9	5	17	11	26	12	0	11	12
AC007613.1	8	28	6	32	24	6	50	35	19	29	26	10	12	24	33	33	26	27	9	18	10	23	12	24	59	46	64	15	23	34	34
AC007614.1	16	38	4	36	26	58	20	40	41	68	30	28	29	27	37	19	21	50	21	20	2	27	30	17	51	31	59	32	30	21	46
AC007614.2	0	0	0	0	0	0	0	0	2	0	0	0	0	0	0	0	2	0	0	0	0	0	0	0	3	1	0	0	0	0	4
AC007618.1	0	0	0	0	0	0	0	0	0	0	0	0	0	0	0	0	0	0	0	0	0	0	0	0	0	0	0	0	0	2	0
AC007619.1	0	4	4	10	0	0	11	0	5	5	1	1	8	3	8	1	0	9	2	1	0	4	0	8	10	11	5	0	0	5	19
AC007619.2	1	0	0	5	0	0	1	0	2	0	0	0	0	2	0	4	3	8	1	0	0	2	0	2	7	7	5	1	0	3	8
AC007620.1	0	0	0	0	0	0	0	0	0	0	0	0	0	0	0	0	0	0	0	0	0	0	0	0	0	0	0	0	0	0	0
AC007620.2	0	0	0	0	0	0	0	0	0	0	0	0	0	0	0	0	0	0	0	0	0	0	0	0	0	0	0	0	0	0	0
AC007620.3	0	6	0	0	0	0	7	4	10	7	0	3	3	5	2	3	2	0	0	0	2	2	0	6	23	0	10	6	3	0	4
AC007621.1	2	2	2	7	5	3	15	6	6	4	1	1	3	2	0	1	6	0	2	2	3	0	3	0	10	8	5	0	7	6	8
AC007622.1	0	1	0	3	0	0	2	0	4	0	6	5	0	0	0	2	3	3	1	0	3	0	0	0	2	0	0	1	4	0	2
AC007622.2	21	26	27	38	43	22	90	61	127	49	13	67	48	20	15	40	56	43	17	16	13	34	25	13	92	83	130	55	55	31	89
AC007631.1	0	0	0	0	0	0	0	0	0	0	0	0	0	0	0	0	0	0	0	0	0	0	0	0	0	0	0	0	0	0	0
AC007637.1	14	12	7	0	11	34	19	7	20	8	15	15	43	8	26	31	21	9	28	13	10	30	12	8	8	17	11	53	28	18	22
AC007638.1	0	0	0	0	0	0	0	0	0	0	0	0	0	0	0	0	0	0	0	0	0	0	0	0	0	0	0	3	0	0	0
AC007638.2	4	0	6	0	0	0	0	0	0	4	8	0	3	0	0	0	0	0	0	0	0	0	0	0	0	0	0	0	0	0	0
AC007639.1	13	16	0	14	15	13	0	27	51	2	0	9	10	12	7	17	28	36	18	3	6	3	18	10	60	73	68	0	26	18	69
AC007649.1	0	0	0	0	0	0	0	0	0	0	0	0	0	0	0	0	0	0	0	0	0	0	0	0	0	0	0	0	0	0	0
AC007652.1	0	0	0	0	0	0	0	0	0	0	0	0	0	0	0	0	0	0	0	0	0	0	0	0	0	0	0	0	0	0	0
AC007652.2	0	0	0	0	0	0	0	0	0	0	0	0	0	0	0	0	0	0	0	0	0	0	0	0	0	0	0	0	0	0	0
AC007652.3	0	0	0	0	0	0	0	0	0	0	0	0	0	0	0	0	0	0	0	0	0	0	0	0	0	0	0	0	0	0	0
AC007655.1	0	0	2	0	0	0	0	0	0	0	0	0	0	0	0	0	0	0	0	0	0	0	0	0	0	0	0	0	0	0	0
AC007655.2	0	0	7	0	0	0	0	7	19	0	0	0	0	0	0	0	0	4	0	0	0	0	0	0	22	0	8	0	0	0	1
AC007656.1	0	0	0	0	0	0	0	0	0	0	0	0	0	0	0	0	0	0	0	0	0	0	0	0	0	0	0	0	0	0	0
AC007656.2	0	0	0	0	0	0	0	0	0	0	0	0	0	0	0	0	0	0	0	0	0	0	0	0	0	0	0	0	0	0	0
AC007656.3	0	0	0	0	0	0	0	0	0	0	0	0	0	0	0	0	0	0	0	0	0	0	0	0	0	0	0	0	0	0	0
AC007656.4	0	0	0	0	0	0	0	0	0	0	0	0	0	0	0	0	0	0	0	0	0	0	0	0	0	0	0	0	0	0	0
AC007663.1	0	6	0	9	3	4	10	2	6	3	0	0	8	0	0	6	9	0	0	3	0	1	0	1	6	5	3	0	4	0	6
AC007663.2	8	4	0	4	0	4	9	0	6	1	0	0	6	6	8	0	4	2	0	0	0	3	0	0	6	3	6	0	0	0	0
AC007663.3	15	11	4	7	15	12	10	19	22	18	3	13	18	17	6	8	25	19	4	1	4	4	27	5	13	14	9	13	18	7	14
AC007663.4	20	18	5	12	13	4	20	22	38	8	12	19	25	19	17	0	18	18	14	6	3	11	18	2	5	1	22	14	9	14	30
AC007666.1	0	5	10	7	4	3	0	8	17	0	0	5	0	5	9	8	0	6	0	0	0	9	8	3	0	15	13	9	5	6	20
AC007666.2	0	0	0	0	0	0	0	0	0	0	0	0	0	0	0	0	0	0	0	0	0	0	0	0	0	0	0	0	0	0	0
AC007671.1	0	0	0	0	0	0	0	0	0	0	0	0	0	0	0	0	0	0	0	0	0	0	0	0	0	0	0	0	0	0	0
AC007673.1	0	5	2	2	13	11	33	17	21	17	4	5	7	2	6	4	6	0	2	0	4	10	5	6	16	28	12	12	10	0	18
AC007679.1	0	0	0	0	0	0	0	0	0	0	0	0	0	3	0	0	0	0	0	0	0	0	0	0	4	0	5	0	0	1	0
AC007681.1	9	15	4	5	14	0	16	4	9	8	17	1	0	4	6	6	9	5	18	8	3	0	2	5	14	8	13	3	0	8	23
AC007682.1	0	0	0	0	0	0	0	0	0	0	0	0	0	0	0	0	0	0	0	0	0	0	0	0	0	0	0	0	0	0	0
AC007683.1	11	3	14	17	15	16	37	11	34	21	15	22	15	12	15	8	25	23	9	7	8	9	8	13	72	22	47	9	24	24	61
AC007683.2	4	1	3	2	6	9	15	7	14	6	8	0	0	2	0	2	4	7	0	12	0	2	3	0	33	14	22	7	4	1	26
AC007684.1	3	7	0	3	3	5	12	3	4	1	4	0	4	5	3	2	0	0	0	2	0	0	3	0	3	3	15	5	4	1	9
AC007684.2	2	2	0	3	0	0	16	8	18	3	2	1	3	4	1	14	16	4	5	2	0	0	14	0	27	9	26	4	8	2	27
AC007686.1	0	0	0	0	0	0	0	0	0	0	0	0	0	1	0	0	0	0	0	0	0	0	0	0	0	0	0	0	0	0	0
AC007686.2	0	0	0	0	0	0	0	0	3	0	0	0	0	0	0	0	0	0	0	0	0	0	0	0	0	0	0	0	0	0	0
AC007686.3	46	53	22	60	47	50	55	69	94	38	9	34	52	49	22	34	65	45	8	28	9	26	78	42	80	49	97	42	45	66	83
AC007686.4	0	0	0	0	0	0	0	0	0	0	0	0	0	0	0	0	0	0	0	0	0	0	0	0	4	0	0	0	0	0	0
AC007686.5	0	0	0	0	0	0	0	0	0	0	0	0	0	0	0	0	0	0	0	0	0	0	0	0	0	0	0	0	0	0	0
AC007687.1	10	11	0	0	0	0	0	0	4	3	0	10	0	6	9	0	27	0	0	8	0	0	0	6	0	0	15	0	0	0	5
AC007688.1	0	1	1	1	0	0	1	4	4	4	0	1	1	0	3	0	2	0	0	0	0	0	0	1	3	0	5	0	0	2	0
AC007688.2	22	65	33	28	21	36	12	36	12	13	21	19	31	28	8	18	18	24	39	13	25	22	28	19	33	30	28	16	31	27	17
AC007688.3	0	4	0	4	0	3	10	0	0	0	0	0	2	0	2	4	1	11	3	0	0	0	0	5	11	5	13	1	0	4	4
AC007690.1	0	0	0	0	1	0	0	0	0	0	0	0	0	0	0	0	0	0	0	0	0	1	0	0	0	0	0	0	0	1	0
AC007695.1	32	43	28	40	30	18	83	52	117	57	21	30	24	25	10	66	47	58	47	47	29	23	16	50	119	145	124	60	59	46	99
AC007718.1	0	0	0	0	0	0	0	0	0	0	0	0	0	0	0	0	0	0	0	0	0	0	0	0	0	0	0	0	0	0	0
AC007728.1	0	2	0	0	3	3	0	0	3	0	0	0	0	0	0	0	0	2	0	0	0	0	0	0	0	4	0	3	0	0	0
AC007728.2	0	0	0	0	0	1	0	0	0	2	0	0	1	0	0	0	4	0	0	2	0	0	0	0	0	0	0	0	0	0	7
AC007728.3	0	0	0	0	0	0	0	0	0	0	0	3	0	0	2	0	0	0	0	0	0	0	0	0	1	4	0	0	0	0	0
AC007731.1	7	23	21	19	13	23	57	24	41	26	4	12	29	12	12	11	11	20	7	7	2	15	31	13	68	44	54	21	36	6	41
AC007731.2	0	0	0	0	0	0	0	0	0	0	0	0	0	0	0	0	0	0	0	0	0	0	0	0	0	0	0	0	0	0	0
AC007731.3	16	18	12	23	14	24	40	10	48	25	6	12	11	9	14	13	9	14	3	9	0	7	20	11	75	39	80	28	27	28	53
AC007731.4	0	0	0	0	0	0	0	0	0	0	0	0	0	0	0	0	0	0	0	0	0	0	0	0	0	0	0	0	0	0	0
AC007731.5	0	0	0	0	0	0	0	0	0	0	0	0	0	0	0	0	0	0	0	0	0	0	0	0	0	0	0	0	0	7	0
AC007736.1	8	0	0	4	7	0	15	0	19	3	0	0	7	0	0	1	4	11	0	0	0	0	0	7	22	9	19	0	0	5	0
AC007741.1	0	0	0	0	0	0	0	0	0	0	0	0	0	0	0	0	0	0	0	0	0	0	0	0	0	0	0	0	0	0	0
AC007742.1	0	0	0	0	0	0	0	0	0	0	0	0	0	0	0	0	0	0	0	0	0	0	0	0	0	0	0	0	0	0	0
AC007743.1	0	0	1	0	0	1	2	0	1	0	0	0	0	0	1	0	0	0	0	0	3	0	0	0	5	1	1	1	1	0	1
AC007744.1	0	0	0	0	0	0	0	0	0	0	0	0	0	0	0	0	0	0	0	0	0	0	0	0	0	0	0	0	0	0	0
AC007749.1	0	0	0	0	0	0	0	0	0	0	0	0	0	0	0	0	0	0	0	0	0	0	0	0	0	0	0	0	0	0	0
AC007749.2	0	0	0	0	0	0	0	0	3	0	0	0	0	0	0	0	0	0	0	0	0	0	0	0	0	0	0	0	0	0	0
AC007750.1	0	8	0	0	0	0	0	0	0	0	0	0	0	0	0	0	0	0	0	0	0	0	0	0	0	0	0	0	0	0	0
AC007751.1	0	0	2	1	0	0	4	3	11	2	2	0	3	0	0	0	2	3	0	0	0	0	0	2	5	11	5	8	3	0	10
AC007773.1	8	14	5	21	19	9	19	11	38	14	12	13	24	20	18	17	11	29	4	11	11	18	24	12	39	20	20	38	17	28	21
AC007780.1	4	0	0	6	0	4	10	2	9	12	0	5	0	0	0	3	5	9	0	3	0	0	6	0	10	18	0	6	4	4	7
AC007785.1	0	0	0	0	1	2	0	0	0	1	0	0	0	0	4	0	0	0	0	2	0	1	1	0	1	0	2	0	3	0	3
AC007785.2	0	0	0	0	0	0	3	0	0	4	0	0	0	0	0	0	3	0	0	0	0	0	0	0	0	0	2	0	0	0	0
AC007785.3	0	0	4	4	8	3	28	17	36	5	6	7	0	8	13	8	10	4	0	0	4	8	12	0	27	40	15	21	20	11	8
AC007786.1	0	0	0	0	12	8	4	0	0	0	9	0	0	0	0	0	0	8	0	0	0	0	0	0	0	0	8	0	0	3	0
AC007786.2	0	0	0	0	3	0	2	3	0	0	0	0	0	2	0	0	0	0	0	2	0	0	3	0	0	0	0	0	0	0	0
AC007786.3	0	0	0	0	0	0	0	0	0	0	0	0	0	0	0	0	0	0	0	0	0	0	0	0	0	0	0	0	0	0	0
AC007786.4	0	0	0	0	0	0	0	0	0	0	0	0	0	0	0	0	0	0	0	0	0	0	0	0	0	0	0	0	0	0	0
AC007787.1	5	12	4	5	8	10	12	14	24	12	12	0	13	3	0	9	3	4	7	2	4	12	12	1	32	22	17	15	15	19	21
AC007787.2	1	8	12	6	12	6	14	18	20	22	11	7	19	9	11	5	11	34	8	6	9	12	5	14	35	16	30	23	22	7	21
AC007792.1	0	0	0	2	0	0	4	0	2	0	0	0	1	0	0	0	0	0	0	0	0	0	0	0	0	0	1	0	0	0	0
AC007795.1	0	0	0	0	0	0	0	0	0	0	0	0	0	0	0	0	0	0	0	0	0	0	0	0	0	0	0	0	0	0	0
AC007823.1	31	35	14	18	47	32	14	30	16	30	29	10	38	12	18	8	37	26	26	24	58	12	12	16	48	18	38	10	20	30	23
AC007834.1	0	0	0	0	0	0	0	0	0	0	0	0	0	0	0	0	0	0	0	0	0	0	0	0	0	0	0	0	0	0	0
AC007834.2	3	1	1	0	0	2	2	9	4	0	2	0	3	0	1	0	4	0	0	2	0	4	2	0	4	0	6	1	3	0	0
AC007842.1	80	123	62	79	61	38	75	67	124	59	64	57	59	61	57	37	86	52	71	37	48	54	62	66	111	115	63	56	60	59	105
AC007846.1	0	9	3	0	0	0	6	0	9	0	0	0	0	0	0	0	0	0	0	0	0	0	0	0	0	0	4	0	0	0	1
AC007846.2	0	0	1	0	0	0	0	0	0	0	0	0	0	0	0	0	0	0	0	0	0	0	0	0	0	0	0	0	0	0	1
AC007848.1	0	0	0	0	0	0	0	0	0	0	0	0	0	0	0	0	0	0	0	0	0	0	0	0	0	0	0	0	0	0	0
AC007848.2	4	0	0	0	0	0	0	0	0	0	0	0	0	0	0	0	0	0	0	0	0	0	0	0	0	0	0	0	0	0	0
AC007849.1	5	6	4	11	12	9	67	24	26	7	5	3	1	6	8	12	11	13	10	3	1	1	14	7	54	27	36	17	18	7	36
AC007861.1	0	0	0	0	0	0	0	0	0	0	0	0	0	0	0	0	0	0	0	0	0	0	0	0	0	0	0	0	0	0	0
AC007861.2	0	0	0	0	0	0	0	0	0	0	0	0	0	0	0	0	0	0	0	0	0	0	0	0	0	0	0	0	0	0	0
AC007876.1	0	0	0	0	0	0	0	0	0	0	0	0	0	0	0	0	0	0	0	0	0	0	0	0	0	0	0	0	0	0	0
AC007877.1	0	0	0	0	0	0	0	0	0	0	0	0	0	0	0	0	0	3	0	0	0	0	0	0	0	0	0	0	0	0	0
AC007878.1	59	62	44	86	119	79	308	177	306	81	13	20	82	29	54	55	168	112	64	47	53	43	111	69	335	327	305	150	189	119	344
AC007879.1	0	0	0	0	0	0	1	0	0	0	2	2	0	1	1	0	0	0	0	0	0	0	0	0	0	0	1	0	0	0	3
AC007879.2	0	0	0	2	0	0	0	0	0	0	0	3	4	0	3	0	0	0	0	0	0	0	0	0	0	0	3	0	0	0	1
AC007879.3	0	3	0	20	0	4	6	0	6	0	0	0	12	8	0	3	10	0	0	9	6	3	0	4	9	0	15	0	0	0	13
AC007879.4	0	0	0	5	0	0	0	5	0	0	0	0	0	0	0	0	0	0	0	0	0	0	0	1	2	0	0	2	0	0	5
AC007879.5	0	0	0	3	0	0	4	0	0	4	0	0	0	0	0	0	0	0	0	0	0	0	0	0	2	0	0	0	0	0	0
AC007880.1	0	0	0	0	0	0	0	9	0	0	0	0	0	0	0	0	0	0	0	0	0	0	0	0	2	4	0	0	0	0	0
AC007881.1	12	11	9	2	5	4	6	5	8	12	12	6	15	4	3	5	8	5	7	7	3	7	10	7	14	4	7	6	17	8	4
AC007881.2	0	0	0	1	0	0	0	0	0	0	0	0	0	0	0	0	0	0	0	0	0	0	0	0	0	0	0	0	0	0	0
AC007881.3	11	20	24	12	8	18	7	30	15	28	6	15	15	3	5	13	36	22	1	0	9	19	16	9	21	28	6	13	31	9	18
AC007881.4	8	7	13	11	6	15	61	33	27	36	10	15	15	14	0	6	8	12	3	10	0	7	10	10	41	23	28	8	15	16	20
AC007906.1	1	2	1	5	4	0	11	3	10	2	3	9	8	0	0	4	6	4	0	0	4	0	1	7	18	12	13	9	2	3	14
AC007906.2	123	231	147	82	244	181	137	205	227	110	173	153	240	113	173	110	161	151	99	127	113	162	192	180	202	137	105	159	131	161	142
AC007907.1	0	0	0	0	0	0	0	0	0	0	0	0	0	0	0	0	0	0	0	0	0	0	0	0	0	0	0	0	0	0	0
AC007908.1	0	0	0	0	0	0	0	0	0	0	0	0	0	0	0	0	0	0	0	0	0	0	0	0	0	0	0	0	0	0	0
AC007919.1	2	4	0	9	4	11	23	17	14	9	9	6	8	1	15	9	6	30	0	5	2	5	11	10	25	23	29	9	11	11	14
AC007919.2	0	9	8	7	0	4	20	9	4	13	1	0	2	4	1	7	2	20	7	3	12	0	9	5	23	1	21	11	10	2	32
AC007920.1	0	0	0	0	0	0	0	0	0	0	0	0	0	0	0	0	0	0	0	0	0	0	0	0	0	0	0	0	0	0	0
AC007920.2	0	0	0	0	0	0	0	0	0	0	0	0	0	0	0	0	0	0	0	0	0	0	0	0	0	0	0	0	0	0	0
AC007922.1	0	0	0	0	0	0	0	0	0	0	0	0	0	0	0	0	0	0	0	0	0	0	0	0	0	0	0	0	0	0	0
AC007922.2	0	0	0	1	0	0	8	4	0	0	2	0	5	5	0	2	2	3	0	1	2	0	2	2	4	0	1	3	3	0	10
AC007922.3	0	0	0	0	0	0	0	0	0	0	0	0	0	0	0	0	0	0	0	0	0	0	0	0	0	0	0	0	0	0	0
AC007922.4	0	0	0	0	0	0	0	0	0	0	0	0	0	0	0	0	0	0	0	0	0	0	0	0	0	0	0	0	0	0	0
AC007923.1	0	0	0	0	0	0	0	0	0	0	0	0	0	0	0	0	0	0	0	0	0	0	0	0	0	0	0	0	0	0	0
AC007923.2	0	0	0	0	0	0	0	0	0	0	0	0	0	0	0	0	0	0	0	0	0	0	0	0	0	0	0	0	0	0	0
AC007923.3	0	0	0	0	0	0	0	0	0	0	0	0	0	0	0	0	0	0	0	0	0	0	0	0	0	0	0	0	0	0	0
AC007938.1	0	8	7	2	0	0	4	4	9	8	0	0	2	2	4	4	6	8	2	0	0	4	2	0	12	0	7	1	0	10	4
AC007938.2	19	15	10	10	3	7	66	55	90	0	2	0	8	5	8	17	35	23	0	5	0	5	8	7	35	59	36	47	13	25	67
AC007938.3	4	7	7	4	3	7	38	10	24	13	6	0	5	9	0	9	23	27	0	9	0	10	4	3	32	20	33	10	14	16	27
AC007938.4	0	0	0	0	0	0	0	0	0	0	0	0	0	0	0	0	0	0	0	0	0	0	0	0	0	0	0	0	0	0	0
AC007938.5	0	0	0	0	0	0	0	0	0	0	0	0	0	0	0	0	0	0	0	0	0	0	0	0	0	0	0	0	0	0	0
AC007938.6	0	0	0	0	0	0	0	0	0	0	0	0	0	0	0	0	0	0	0	0	0	0	0	0	0	0	0	0	0	0	0
AC007948.1	0	0	0	0	0	0	0	0	0	0	0	0	0	0	0	0	0	0	0	0	0	0	0	0	0	0	0	0	0	0	0
AC007950.1	0	0	0	0	0	0	1	0	0	0	0	0	0	0	0	0	0	0	0	0	3	0	0	0	0	0	0	0	0	0	1
AC007950.2	10	9	6	9	18	8	32	23	13	24	10	9	22	9	4	15	43	13	11	0	4	21	11	24	34	19	23	22	12	14	5
AC007952.1	2	8	0	7	7	4	15	11	10	8	9	5	16	5	10	16	9	25	3	9	6	8	8	6	16	8	7	13	3	13	15
AC007952.2	6	8	1	7	21	11	19	9	23	6	11	11	18	5	21	9	21	26	6	15	5	7	4	2	21	25	32	11	9	8	16
AC007952.3	0	0	0	0	0	0	0	0	1	0	0	0	0	1	2	0	3	1	0	0	0	1	0	0	0	0	0	0	0	0	0
AC007952.4	11	17	10	9	13	125	20	16	16	16	11	32	6	4	9	10	22	64	11	7	3	7	12	5	16	30	30	30	39	110	14
AC007952.5	0	1	3	5	1	3	8	14	11	8	2	3	5	4	11	2	9	10	0	0	0	4	2	1	9	12	13	2	4	3	6
AC007952.6	5	19	2	30	18	25	83	91	44	44	23	18	64	17	22	40	53	91	4	2	7	24	37	12	41	82	60	27	29	43	64
AC007952.7	0	3	3	5	2	1	9	5	6	5	1	1	4	0	6	3	5	10	0	0	1	6	4	1	15	7	9	3	5	10	8
AC007952.8	0	0	0	0	0	1	0	0	1	0	0	0	0	1	0	0	2	0	0	0	0	0	0	0	0	0	1	0	0	0	3
[truncated: 57,444 more rows]
