# Supplementary material for: Culture-specific transcriptional drifts limit the fidelity of organoid infection models
Source: PLoS Pathog. 2026 Jun 4;22(6):e1014321. doi: 10.1371/journal.ppat.1014321 (PMC13252844; doi:10.1371/journal.ppat.1014321)
Supplement: S1 Data — (ZIP) [file ppat.1014321.s006.zip › RNA-seq raw data/description_Schweizer_Mai2025.csv]

ids	type	rep
250523.PS_Co0_2_1	Co0_2	1
250523.PS_Co0_2_2	Co0_2	2
250523.PS_Co0_2_3	Co0_2	3
250523.PS_Co0_24_1	Co0_24	1
250523.PS_Co0_24_2	Co0_24	2
250523.PS_Co0_24_3	Co0_24	3
250523.PS_Co0_48_1	Co0_48	1
250523.PS_Co0_48_2	Co0_48	2
250523.PS_Co0_48_3	Co0_48	3
250523.PS_CoFors_2_10	CoFors_2	1
250523.PS_CoFors_2_11	CoFors_2	2
250523.PS_CoFors_2_12	CoFors_2	3
250523.PS_CoFors_24_10	CoFors_24	1
250523.PS_CoFors_24_11	CoFors_24	2
250523.PS_CoFors_24_12	CoFors_24	3
250523.PS_CoFors_48_10	CoFors_48	1
250523.PS_CoFors_48_11	CoFors_48	2
250523.PS_CoFors_48_12	CoFors_48	3
250523.PS_CoPBS_2_4	CoPBS_2	1
250523.PS_CoPBS_2_5	CoPBS_2	2
250523.PS_CoPBS_2_6	CoPBS_2	3
250523.PS_CoPBS_24_4	CoPBS_24	1
250523.PS_CoPBS_24_5	CoPBS_24	2
250523.PS_CoPBS_24_6	CoPBS_24	3
250523.PS_CoPBS_48_4	CoPBS_48	1
250523.PS_CoPBS_48_5	CoPBS_48	2
250523.PS_CoPBS_48_6	CoPBS_48	3
250523.PS_MAP_48_14	MAP_48	4
250523.PS_MAP_48_7	MAP_48	1
250523.PS_MAP_48_8	MAP_48	2
250523.PS_MAP_48_9	MAP_48	3
