# Supplementary material for: Culture-specific transcriptional drifts limit the fidelity of organoid infection models
Source: PLoS Pathog. 2026 Jun 4;22(6):e1014321. doi: 10.1371/journal.ppat.1014321 (PMC13252844; doi:10.1371/journal.ppat.1014321)
Supplement: S1 Data — (ZIP) [file ppat.1014321.s006.zip › RNA-seq raw data/Output_transcripts_counts.csv]

	t_id	chr	strand	start	end	t_name	num_exons	length	gene_id	gene_name	250523.PS_Co0_2_1	250523.PS_Co0_2_2	250523.PS_Co0_2_3	250523.PS_Co0_24_1	250523.PS_Co0_24_2	250523.PS_Co0_24_3	250523.PS_Co0_48_1	250523.PS_Co0_48_2	250523.PS_Co0_48_3	250523.PS_CoFors_2_10	250523.PS_CoFors_2_11	250523.PS_CoFors_2_12	250523.PS_CoFors_24_10	250523.PS_CoFors_24_11	250523.PS_CoFors_24_12	250523.PS_CoFors_48_10	250523.PS_CoFors_48_11	250523.PS_CoFors_48_12	250523.PS_CoPBS_2_4	250523.PS_CoPBS_2_5	250523.PS_CoPBS_2_6	250523.PS_CoPBS_24_4	250523.PS_CoPBS_24_5	250523.PS_CoPBS_24_6	250523.PS_CoPBS_48_4	250523.PS_CoPBS_48_5	250523.PS_CoPBS_48_6	250523.PS_MAP_48_14	250523.PS_MAP_48_7	250523.PS_MAP_48_8	250523.PS_MAP_48_9
1	1	GL000009.2	-	56140	58376	ENST00000618686.1	1	2237	ENSG00000278704.1	BX004987.1	0	1	1	0	0	1	3	3	2	1	1	4	2	1	0	1	1	1	0	0	0	0	1	3	4	5	1	3	1	1	3
2	2	GL000194.1	-	53590	115059	ENST00000613230.1	3	2220	MSTRG.1	AC145212.1	135	235	85	102	101	97	123	85	100	200	116	165	153	117	85	119	113	124	106	130	103	105	62	61	148	76	87	97	90	83	83
3	3	GL000194.1	-	53594	115059	ENST00000400754.4	4	1603	MSTRG.1	MAFIP	0	26	39	64	34	50	26	93	63	17	31	29	46	81	61	2	42	57	36	1	35	17	52	49	62	40	52	0	26	30	58
4	4	GL000194.1	-	61097	115059	MSTRG.1.3	3	1986	MSTRG.1	.	135	287	158	129	187	94	204	130	195	211	201	109	105	83	99	119	130	125	131	147	108	126	142	205	204	124	157	142	98	109	114
5	5	GL000195.1	-	12463	86833	MSTRG.2.1	6	30858	MSTRG.2	.	1721	1323	1781	1917	2180	1884	3864	2438	3329	4184	2129	1340	1503	1066	1110	1581	2312	2088	1510	1238	1082	1386	1823	1718	5250	4162	2955	2047	1841	1634	3079
6	6	GL000195.1	-	18610	86833	MSTRG.2.2	5	859	MSTRG.2	.	10	21	12	1	8	4	0	6	1	6	17	4	4	10	13	12	4	6	8	11	6	22	3	15	2	2	0	4	6	2	5
7	7	GL000195.1	-	37434	37534	ENST00000618679.1	1	101	MSTRG.3	Y_RNA	2	1	1	0	0	1	0	1	1	1	1	0	0	1	0	2	2	1	2	1	0	2	3	2	1	1	2	0	0	1	1
8	8	GL000195.1	-	38817	76254	MSTRG.2.3	2	11776	MSTRG.2	.	49	256	72	69	53	72	49	60	85	164	93	42	54	43	49	72	109	24	55	40	26	43	41	49	138	121	456	32	56	31	63
9	9	GL000195.1	-	42921	86833	MSTRG.2.4	3	2484	MSTRG.2	.	400	702	540	330	423	339	268	262	353	274	513	364	485	417	411	369	420	276	440	419	473	311	266	400	390	267	266	242	271	254	259
10	10	GL000195.1	-	42939	50132	ENST00000612465.1	2	3163	MSTRG.2	AC011043.1	4	117	65	47	28	39	146	158	264	187	96	61	17	22	61	10	58	161	62	26	69	29	159	43	157	49	137	165	21	74	169
11	11	GL000195.1	-	45897	86833	MSTRG.2.6	2	4552	MSTRG.2	.	80	15	0	158	214	122	237	207	271	183	141	6	49	0	66	85	210	68	60	195	81	54	94	183	131	312	353	9	29	55	263
12	12	GL000195.1	-	46142	86833	MSTRG.2.7	4	8480	MSTRG.2	.	0	0	49	87	21	160	10	179	58	0	0	0	14	97	0	202	1	0	49	0	0	0	0	105	0	138	44	0	358	0	0
13	13	GL000195.1	-	46146	86833	MSTRG.2.8	3	3350	MSTRG.2	.	106	287	136	94	0	51	94	66	149	153	76	157	102	57	64	44	1	149	91	0	88	111	100	30	234	0	0	150	68	61	142
14	14	GL000195.1	+	50760	70508	MSTRG.4.1	2	14818	MSTRG.4	.	89	133	91	105	122	116	296	101	291	263	153	48	51	40	51	68	109	121	93	96	90	74	86	82	252	293	343	104	109	69	365
15	15	GL000195.1	+	51978	70508	MSTRG.4.2	2	4776	MSTRG.4	.	0	0	0	0	0	0	0	0	0	0	0	0	0	0	0	0	0	0	0	0	0	0	0	0	1	0	0	0	0	0	0
16	16	GL000195.1	-	55353	86833	MSTRG.2.9	3	13104	MSTRG.2	.	0	184	15	103	0	0	274	113	483	0	0	0	17	0	4	64	0	0	0	0	0	10	0	81	0	98	247	0	0	0	0
17	17	GL000195.1	-	58314	78979	MSTRG.2.10	2	19811	MSTRG.2	.	0	440	0	0	336	0	502	0	583	0	0	0	0	0	0	0	0	456	0	0	398	0	0	0	0	0	900	407	0	0	1068
18	18	GL000195.1	+	137965	152494	MSTRG.5.1	4	10892	MSTRG.5	.	372	187	180	446	226	96	230	566	1036	137	250	377	391	116	403	253	227	372	112	331	114	224	427	367	347	259	515	199	376	314	467
19	19	GL000195.1	+	137972	152494	MSTRG.5.2	4	9448	MSTRG.5	.	272	461	241	183	358	421	555	375	253	508	226	0	101	44	54	226	303	360	228	124	230	230	180	163	495	425	408	377	209	150	273
20	20	GL000195.1	+	137990	157398	MSTRG.5.3	5	8149	MSTRG.5	.	85	27	66	15	48	0	7	46	113	290	20	136	0	24	57	36	62	33	0	13	0	44	22	202	109	53	29	32	163	21	189
21	21	GL000195.1	+	137997	152494	MSTRG.5.4	4	9412	MSTRG.5	.	199	612	351	239	466	431	774	327	215	303	348	0	207	296	83	172	388	282	382	191	333	308	268	146	606	718	316	324	258	210	277
22	22	GL000195.1	+	137999	157398	MSTRG.5.5	3	8767	MSTRG.5	.	461	664	491	681	772	610	1161	845	1187	515	542	320	515	347	383	519	719	766	368	379	346	396	508	464	1204	938	1163	668	764	477	991
23	23	GL000195.1	+	173872	179372	ENST00000611619.1	2	1472	MSTRG.6	AC011043.2	10	16	8	15	10	5	17	7	15	16	17	5	4	6	5	4	5	11	9	14	16	4	7	10	5	13	10	6	3	4	12
24	24	GL000205.2	-	53548	64558	MSTRG.7.1	3	5900	MSTRG.7	.	586	729	665	471	835	664	657	709	910	362	184	320	511	249	256	472	537	623	283	299	279	613	740	757	785	562	556	670	230	543	436
25	25	GL000205.2	-	53935	64558	MSTRG.7.2	2	5156	MSTRG.7	.	0	357	22	0	0	0	28	0	0	54	345	0	0	0	106	0	119	0	123	143	126	0	0	0	0	0	0	0	388	0	156
26	26	GL000205.2	-	57713	64558	MSTRG.7.3	2	1596	MSTRG.7	.	5	0	18	8	0	35	13	0	30	7	26	21	5	0	0	0	15	0	6	0	3	5	5	13	14	6	29	20	5	19	0
27	27	GL000205.2	-	57747	64558	MSTRG.7.4	3	1483	MSTRG.7	.	9	23	15	14	19	30	19	22	18	15	10	0	15	18	7	14	0	13	0	29	0	9	20	27	18	5	18	11	9	0	17
28	28	GL000205.2	-	93050	93150	ENST00000620032.1	1	101	MSTRG.10	Y_RNA	0	0	0	0	0	0	1	0	1	1	0	0	0	0	0	0	1	1	1	0	1	0	0	0	1	0	1	0	0	0	0
29	29	GL000205.2	-	99351	104855	ENST00000621382.1	2	1472	MSTRG.11	AC011841.1	7	14	6	9	10	5	17	7	11	14	14	4	5	4	4	2	4	9	10	11	8	3	7	8	5	11	10	3	2	1	12
30	30	GL000205.2	-	129283	134681	MSTRG.12.1	1	5399	MSTRG.12	.	305	487	371	392	450	381	605	569	688	491	353	225	323	212	200	267	377	469	261	240	239	299	353	312	671	621	644	397	427	310	512
31	31	GL000205.2	-	134921	140787	MSTRG.13.1	3	1958	MSTRG.13	.	61	49	37	72	70	83	12	116	165	66	25	41	40	39	32	70	89	111	45	10	23	72	57	0	160	113	120	105	81	31	141
32	32	GL000205.2	-	134921	140787	MSTRG.13.2	3	3408	MSTRG.13	.	154	325	185	209	297	264	618	307	406	305	225	143	209	139	200	172	270	297	150	145	197	206	206	228	371	293	395	201	282	195	282
33	33	GL000205.2	-	134928	140787	MSTRG.13.3	3	1962	MSTRG.13	.	43	48	18	36	31	31	0	55	28	59	27	13	55	20	11	17	31	41	24	39	25	14	36	0	34	41	30	33	43	35	27
34	34	GL000205.2	.	182826	183523	MSTRG.8.1	1	698	MSTRG.8	.	31	39	36	26	66	33	67	47	59	87	50	41	27	20	11	20	54	24	26	16	21	29	31	44	113	37	95	40	39	20	60
35	35	GL000205.2	.	184715	185550	MSTRG.9.1	1	836	MSTRG.9	.	19	32	28	24	39	44	117	53	91	34	29	18	18	19	17	30	38	42	43	21	35	30	25	21	77	97	86	43	41	41	87
36	36	GL000213.1	-	108007	139655	ENST00000616049.4	11	2142	ENSG00000277630.4	BX072566.1	0	0	0	0	0	0	0	0	0	0	0	0	0	0	0	0	0	0	0	0	0	0	0	0	0	0	0	0	0	0	0
37	37	GL000213.1	-	123983	139659	ENST00000616157.1	8	1989	ENSG00000277630.4	BX072566.1	0	0	0	0	0	0	0	0	0	0	0	0	0	0	0	0	0	0	0	0	0	0	0	0	0	0	0	0	0	0	0
38	38	GL000213.1	-	127840	127946	ENST00000616468.1	1	107	ENSG00000278793.1	U6	0	0	0	0	0	0	0	0	0	0	0	0	0	0	0	0	0	0	0	0	0	0	0	0	0	0	0	0	0	0	0
39	39	GL000216.2	-	93197	93309	ENST00000611062.1	1	113	ENSG00000274202.1	U2	0	0	0	0	0	0	0	0	0	0	0	0	0	0	0	0	0	0	0	0	0	0	0	0	0	0	0	0	0	0	0
40	40	GL000218.1	-	51867	54893	ENST00000612565.1	1	3027	ENSG00000278384.1	AL354822.1	62	105	61	70	98	46	99	56	85	121	105	52	109	57	72	59	81	66	71	49	77	48	36	80	133	71	102	73	54	70	65
41	41	GL000219.1	-	51325	99662	MSTRG.14.1	7	3720	MSTRG.14	.	86	326	435	220	50	52	0	176	58	281	295	266	0	31	203	161	175	251	174	59	194	347	355	86	350	63	164	117	0	0	6
42	42	GL000219.1	-	51516	99662	MSTRG.14.2	7	3819	MSTRG.14	.	0	17	127	72	0	0	0	122	0	79	0	117	0	46	0	0	76	115	67	0	161	0	0	0	192	0	0	189	0	0	0
43	43	GL000219.1	-	51536	99662	MSTRG.14.3	8	5340	MSTRG.14	.	89	0	45	16	47	47	554	0	55	11	4	5	66	0	0	0	0	4	257	56	14	9	0	87	1	45	116	7	0	47	330
44	44	GL000219.1	-	52443	99662	MSTRG.14.4	8	6002	MSTRG.14	.	333	446	52	492	631	215	67	45	633	17	179	107	526	252	70	159	84	52	0	613	38	63	84	427	57	439	99	57	348	443	0
45	45	GL000219.1	-	53536	99662	MSTRG.14.5	9	4765	MSTRG.14	.	60	222	74	0	0	355	0	0	0	28	0	0	0	0	0	0	0	0	32	0	0	0	2	0	0	0	149	0	0	0	0
46	46	GL000219.1	-	54224	83317	ENST00000612919.1	4	378	MSTRG.14	AL592183.1	0	1	0	0	0	0	0	0	0	0	0	0	0	1	0	0	0	0	0	0	0	0	0	0	0	0	0	0	0	0	0
47	47	GL000219.1	+	54333	59482	MSTRG.15.1	2	5075	MSTRG.15	.	653	1129	985	639	385	397	580	616	623	891	773	764	351	344	311	676	576	540	659	567	653	494	708	630	869	363	675	599	451	397	559
48	48	GL000219.1	-	55527	99662	MSTRG.14.7	7	3734	MSTRG.14	.	0	95	90	3	213	98	49	222	116	113	0	0	76	12	151	6	3	2	302	43	118	236	2	21	246	56	0	190	23	98	124
49	49	GL000219.1	-	56325	99662	MSTRG.14.8	7	1749	MSTRG.14	.	0	0	23	0	0	0	0	0	0	0	0	71	0	47	71	0	51	54	0	0	46	0	71	102	0	0	0	0	0	0	0
50	50	GL000219.1	-	56891	99662	MSTRG.14.9	7	1895	MSTRG.14	.	0	0	0	0	0	34	0	120	0	42	111	73	77	35	67	36	46	55	43	31	35	0	30	27	0	53	0	19	0	41	0
51	51	GL000219.1	-	57510	99662	MSTRG.14.10	7	1461	MSTRG.14	.	0	0	4	0	0	6	0	20	0	19	0	0	0	0	10	0	0	0	28	0	13	18	0	0	46	0	0	9	0	37	14
52	52	GL000219.1	-	57546	99662	MSTRG.14.11	8	1571	MSTRG.14	.	0	0	0	15	0	0	0	0	0	0	0	0	0	0	0	0	0	0	0	0	0	0	0	0	0	0	0	0	0	0	0
53	53	GL000219.1	-	69867	99662	MSTRG.14.12	7	7352	MSTRG.14	.	1045	1505	1172	893	835	866	1045	930	1171	1286	1168	909	648	676	637	933	951	925	750	846	1058	795	751	1045	1372	997	1254	817	753	690	1149
54	54	GL000219.1	-	77577	99662	MSTRG.14.13	7	844	MSTRG.14	.	23	17	24	28	42	28	7	30	51	32	47	9	111	90	213	10	5	39	11	29	23	12	35	21	6	33	21	16	30	5	90
55	55	GL000220.1	+	96689	122457	MSTRG.17.1	4	1790	MSTRG.17	.	183	258	148	246	157	194	108	152	199	276	194	117	176	106	66	148	175	106	119	96	88	208	190	212	230	137	145	161	129	95	158
56	56	GL000220.1	+	97109	101782	MSTRG.17.2	3	1530	MSTRG.17	.	54	90	38	62	60	41	44	39	68	55	41	58	34	44	67	60	50	83	44	20	47	50	49	54	63	43	95	42	53	67	64
57	57	GL000220.1	+	105287	105376	ENST00000619317.1	1	90	MSTRG.18	AL592188.2	4	4	2	2	1	1	1	1	1	2	3	0	1	1	1	2	1	1	1	0	2	2	1	3	2	1	1	1	1	1	1
58	58	GL000220.1	+	105377	130119	MSTRG.17.11	2	10246	MSTRG.17	.	2	0	0	2	0	2	0	0	2	2	0	6	1	0	1	1	0	3	0	0	1	2	996	7	2	8	3707	36	7897	6	1
59	59	GL000220.1	+	105377	151044	MSTRG.17.12	2	7836	MSTRG.17	.	0	0	0	0	0	0	0	0	0	0	1955	0	0	0	0	0	0	0	0	0	0	0	0	0	0	0	0	0	0	0	0
60	60	GL000220.1	+	105377	161802	MSTRG.17.10	2	12530	MSTRG.17	.	0	49911	0	0	0	0	0	0	0	1157	0	0	0	0	0	0	0	0	124932	0	0	0	0	0	882	0	0	0	0	7853	0
61	61	GL000220.1	+	105377	161802	MSTRG.17.13	3	16878	MSTRG.17	.	630	0	0	0	0	2907	0	0	28433	0	0	20997	0	27573	0	0	0	0	0	0	0	0	5	0	1396	407	0	0	0	240	0
62	62	GL000220.1	+	105377	161802	MSTRG.17.14	2	18302	MSTRG.17	.	0	0	0	0	0	0	0	0	86229	0	0	0	0	0	0	0	0	0	0	0	0	0	0	0	0	0	0	0	0	0	0
63	63	GL000220.1	+	105377	161802	MSTRG.17.3	2	21970	MSTRG.17	.	726261	356278	253526	412275	139136	347298	100286	77529	223831	196059	416105	363487	171560	158914	226077	134059	196619	215879	76534	52417	116529	255934	278750	1949994	62935	66475	216080	181464	159457	150348	147151
64	64	GL000220.1	+	105377	161802	MSTRG.17.4	2	12454	MSTRG.17	.	65791	0	80055	34237	39216	0	0	76668	23392	78530	0	14	16721	419	27792	44891	10068	11	60457	68588	0	897	17613	25537	0	0	78534	43682	35437	0	14855
65	65	GL000220.1	+	105377	161802	MSTRG.17.5	2	12454	MSTRG.17	.	2918	0	0	0	0	0	0	0	0	0	0	0	0	0	0	0	0	0	0	0	0	0	0	98799	0	0	0	0	0	0	0
66	66	GL000220.1	+	105377	161802	MSTRG.17.6	2	12454	MSTRG.17	.	1641	0	0	2499	13761	9048	0	0	0	0	0	1595	2	0	0	0	0	0	0	0	0	0	6221	67762	0	294	0	0	0	568	0
67	67	GL000220.1	+	105377	161802	MSTRG.17.7	2	12454	MSTRG.17	.	0	0	0	0	0	301	0	0	0	0	0	0	0	0	0	0	0	0	0	0	0	0	0	66188	0	0	0	0	0	625	0
68	68	GL000220.1	+	105377	161802	MSTRG.17.8	2	25023	MSTRG.17	.	0	11599	0	2336	390409	2096	1338	89142	1852	9215	0	1925	469590	1630	1113	5744	1214	1848	8922	0	1237	3376	1642	9245	1676	0	0	33489	0	0	1223
69	69	GL000220.1	+	105377	161802	MSTRG.17.9	2	19427	MSTRG.17	.	15923	3466	5655	30998	62706	1118	0	14590	30335	118739	4034	9818	9498	7127	0	0	0	0	4846	0	0	3961	17558	1795837	5522	0	45552	39885	2896	3684	113
70	70	GL000220.1	+	105379	161802	MSTRG.17.15	2	14329	MSTRG.17	.	11561	0	0	0	0	0	0	0	0	0	0	0	0	0	0	0	0	0	0	0	0	0	0	0	0	0	0	0	0	0	0
71	71	GL000220.1	+	105379	161802	MSTRG.17.16	2	15204	MSTRG.17	.	905	0	0	0	0	0	0	0	0	0	0	0	0	0	0	0	0	0	0	0	0	0	0	0	0	0	0	0	0	0	0
72	72	GL000220.1	-	105388	159416	MSTRG.19.1	3	5340	MSTRG.19	.	2164	489	28	28	2727	0	3930	0	0	52452	0	26	38	76	0	4508	9963	3312	0	0	876	25416	0	297	601	0	149	13801	0	28	1261
73	73	GL000220.1	-	105396	161437	MSTRG.19.2	2	12661	MSTRG.19	.	148	2990	0	58	1	1185	352	0	0	21163	3944	1	4	31255	93	21	203	2104	9294	17576	0	2413	4	4	36747	3961	12	1811	0	6583	8
74	74	GL000220.1	+	105432	161802	MSTRG.17.17	2	18991	MSTRG.17	.	0	0	0	0	0	0	0	0	0	0	0	0	0	0	0	0	0	0	0	0	0	0	0	0	0	190990	0	0	0	479405	0
75	75	GL000220.1	-	105438	154981	MSTRG.19.4	2	6670	MSTRG.19	.	4956	69415	1651	3609	4247	12336	50573	6698	4288	17326	7553	9352	3005	55728	9586	3864	4080	33894	14484	26571	44618	12263	9724	612	88983	26652	8000	17436	18589	10798	15078
76	76	GL000220.1	-	105438	156149	MSTRG.19.3	2	6744	MSTRG.19	.	19359	40236	7520	15565	12954	19343	16563	20393	15604	71082	10388	24727	7303	17448	9485	19372	15610	36	15884	14745	15220	31856	17898	7085	35239	30245	21137	16959	17127	24389	12009
77	77	GL000220.1	-	105889	156149	MSTRG.19.5	2	6605	MSTRG.19	.	692	5188	1404	15381	431	9109	17663	18087	7207	2669	1850	668	1497	294	5250	3046	2843	13496	2411	2695	2194	3899	6050	552	242	213	3062	700	20821	30694	444
78	78	GL000220.1	+	106240	115525	MSTRG.17.18	2	8251	MSTRG.17	.	0	0	0	0	0	0	0	0	0	0	0	0	0	0	2	0	0	0	0	0	24	0	5	0	0	0	138	0	0	0	0
79	79	GL000220.1	+	106402	158053	MSTRG.17.19	2	7676	MSTRG.17	.	0	0	0	0	0	0	4	0	0	129	0	0	0	0	0	0	0	0	0	0	0	0	0	0	0	0	0	0	0	0	0
80	80	GL000220.1	-	108817	159416	MSTRG.19.6	2	7146	MSTRG.19	.	18481	26154	7565	17549	29774	17704	32341	9730	11750	49638	15826	30284	11417	30290	2492	9535	11214	16706	14538	23549	24102	36695	15123	159049	36210	34514	34571	12584	8634	88128	6084
81	81	GL000220.1	+	112025	112177	ENST00000611446.1	1	153	MSTRG.17	RNA5-8SN5	0	0	0	0	0	0	0	0	0	0	0	0	0	0	0	0	0	0	0	0	0	0	0	0	0	0	0	0	0	0	0
82	82	GL000220.1	-	112178	118311	MSTRG.19.7	2	6104	MSTRG.19	.	91065	108192	87329	66301	35592	76707	61986	55768	55927	202742	171097	73464	16016	63514	35986	33506	30479	42625	148331	73947	97114	71125	64313	680140	62749	53021	87818	22216	26626	179654	25580
83	83	GL000220.1	+	112178	122457	MSTRG.17.22	3	6445	MSTRG.17	.	0	0	0	0	0	0	0	0	0	0	0	0	0	0	0	0	0	0	0	5764	0	0	0	0	0	0	0	0	0	0	0
84	84	GL000220.1	-	112178	134672	MSTRG.19.10	2	628	MSTRG.19	.	33	659	99	107	0	55	258	73	130	712	156	193	3	78	1	6	237	462	0	3	3	4	216	3	0	2	2	267	5	0	25
85	85	GL000220.1	+	112178	137910	MSTRG.17.21	2	3373	MSTRG.17	.	743	2327	1030	592	1212	866	1141	1159	360	2856	1789	700	752	876	873	1910	228	949	4431	2409	2731	1898	1099	2057	1026	94	2475	411	22	865	329
86	86	GL000220.1	+	112178	137910	MSTRG.17.26	3	4868	MSTRG.17	.	25384	0	12697	0	0	0	0	0	0	0	7722	0	0	0	0	0	0	0	0	29535	0	0	0	0	0	2371	258	12200	4881	1157	0
87	87	GL000220.1	+	112178	158575	MSTRG.17.24	2	5709	MSTRG.17	.	0	0	0	0	0	0	0	0	0	0	10	0	0	0	0	0	0	0	0	0	0	0	0	0	0	0	117	0	0	74	0
88	88	GL000220.1	+	112178	161802	MSTRG.17.23	2	11773	MSTRG.17	.	0	0	0	0	0	0	0	0	0	0	0	0	0	0	0	0	0	0	0	0	0	0	1824	21790	0	0	416	0	0	0	0
89	89	GL000220.1	+	112178	161802	MSTRG.17.25	2	5761	MSTRG.17	.	106	19241	2269	306	144	4679	16827	18982	1	43577	0	447	5	2633	844	1652	388	717	3471	18516	4370	1045	457	678	14759	174	287	109	11322	78	790
90	90	GL000220.1	-	112178	161802	MSTRG.19.8	2	6455	MSTRG.19	.	11	0	0	0	0	0	0	0	0	0	0	0	0	0	0	0	0	0	0	0	37703	0	0	0	0	0	0	0	0	0	0
91	91	GL000220.1	-	112178	161802	MSTRG.19.9	3	5625	MSTRG.19	.	2125	13921	5223	7839	7696	0	0	0	41	8613	7624	5707	3480	0	0	0	0	3903	15604	2945	8599	13651	2430	19500	7433	3492	6888	1843	3374	8536	0
92	92	GL000220.1	-	112179	122266	MSTRG.19.14	2	4657	MSTRG.19	.	0	0	0	0	228	952	0	0	1446	229	0	0	0	0	0	0	0	0	138	0	0	0	0	2284	0	0	825	0	0	896	0
93	93	GL000220.1	-	112179	161802	MSTRG.19.11	2	5654	MSTRG.19	.	18231	43423	21152	14632	16489	24150	32962	20921	8878	73330	44788	21691	10933	24157	11080	14924	7695	16530	48517	29389	34361	37562	31110	69224	33886	2537	23636	9541	10699	39909	8600
94	94	GL000220.1	-	112179	161802	MSTRG.19.12	2	6632	MSTRG.19	.	0	0	4197	1034	1586	0	680	3624	3235	0	0	7935	2598	837	538	31	44	182	0	0	0	451	8341	1797	0	29239	9033	45	1602	0	31
95	95	GL000220.1	-	112179	161802	MSTRG.19.13	3	5626	MSTRG.19	.	13	0	0	237	0	0	0	0	0	0	0	0	0	0	19	0	0	0	0	0	0	0	0	0	0	0	0	0	0	0	0
96	96	GL000220.1	-	112192	144551	MSTRG.19.15	2	604	MSTRG.19	.	4	5	2	3	3	4	3	3	2	4	6	3	1	4	3	3	2	3	2	2	4	6	1	53	5	1	1	2	5	1	2
97	97	GL000220.1	-	115408	161802	MSTRG.19.16	3	2539	MSTRG.19	.	0	0	0	0	0	0	0	0	0	0	0	0	0	0	0	0	0	0	0	0	0	0	0	0	0	0	0	0	0	0	3713
98	98	GL000220.1	+	115970	161802	MSTRG.17.27	2	2318	MSTRG.17	.	0	0	0	0	16	0	0	0	0	0	0	0	0	0	0	0	0	0	0	0	0	0	0	1112	0	0	0	0	0	0	0
99	99	GL000220.1	-	139226	158235	MSTRG.19.17	2	3281	MSTRG.19	.	0	3003	372	200	366	317	3714	1433	152	2747	753	806	163	0	321	427	202	434	2112	560	2385	5014	506	11	1593	33	389	186	576	15	367
100	100	GL000220.1	+	149259	149348	ENST00000614535.1	1	90	MSTRG.20	AL592188.1	4	4	2	2	2	1	2	1	2	2	3	0	2	1	1	1	1	2	1	1	2	3	1	2	1	0	2	2	1	1	1
101	101	GL000220.1	-	151041	154981	MSTRG.19.18	2	3066	MSTRG.19	.	21	0	0	0	17	0	0	0	20	180	9	25	0	0	0	6	0	0	0	0	0	0	19	332	1072	0	0	0	0	0	0
102	102	GL000220.1	+	155997	156149	ENST00000619779.1	1	153	MSTRG.17	5_8S_rRNA	0	0	0	0	0	0	0	0	0	0	0	0	0	0	0	0	0	0	0	0	0	0	0	0	0	0	0	0	0	0	0
103	103	GL000224.1	+	102500	110038	MSTRG.16.1	3	1253	MSTRG.16	.	57	134	77	69	108	73	10	71	103	45	167	37	78	97	101	65	53	101	92	87	98	71	62	107	50	75	20	100	53	57	52
104	104	GL000224.1	+	102505	110038	MSTRG.16.2	3	1347	MSTRG.16	.	33	67	62	0	27	51	84	75	35	73	21	38	104	54	56	116	86	56	8	14	20	35	38	63	80	12	64	11	37	18	86
105	105	GL000225.1	+	183252	183364	ENST00000621409.1	1	113	ENSG00000276711.1	U2	0	0	0	0	0	0	0	0	0	0	0	0	0	0	0	0	0	0	0	0	0	0	0	0	1	0	0	0	0	0	0
106	106	KI270442.1	-	217250	217401	ENST00000611690.1	1	152	ENSG00000278294.1	5_8S_rRNA	0	0	0	0	0	0	0	0	0	0	0	0	0	0	0	0	0	0	0	0	0	0	0	0	0	0	0	1	0	0	0
107	107	KI270442.1	+	380608	380726	ENST00000620265.1	1	119	ENSG00000278457.1	5S_rRNA	0	0	0	0	0	0	0	0	0	0	0	0	0	0	0	0	0	0	0	0	0	0	0	0	0	0	0	0	0	0	0
108	108	KI270711.1	-	4589	32636	MSTRG.24.1	24	4933	MSTRG.24	.	15	34	178	38	3	0	49	125	39	10	85	119	12	29	29	17	315	37	46	144	38	47	15	133	48	24	36	7	22	607	204
109	109	KI270711.1	-	4612	24703	ENST00000614336.4	16	3781	MSTRG.24	AC240274.1	37	478	74	73	65	0	92	51	86	217	82	48	415	0	200	31	176	91	50	81	185	157	17	184	394	29	26	146	327	31	360
110	110	KI270711.1	-	4615	30999	MSTRG.24.3	16	4975	MSTRG.24	.	392	0	312	295	87	473	465	179	556	79	175	45	0	287	110	99	196	188	356	251	296	359	187	152	214	271	469	254	201	96	183
111	111	KI270711.1	-	4617	32636	MSTRG.24.4	23	6129	MSTRG.24	.	125	502	0	0	640	21	0	338	139	300	247	399	163	132	0	656	58	195	0	0	0	0	416	0	373	116	159	215	105	0	0
112	112	KI270711.1	-	6101	29745	ENST00000612640.4	16	2235	MSTRG.24	AC240274.1	29	0	0	0	30	0	0	78	0	0	0	0	0	0	106	0	37	18	0	134	76	0	12	44	41	53	0	4	47	0	0
113	113	KI270711.1	-	6101	29745	ENST00000612721.4	13	1948	MSTRG.24	AC240274.1	0	0	0	10	1	0	8	0	0	0	0	0	0	0	0	0	2	0	0	0	0	0	0	4	0	0	0	0	5	0	0
114	114	KI270711.1	-	6102	29745	ENST00000616361.1	19	3046	MSTRG.24	AC240274.1	128	61	0	200	24	109	120	77	52	0	0	48	59	4	65	0	20	244	127	0	0	224	62	0	45	212	163	43	0	2	36
115	115	KI270711.1	-	6102	29745	MSTRG.24.7	22	3000	MSTRG.24	.	0	0	0	0	0	0	0	0	178	0	0	0	0	0	0	0	0	0	0	0	0	0	0	0	0	0	0	0	0	0	0
116	116	KI270711.1	.	36988	41557	MSTRG.25.1	1	4570	MSTRG.25	.	294	413	240	211	289	186	287	274	352	301	267	235	272	172	197	301	267	244	260	257	246	336	323	196	433	243	287	243	209	204	248
117	117	KI270713.1	.	3547	3782	MSTRG.21.1	1	236	MSTRG.21	.	2	0	0	10	0	4	8	22	3	0	0	1	5	6	0	18	2	11	9	0	0	10	4	3	9	10	11	1	5	8	16
118	118	KI270713.1	-	21861	22024	ENST00000619109.1	1	164	MSTRG.22	U1	203	298	133	195	260	249	239	397	330	114	125	132	198	113	155	128	139	214	172	180	136	277	201	206	315	140	236	178	169	166	161
119	119	KI270713.1	-	30437	30580	ENST00000618083.1	1	144	ENSG00000275987.1	U1	0	0	0	0	0	0	0	0	0	0	0	0	0	0	0	0	0	0	0	0	0	0	0	0	0	0	0	0	0	0	0
120	120	KI270713.1	-	31698	32528	ENST00000612315.1	1	831	ENSG00000277475.1	AC213203.2	0	0	0	0	0	0	0	0	0	0	0	0	0	1	1	0	0	0	0	0	0	0	0	0	0	0	0	0	0	0	0
121	121	KI270713.1	+	35407	35916	ENST00000601199.2	1	510	ENSG00000268674.2	AC213203.1	0	0	0	0	0	0	0	0	0	0	0	0	0	0	0	0	0	0	0	0	0	0	0	0	0	0	0	0	0	0	0
122	122	KI270717.1	+	3304	16555	MSTRG.23.1	1	13252	MSTRG.23	.	1214	2011	1381	1007	804	878	1349	1062	1438	730	1342	1295	1692	1290	1514	912	1596	1524	1578	1301	895	822	879	791	1388	1090	903	1136	1035	785	1319
123	123	KI270717.1	+	3335	16555	MSTRG.23.2	2	10472	MSTRG.23	.	0	185	0	80	7	9	11	79	196	226	0	0	8	0	0	158	0	14	0	0	133	0	12	9	8	0	107	281	0	119	14
124	124	KI270721.1	+	2585	11802	ENST00000612848.1	5	740	MSTRG.26	AC004556.3	223	1167	531	381	788	597	517	488	640	146	888	330	737	542	394	561	654	343	668	703	685	571	476	579	364	417	551	502	511	361	420
125	125	KI270721.1	+	2592	11802	MSTRG.26.2	5	1378	MSTRG.26	.	311	62	16	77	114	64	96	115	138	81	55	75	109	103	85	81	77	100	17	5	56	96	119	27	100	107	65	87	85	44	92
126	126	KI270721.1	+	51722	51792	ENST00000612801.1	1	71	ENSG00000273532.1	AC004556.1	2	0	0	0	0	0	0	0	0	0	0	0	0	0	0	0	0	0	0	0	0	0	0	0	0	0	0	0	0	0	0
127	127	KI270721.1	+	52666	52734	ENST00000617089.1	1	69	ENSG00000276351.1	AC004556.4	0	2	0	0	0	0	0	0	1	0	0	0	0	0	0	0	1	0	1	0	0	0	0	0	0	0	0	0	0	0	1
128	128	KI270721.1	+	52895	53010	ENST00000614351.1	1	116	ENSG00000275661.1	AC004556.2	1	0	0	0	0	0	0	0	0	0	0	0	0	0	0	0	0	0	1	0	0	0	0	0	0	0	0	0	0	0	0
129	129	KI270726.1	+	26241	26534	ENST00000619729.1	1	294	ENSG00000277856.1	AC233755.2	0	0	0	0	0	0	0	0	0	0	0	0	0	0	0	0	0	0	0	0	0	0	0	0	0	0	0	0	0	0	0
130	130	KI270726.1	+	41444	41876	ENST00000618003.1	2	351	ENSG00000275063.1	AC233755.1	0	0	0	0	0	0	0	0	0	0	0	0	0	0	0	0	0	0	0	0	0	0	0	0	0	0	0	0	0	0	0
131	131	KI270727.1	-	20741	22392	ENST00000615005.1	1	1652	ENSG00000278673.1	AC136352.4	2	0	1	2	1	1	0	1	1	2	1	0	1	4	1	2	1	0	4	1	2	1	1	4	1	3	1	2	1	2	2
132	132	KI270727.1	+	34890	34996	ENST00000516246.2	1	107	ENSG00000277890.1	U6	0	0	0	0	0	0	0	0	0	0	0	0	0	0	0	0	0	0	0	0	0	0	0	0	0	0	0	0	0	0	0
133	133	KI270727.1	-	100123	101141	ENST00000621137.1	2	603	ENSG00000277666.1	AC136352.3	0	0	0	0	0	0	0	0	0	0	0	0	0	1	0	0	0	0	0	0	0	0	0	0	0	0	0	0	0	0	0
134	134	KI270727.1	-	136160	167567	ENST00000614604.4	11	2132	ENSG00000276760.4	AC136352.2	0	0	0	0	0	0	0	0	0	0	0	0	0	0	0	0	0	0	0	0	0	0	0	0	0	0	0	0	0	0	0
135	135	KI270727.1	-	152230	167571	ENST00000620810.1	8	1988	ENSG00000276760.4	AC136352.2	0	0	0	0	0	0	0	0	0	0	0	0	0	0	0	0	0	0	0	0	0	0	0	0	0	0	0	0	0	0	0
136	136	KI270727.1	-	156089	156195	ENST00000613373.1	1	107	ENSG00000277927.1	U6	0	0	0	0	0	0	0	0	0	0	0	0	0	0	0	0	0	0	0	0	0	0	0	0	0	0	0	0	0	0	0
137	137	KI270727.1	+	372322	373405	ENST00000612882.1	1	1084	ENSG00000275249.1	AC171558.3	0	0	0	0	0	0	0	0	0	0	0	0	0	0	0	0	0	0	0	0	0	0	0	0	0	0	0	0	0	0	0
138	138	KI270727.1	+	386278	387620	ENST00000622674.1	1	1343	ENSG00000274792.1	AC171558.1	0	0	0	0	0	0	0	0	0	0	0	0	0	0	0	0	0	0	0	0	0	0	0	0	0	0	0	0	0	0	0
139	139	KI270727.1	+	417283	418206	ENST00000616048.1	1	924	ENSG00000276872.1	AC171558.4	0	0	0	0	0	0	0	0	0	0	0	0	0	0	0	0	0	0	0	0	0	0	0	0	0	0	0	0	0	0	0
140	140	KI270728.1	+	17234	19833	ENST00000616638.1	2	1806	ENSG00000274175.1	AC133551.1	0	0	0	0	0	0	0	0	0	0	0	0	1	0	0	0	0	0	0	0	0	0	0	0	0	0	0	0	0	0	0
141	141	KI270728.1	+	137798	139135	ENST00000618201.1	1	1338	ENSG00000273843.1	AC009091.1	0	0	0	0	0	0	0	0	0	0	0	0	0	0	0	0	0	0	0	0	0	0	0	0	0	0	0	0	0	0	0
142	142	KI270728.1	-	933862	936467	ENST00000621028.1	2	1426	ENSG00000275869.1	AC136612.1	0	0	0	0	0	0	0	0	0	0	0	0	0	0	0	0	0	0	0	0	0	0	2	0	0	0	0	0	0	0	0
143	143	KI270728.1	+	1109945	1110235	ENST00000619806.1	1	291	ENSG00000278510.1	AC007908.1	0	0	0	0	0	0	0	0	0	0	0	0	0	0	0	0	0	0	0	0	0	0	0	0	0	0	0	0	0	0	0
144	144	KI270728.1	-	1139577	1146654	ENST00000611339.1	13	3123	MSTRG.28	AC136616.1	0	0	0	0	0	0	0	0	0	0	0	0	0	0	0	0	0	0	0	0	0	0	0	0	0	0	0	0	0	0	0
145	145	KI270728.1	-	1139577	1147868	ENST00000613216.4	13	3578	MSTRG.28	AC136616.1	44	56	111	141	128	81	112	168	188	53	34	77	57	176	102	81	112	97	46	91	68	58	87	34	155	128	223	86	150	184	161
146	146	KI270728.1	-	1141909	1144889	MSTRG.28.3	2	230	MSTRG.28	.	0	0	0	0	0	0	0	0	38	0	0	0	0	0	0	0	0	0	0	0	0	0	0	0	0	0	0	0	0	0	0
147	147	KI270728.1	-	1143090	1144889	MSTRG.28.4	3	373	MSTRG.28	.	0	0	9	0	0	0	0	47	0	0	0	0	0	0	0	4	0	0	0	0	0	0	0	0	0	0	0	0	0	0	0
148	148	KI270728.1	+	1157687	1240349	ENST00000619130.1	2	288	ENSG00000278782.1	AC136616.3	0	0	0	0	0	0	0	0	0	0	0	0	0	0	0	0	0	0	0	0	0	0	0	0	0	0	0	0	0	0	0
149	149	KI270728.1	+	1167457	1209276	ENST00000612243.1	3	337	ENSG00000277761.1	AC136616.2	0	0	0	0	0	0	0	0	0	0	0	0	0	0	0	0	0	0	0	0	0	0	0	0	0	0	0	0	0	0	0
150	150	KI270728.1	+	1179291	1257196	ENST00000614110.1	2	225	ENSG00000277761.1	AC136616.2	0	0	0	0	0	0	0	0	0	0	0	0	0	0	0	0	0	0	0	0	0	0	0	0	0	0	0	0	0	0	0
151	151	KI270728.1	+	1270984	1271271	ENST00000611746.1	1	288	ENSG00000277836.1	AC141272.1	0	0	0	0	0	0	0	0	0	0	0	0	0	0	0	0	0	0	0	0	0	0	0	0	0	0	0	0	0	0	0
152	152	KI270728.1	+	1448187	1450950	MSTRG.27.1	2	215	MSTRG.27	.	0	0	0	39	0	34	0	0	8	0	2	0	0	6	0	5	37	0	38	0	0	6	8	2	0	0	5	0	41	0	41
153	153	KI270731.1	-	10598	13001	ENST00000619792.1	1	2404	ENSG00000278633.1	AC023491.2	0	0	0	0	0	0	0	0	0	0	0	0	0	0	0	0	0	0	0	0	0	0	0	0	0	0	0	0	0	0	0
154	154	KI270731.1	-	26533	27138	ENST00000620795.1	1	606	ENSG00000278066.1	AC023491.1	22	23	28	16	18	17	20	15	15	18	16	11	26	6	14	10	17	15	32	13	20	16	26	19	16	18	15	17	25	13	8
155	155	KI270733.1	+	113823	120070	MSTRG.31.1	2	3438	MSTRG.31	.	268	343	209	270	256	238	241	199	277	276	234	171	236	155	170	190	184	197	128	130	181	227	257	254	289	232	247	175	201	215	237
156	156	KI270733.1	+	122136	122225	ENST00000618675.1	1	90	MSTRG.32	AL353644.1	4	3	1	1	1	1	1	0	1	3	1	1	1	1	1	1	0	2	1	0	1	1	0	1	1	1	1	1	1	1	1
157	157	KI270733.1	+	122226	173149	MSTRG.33.7	2	11162	MSTRG.33	.	0	0	0	0	0	0	0	0	0	0	0	0	208	0	0	0	0	0	0	0	0	0	0	0	0	0	0	0	0	0	0
158	158	KI270733.1	+	122226	179772	MSTRG.33.1	2	12461	MSTRG.33	.	610572	866325	94080	359427	615114	376345	328638	282846	234696	438526	363547	475524	405735	315706	333665	130631	301194	395548	420773	304223	183833	453685	410628	193746	213392	148256	280239	411558	362489	353513	248018
159	159	KI270733.1	+	122226	179772	MSTRG.33.10	2	12464	MSTRG.33	.	0	0	0	121	0	0	0	0	0	0	0	0	0	0	0	0	0	0	1005	0	0	0	0	0	0	0	776	0	0	0	0
160	160	KI270733.1	+	122226	179772	MSTRG.33.11	3	10647	MSTRG.33	.	0	0	0	0	1801	0	0	0	0	0	1907	0	0	0	0	0	0	0	0	0	0	0	0	0	0	0	0	0	0	0	0
161	161	KI270733.1	+	122226	179772	MSTRG.33.12	2	13022	MSTRG.33	.	0	0	0	0	0	0	0	0	0	0	0	0	0	0	0	0	0	0	0	0	0	0	25771	0	0	0	0	0	0	0	0
162	162	KI270733.1	+	122226	179772	MSTRG.33.13	2	15796	MSTRG.33	.	0	0	0	0	0	56035	0	0	0	0	0	0	0	0	0	0	0	0	0	0	0	0	0	0	0	0	0	0	0	0	0
163	163	KI270733.1	+	122226	179772	MSTRG.33.14	2	12468	MSTRG.33	.	0	0	0	146	0	0	0	0	0	0	0	0	0	0	0	0	0	0	0	0	0	0	0	226	0	353	26924	0	0	133076	0
164	164	KI270733.1	+	122226	179772	MSTRG.33.15	3	10648	MSTRG.33	.	0	0	0	0	0	0	0	24	0	0	0	2506	555	3	0	0	0	0	14	0	0	0	0	0	0	213	18	0	0	0	2112
165	165	KI270733.1	+	122226	179772	MSTRG.33.16	2	9207	MSTRG.33	.	0	0	0	0	0	0	0	0	4464	0	0	0	0	0	0	0	0	0	0	0	0	0	0	0	0	0	0	0	0	0	0
166	166	KI270733.1	+	122226	179772	MSTRG.33.17	2	12468	MSTRG.33	.	0	0	0	0	36713	0	0	0	0	0	0	0	0	0	0	0	0	0	0	0	0	0	0	499321	0	0	8503	0	0	0	0
167	167	KI270733.1	+	122226	179772	MSTRG.33.2	3	21612	MSTRG.33	.	273744	225943	57722	197991	212004	133140	69980	80169	118220	16768	111570	204369	307594	90705	95880	100386	82314	110583	62819	36767	37948	147478	148589	2549519	34769	42004	79213	59913	34291	88803	24905
168	168	KI270733.1	+	122226	179772	MSTRG.33.3	4	19375	MSTRG.33	.	22754	0	6181	16840	906	7749	10135	10718	9018	792478	21093	13920	23212	7904	362	0	1816	0	18877	31938	49832	18705	30914	233	68453	2344	39874	53725	58958	656	44746
169	169	KI270733.1	+	122226	179772	MSTRG.33.4	2	12466	MSTRG.33	.	0	31	0	0	0	0	0	0	0	982	0	0	78	0	0	0	1121	0	0	422	0	0	1299	215	28	0	0	0	0	0	2280
170	170	KI270733.1	+	122226	179772	MSTRG.33.5	2	12465	MSTRG.33	.	0	42	262	0	1789	0	1	0	0	980	2056	0	0	0	177	0	0	0	0	198	0	27	1296	0	0	0	0	0	0	0	0
171	171	KI270733.1	+	122226	179772	MSTRG.33.6	2	12468	MSTRG.33	.	2525	0	0	39421	12624	0	0	0	394	0	0	25935	7537	0	0	0	0	0	0	0	0	0	0	126680	0	9410	1335	1849	0	653	0
172	172	KI270733.1	+	122226	179772	MSTRG.33.8	3	12093	MSTRG.33	.	0	0	0	0	0	0	0	0	0	0	0	1208	0	0	0	0	0	0	0	0	0	0	0	179351	0	0	0	0	0	0	0
173	173	KI270733.1	+	122226	179772	MSTRG.33.9	3	11415	MSTRG.33	.	0	81162	0	0	0	0	0	0	0	7025	1798	0	0	10052	0	0	0	0	0	0	60	0	0	0	0	0	12	0	0	5281	0
174	174	KI270733.1	-	122284	174108	MSTRG.34.1	3	6118	MSTRG.34	.	51829	44379	10127	27271	26889	19538	5458	7116	21074	11108	17808	15731	23479	6268	16422	4615	18559	8288	7784	1702	4235	17776	19070	162447	17970	630	23386	6509	17554	54238	4978
175	175	KI270733.1	+	122291	179772	MSTRG.33.18	2	12396	MSTRG.33	.	64388	78750	29590	53649	24140	52824	25029	44147	12466	17942	61199	72378	30632	23759	15752	56588	32223	16490	18378	71062	43489	53576	13664	4796	79547	5189	36461	24416	54922	15773	40687
176	176	KI270733.1	+	122298	179772	MSTRG.33.19	2	19075	MSTRG.33	.	1187	0	422810	4	0	0	10536	14889	0	369	2097	0	72847	0	0	0	5	0	13344	445	211	7930	0	0	138904	332700	0	0	0	0	177
177	177	KI270733.1	-	122729	179772	MSTRG.34.2	3	11842	MSTRG.34	.	227623	179259	52853	214266	240101	149903	54688	163949	218571	289292	320642	129048	168709	226104	42608	111834	58901	129624	112857	87083	107531	150205	52539	477642	100863	44589	114241	89717	70052	318358	53966
178	178	KI270733.1	-	122730	172820	MSTRG.34.3	2	5005	MSTRG.34	.	27814	0	0	20226	6150	0	3168	13346	0	31106	27519	9861	1936	0	0	19333	0	15958	0	928	0	16354	0	7629	0	0	15320	14270	0	0	0
179	179	KI270733.1	+	123116	173872	MSTRG.33.20	2	5729	MSTRG.33	.	0	0	0	0	0	0	0	0	0	0	0	0	0	0	0	0	0	0	0	0	0	0	0	0	0	0	0	0	27127	9117	0
180	180	KI270733.1	+	123132	173872	MSTRG.33.21	2	5745	MSTRG.33	.	0	0	0	0	0	0	0	0	0	0	37	0	0	0	0	25312	0	0	0	0	0	0	0	0	0	0	0	0	0	0	0
181	181	KI270733.1	+	123263	179772	MSTRG.33.22	2	11584	MSTRG.33	.	0	0	0	0	0	0	0	0	0	0	0	0	0	0	0	0	0	0	0	0	48388	0	0	0	0	0	92811	0	0	0	0
182	182	KI270733.1	-	123909	125353	MSTRG.34.4	2	1278	MSTRG.34	.	39495	17271	4851	15089	17796	15077	9310	8327	9004	16007	12432	28741	20260	13939	7776	4143	12657	8114	14563	12355	16079	22149	18605	1211	12957	4402	7145	11360	10217	1565	8463
183	183	KI270733.1	-	125646	179772	MSTRG.34.5	4	9014	MSTRG.34	.	156696	87988	98282	100397	81323	115093	76671	50261	57025	217605	215691	92255	160762	143937	118638	6788	37441	104928	208327	141459	86769	41583	48442	776372	68735	73273	160705	49405	61937	237759	22289
184	184	KI270733.1	-	128459	139753	MSTRG.34.7	3	9113	MSTRG.34	.	11778	52717	18954	5606	1663	96606	37455	51483	1524	12784	94873	27204	20317	5021	7481	179	59008	50829	27235	60104	115267	198253	4146	818	95649	1421	801	2237	83738	31663	22104
185	185	KI270733.1	-	128459	179772	MSTRG.34.6	5	10926	MSTRG.34	.	216463	57713	10896	110734	267851	13546	12206	90595	181105	61275	9625	4100	116026	36474	9349	64362	38568	26399	19966	14229	345	5339	165438	830613	7694	19262	90555	142390	4045	18579	300
186	186	KI270733.1	+	128877	129029	ENST00000616292.1	1	153	MSTRG.33	RNA5-8SN4	0	0	0	0	0	0	0	0	0	0	0	0	0	0	0	0	0	0	0	0	0	0	0	0	0	0	0	0	0	0	0
187	187	KI270733.1	-	129030	160252	MSTRG.34.10	2	765	MSTRG.34	.	3	3517	8	2304	1753	12	5	10	20	21	18	13	17	12	7	9	0	10	9	9	9	24	29	49	10	22	23	0	6	0	7
188	188	KI270733.1	+	129030	171969	MSTRG.33.25	2	3701	MSTRG.33	.	0	0	0	75	0	0	0	0	0	0	0	0	0	0	0	0	0	0	0	0	0	0	0	0	0	0	0	0	0	0	0
189	189	KI270733.1	+	129030	179772	MSTRG.33.24	2	5664	MSTRG.33	.	18326	314	0	18677	26552	4568	25	42	259	0	76	10700	6597	5008	0	115	0	85	130	19	3	355	4800	625990	2	11211	9039	7498	1	68661	13
190	190	KI270733.1	+	129030	179772	MSTRG.33.26	2	5772	MSTRG.33	.	1330	1191	950	893	782	4036	1010	2366	884	671	29210	12580	537	367	2454	934	0	544	2541	7281	5097	1278	730	457	3886	51	393	3772	18774	119	32718
191	191	KI270733.1	+	129030	179772	MSTRG.33.27	2	4702	MSTRG.33	.	0	0	9	0	0	0	0	0	0	0	0	3909	0	0	0	0	0	0	0	0	6496	0	0	0	0	0	0	0	0	0	0
192	192	KI270733.1	+	129030	179772	MSTRG.33.28	3	5134	MSTRG.33	.	0	0	0	0	0	4360	0	0	0	0	0	0	793	0	0	0	0	437	0	0	0	0	0	255	0	0	0	6	10733	27	0
193	193	KI270733.1	-	129030	179772	MSTRG.34.8	2	5664	MSTRG.34	.	721	0	0	696	0	0	0	0	0	257	0	0	0	0	0	15296	152	0	0	0	0	0	0	342826	0	0	0	2476	0	75769	0
194	194	KI270733.1	-	129030	179772	MSTRG.34.9	2	5664	MSTRG.34	.	0	0	0	0	0	0	0	0	93	61	0	56034	0	0	0	651	95	0	0	0	0	0	0	211393	0	0	0	40	0	52958	0
195	195	KI270733.1	-	133087	137764	MSTRG.34.11	2	3993	MSTRG.34	.	15682	59285	74209	40922	21830	18453	13662	9680	6190	135881	101570	57342	42173	26740	26291	4747	4109	8686	87409	58048	34757	14591	6816	663195	13299	51112	40194	8421	9879	220513	9710
196	196	KI270733.1	-	134920	137012	MSTRG.34.12	2	1316	MSTRG.34	.	89	70	14	30	29	48	17	23	19	46	22	26	15	21	10	17	24	23	17	22	27	38	27	74	22	27	21	18	21	24	16
197	197	KI270733.1	-	134920	137764	MSTRG.34.13	2	1383	MSTRG.34	.	118	0	0	0	0	19	0	0	0	0	0	0	0	0	0	0	0	0	0	0	10	0	0	1	0	0	0	0	0	0	0
198	198	KI270733.1	+	167218	167307	ENST00000615130.1	1	90	MSTRG.35	AL353644.2	4	4	1	1	1	0	2	1	1	4	3	1	2	1	2	2	1	4	0	0	1	2	1	14	1	1	2	2	1	2	1
199	199	KI270733.1	-	173117	173574	MSTRG.34.14	2	338	MSTRG.34	.	0	0	0	0	0	0	0	0	0	0	0	0	0	4850	0	0	0	0	0	0	0	0	0	0	0	0	0	0	0	0	0
200	200	KI270733.1	+	173956	174108	ENST00000618998.1	1	153	MSTRG.33	5_8S_rRNA	0	0	0	0	0	0	0	0	0	0	0	0	0	0	0	0	0	0	0	0	0	0	0	0	0	0	0	0	0	0	0
201	201	KI270734.1	+	59711	60316	ENST00000615362.1	1	606	ENSG00000278573.1	AC007325.3	28	28	19	13	23	18	16	14	26	19	22	13	29	17	10	12	24	21	32	16	21	22	22	14	16	19	21	23	13	18	13
202	202	KI270734.1	+	72411	74814	ENST00000617983.1	1	2404	ENSG00000276017.1	AC007325.1	0	0	0	0	0	0	0	0	0	0	0	0	0	0	0	0	0	0	0	0	0	0	0	0	0	0	0	0	0	0	0
203	203	KI270734.1	+	131494	137392	ENST00000613204.1	5	1213	ENSG00000278817.1	AC007325.4	33	53	38	38	68	20	36	49	28	56	61	42	46	48	49	32	45	29	35	33	23	45	25	52	31	36	29	37	31	28	20
204	204	KI270734.1	-	138082	161750	ENST00000615165.1	14	1990	ENSG00000277196.4	AC007325.2	0	4	0	0	0	0	0	0	0	0	0	3	0	2	0	0	0	0	0	1	0	0	0	0	3	0	0	0	0	0	0
205	205	KI270734.1	-	138082	161852	ENST00000621424.4	15	2405	ENSG00000277196.4	AC007325.2	45	67	49	55	0	20	23	11	33	53	77	49	54	41	36	28	36	47	68	24	37	59	42	49	27	17	36	23	28	21	25
206	206	KI270741.1	+	44383	51906	MSTRG.29.1	3	1246	MSTRG.29	.	61	148	77	101	112	114	110	54	55	73	130	61	109	107	113	57	106	103	65	67	96	74	61	142	93	63	78	79	70	64	113
207	207	KI270744.1	-	51009	51114	ENST00000616830.1	1	106	ENSG00000278625.1	U6	0	0	0	0	0	0	0	0	0	0	0	0	0	0	0	0	0	0	0	0	0	0	0	0	0	0	0	0	0	0	0
208	208	KI270745.1	+	22570	22891	MSTRG.30.1	2	273	MSTRG.30	.	1	6	7	18	4	6	23	8	25	7	2	14	10	9	2	18	7	9	18	5	14	0	11	2	19	27	22	13	16	21	19
209	209	KI270750.1	+	148668	148843	ENST00000612925.1	1	176	ENSG00000277374.1	U1	0	0	0	0	0	0	0	0	0	0	0	0	0	0	0	0	0	0	0	0	0	0	0	0	0	0	0	0	0	0	0
210	210	chr1	+	11869	14409	ENST00000456328.2	3	1657	MSTRG.36	DDX11L1	0	1	0	1	0	0	2	0	3	0	2	0	0	0	0	1	0	3	0	0	1	0	0	0	2	2	1	3	0	1	0
211	211	chr1	+	12010	14409	ENST00000450305.2	6	1371	MSTRG.36	DDX11L1	0	0	0	0	0	0	0	0	0	0	0	0	0	0	0	0	0	0	0	0	0	0	0	0	0	0	0	0	0	0	0
212	212	chr1	-	13015	29460	MSTRG.37.1	11	9031	MSTRG.37	.	97	502	144	858	843	142	1069	983	370	412	47	24	362	330	0	12	477	177	0	59	0	515	557	0	311	783	394	129	520	15	234
213	213	chr1	-	13015	29460	MSTRG.37.2	11	9219	MSTRG.37	.	373	0	58	213	159	42	218	219	143	0	0	48	278	260	0	11	154	144	0	109	0	0	244	0	113	60	460	187	397	22	202
214	214	chr1	-	13015	200612	MSTRG.37.3	10	8498	MSTRG.37	.	0	346	224	0	330	110	194	0	802	375	0	199	230	297	0	109	399	315	21	71	0	319	416	0	604	198	648	275	339	50	491
215	215	chr1	-	13091	200612	MSTRG.37.4	9	11034	MSTRG.37	.	0	158	43	0	201	570	402	22	382	126	3	270	334	320	346	33	329	532	245	0	152	612	373	120	1512	227	277	320	325	32	404
216	216	chr1	-	13091	200612	MSTRG.37.5	13	9648	MSTRG.37	.	0	0	0	0	0	0	0	0	70	0	0	0	0	0	0	8	67	52	0	0	0	0	0	0	133	171	0	100	0	21	86
217	217	chr1	-	13129	29460	MSTRG.37.6	10	9764	MSTRG.37	.	354	0	65	311	219	788	275	241	295	0	0	69	368	268	300	23	141	121	221	515	80	0	296	16	101	74	133	113	475	43	679
218	218	chr1	-	13129	29460	MSTRG.37.7	9	10748	MSTRG.37	.	450	650	47	335	301	612	607	504	717	450	221	495	377	398	395	397	402	575	231	272	239	903	540	418	1092	400	800	809	521	547	759
219	219	chr1	-	13129	29460	MSTRG.37.8	11	9211	MSTRG.37	.	280	65	17	305	129	175	471	552	545	164	135	420	363	264	156	220	287	271	28	107	18	284	404	32	536	327	735	324	762	572	480
220	220	chr1	-	13129	29460	MSTRG.37.9	11	3092	MSTRG.37	.	7	8	7	21	12	1	2	3	4	2	0	1	3	8	0	2	8	2	0	2	0	14	9	0	3	3	3	3	8	2	1
221	221	chr1	-	13141	200612	MSTRG.37.10	12	10387	MSTRG.37	.	0	0	0	0	0	0	0	1167	0	0	0	0	0	0	0	0	0	0	0	0	0	0	0	0	0	0	0	0	0	155	0
222	222	chr1	-	13159	200612	MSTRG.37.11	10	10307	MSTRG.37	.	0	572	519	0	229	172	817	3	152	43	0	113	1088	335	0	236	750	563	0	0	0	486	674	0	719	292	742	337	571	33	1121
223	223	chr1	-	13159	200612	MSTRG.37.12	12	9523	MSTRG.37	.	0	0	0	0	0	0	0	0	403	0	0	0	0	0	0	134	266	86	0	0	0	743	0	0	466	289	0	122	0	31	156
224	224	chr1	-	13198	29460	MSTRG.37.13	11	8851	MSTRG.37	.	253	344	67	875	223	200	0	328	1336	787	486	740	334	0	280	782	235	699	414	132	107	862	553	251	1213	524	624	198	0	427	345
225	225	chr1	-	13198	29460	MSTRG.37.14	8	4592	MSTRG.37	.	52	105	40	100	82	86	150	174	231	62	32	123	144	92	81	107	147	117	37	60	33	151	137	24	162	174	164	134	172	165	181
226	226	chr1	-	13369	29460	MSTRG.37.15	12	9001	MSTRG.37	.	0	0	0	0	0	0	0	0	0	0	0	0	0	0	0	0	0	0	0	0	0	0	0	0	0	410	0	0	0	0	0
227	227	chr1	-	13369	29460	MSTRG.37.16	11	8217	MSTRG.37	.	47	0	172	0	0	0	0	0	0	0	0	0	0	0	0	0	0	0	91	0	0	0	220	0	0	55	0	0	0	0	150
228	228	chr1	-	13384	200612	MSTRG.37.17	11	10145	MSTRG.37	.	0	28	0	0	0	0	0	0	1136	31	9	0	0	0	0	874	88	195	0	0	0	81	0	0	620	587	0	111	0	468	916
229	229	chr1	-	13385	200612	MSTRG.37.18	12	9660	MSTRG.37	.	0	0	0	0	0	0	0	0	0	0	229	0	0	0	0	135	315	1361	0	0	0	0	0	0	0	267	0	209	0	641	0
230	230	chr1	-	13458	29460	MSTRG.37.19	10	3422	MSTRG.37	.	45	37	19	158	36	29	40	29	41	26	182	8	12	14	34	19	18	20	67	29	35	17	22	25	22	28	31	7	19	7	21
231	231	chr1	-	13476	29460	MSTRG.37.20	12	8627	MSTRG.37	.	332	0	0	53	38	705	392	369	1271	0	0	40	196	236	0	387	150	408	0	39	0	0	210	0	603	64	398	157	671	241	575
232	232	chr1	-	13725	29460	MSTRG.37.21	11	8684	MSTRG.37	.	77	749	353	0	413	0	939	835	0	0	0	1258	165	616	1384	388	1094	603	0	0	357	0	925	674	0	747	1866	1269	482	1503	0
233	233	chr1	-	14402	29460	MSTRG.37.23	10	2491	MSTRG.37	.	46	19	12	0	33	16	27	43	40	56	0	0	10	10	30	0	0	127	54	29	37	46	15	77	60	13	14	0	21	0	40
234	234	chr1	-	14402	200612	MSTRG.37.22	12	9055	MSTRG.37	.	0	0	0	0	0	0	0	0	0	0	0	0	922	0	0	0	573	0	0	0	0	0	0	0	0	0	0	0	0	0	0
235	235	chr1	-	14404	29460	MSTRG.37.24	11	2180	MSTRG.37	.	14	12	55	0	15	0	10	22	0	0	0	16	5	8	26	6	9	9	44	0	21	0	8	19	0	13	13	16	14	73	0
236	236	chr1	-	14404	29570	ENST00000488147.1	11	1351	MSTRG.37	WASH7P	0	0	0	0	1	0	0	0	0	0	0	0	0	0	0	0	0	0	0	0	0	1	0	0	0	0	0	0	1	0	0
237	237	chr1	-	17369	17525	ENST00000619216.1	1	157	MSTRG.37	MIR6859-1	0	0	0	1	0	0	0	1	2	0	0	0	0	0	0	0	0	0	0	0	1	4	0	0	0	0	0	0	0	1	0
238	238	chr1	+	29554	31109	ENST00000473358.1	3	724	MSTRG.38	MIR1302-2HG	0	2	0	0	5	2	0	1	4	2	0	2	2	3	0	0	2	4	0	0	0	9	3	1	4	3	3	5	0	2	3
239	239	chr1	+	30267	31109	ENST00000469289.1	2	535	MSTRG.38	MIR1302-2HG	0	0	0	0	1	1	1	0	0	0	0	0	0	0	0	0	0	0	0	0	0	0	0	0	0	0	0	0	0	1	0
240	240	chr1	+	30366	30563	ENST00000607096.1	1	198	MSTRG.38	MIR1302-2	0	0	0	1	0	0	0	0	0	0	0	0	0	0	0	0	1	0	0	0	0	0	0	0	0	0	0	0	0	0	0
241	241	chr1	-	34554	36081	ENST00000417324.1	3	1187	MSTRG.39	FAM138A	0	0	0	0	0	0	0	0	0	0	0	0	0	0	0	0	0	0	0	0	0	0	0	0	0	0	0	0	0	0	0
242	242	chr1	-	35245	36081	ENST00000461467.1	2	598	MSTRG.39	FAM138A	0	0	0	0	0	0	0	0	0	0	0	0	0	0	0	0	0	0	0	0	0	0	0	0	0	0	0	0	0	0	0
243	243	chr1	+	52473	53312	ENST00000606857.1	1	840	MSTRG.40	OR4G4P	0	0	0	0	0	0	0	0	0	0	0	0	0	0	0	0	0	0	0	0	0	0	0	0	0	0	0	0	0	0	0
244	244	chr1	+	57598	64116	ENST00000642116.1	3	1414	MSTRG.41	OR4G11P	0	0	0	0	0	0	0	0	0	0	0	0	0	0	0	0	0	0	0	0	0	0	0	0	0	0	0	0	0	0	0
245	245	chr1	+	62949	64116	ENST00000492842.2	1	1168	MSTRG.41	OR4G11P	0	0	0	0	0	0	0	0	0	0	0	0	0	0	0	0	0	0	0	0	0	0	0	0	0	0	0	0	0	0	0
246	246	chr1	+	65419	71585	ENST00000641515.2	3	2618	MSTRG.42	OR4F5	0	0	0	0	0	0	0	0	0	0	0	0	0	0	0	0	0	0	0	0	0	0	0	0	0	0	0	0	0	0	0
247	247	chr1	+	69055	71585	ENST00000335137.4	1	2531	MSTRG.42	OR4F5	0	0	0	0	0	0	0	0	0	0	0	0	0	0	0	0	0	0	0	0	0	0	0	0	0	0	0	0	0	0	0
248	248	chr1	-	89295	120932	ENST00000466430.5	4	2748	MSTRG.43	AL627309.1	5	12	7	8	12	5	5	16	8	4	9	11	9	8	3	12	12	6	6	9	1	8	4	6	14	12	11	7	9	6	13
249	249	chr1	-	89551	91629	ENST00000495576.1	2	1843	MSTRG.43	AL627309.3	0	0	0	0	0	0	0	0	0	0	0	0	0	0	0	0	0	0	0	0	0	0	0	0	0	0	0	0	0	0	0
250	250	chr1	-	92230	129223	ENST00000477740.5	4	497	MSTRG.43	AL627309.1	0	3	0	0	0	0	0	0	0	0	0	0	0	0	0	0	0	0	0	0	0	0	0	0	0	0	0	0	0	0	0
251	251	chr1	-	110953	129223	ENST00000471248.1	3	679	MSTRG.43	AL627309.1	0	1	0	0	0	1	2	0	6	3	0	0	0	1	0	0	0	0	0	0	0	0	0	4	3	5	1	0	0	0	0
252	252	chr1	-	120725	133723	ENST00000610542.1	3	727	MSTRG.43	AL627309.1	2	0	0	1	1	0	0	0	0	0	1	3	2	1	0	3	1	0	0	0	1	1	0	0	1	0	0	1	0	0	1
253	253	chr1	-	129081	133723	ENST00000453576.2	2	493	MSTRG.43	AL627309.1	0	0	0	0	0	0	3	0	0	0	0	0	0	0	0	0	0	1	0	0	0	0	0	0	0	0	0	0	0	0	0
254	254	chr1	+	131025	134836	ENST00000442987.3	1	3812	MSTRG.44	CICP27	28	11	12	16	18	16	43	29	19	12	13	13	19	16	12	8	26	30	10	10	7	9	11	15	38	22	31	23	26	22	36
255	255	chr1	-	135141	135895	ENST00000494149.2	1	755	MSTRG.45	AL627309.6	42	49	46	34	51	43	107	75	106	53	34	42	47	29	58	44	76	80	32	18	21	48	61	47	84	115	106	71	61	84	101
256	256	chr1	-	136210	149707	MSTRG.46.1	5	9508	MSTRG.46	.	205	247	89	137	243	266	243	282	343	192	145	155	161	183	92	187	169	300	122	147	100	126	157	134	220	467	414	293	395	394	260
257	257	chr1	-	136211	149707	MSTRG.46.2	6	6491	MSTRG.46	.	10	18	5	5	6	0	0	25	0	32	3	4	0	0	0	47	3	0	27	7	5	7	0	15	0	0	6	12	0	8	27
258	258	chr1	-	136399	143082	MSTRG.46.3	5	3643	MSTRG.46	.	37	45	21	19	53	0	555	248	100	49	60	94	169	0	66	98	57	176	58	13	10	151	82	66	103	327	347	34	0	45	455
259	259	chr1	-	137682	139216	ENST00000595919.1	1	1535	MSTRG.46	AL627309.7	37	48	12	22	46	31	95	100	10	37	37	26	71	21	7	32	11	89	21	49	6	64	10	19	17	29	69	103	32	106	29
260	260	chr1	-	137682	143624	MSTRG.46.4	4	2185	MSTRG.46	.	0	0	143	82	3	0	1	1	353	0	0	0	7	5	96	0	302	0	1	0	71	0	120	1	369	2	2	0	0	2	1
261	261	chr1	-	139790	141473	ENST00000493797.1	2	1457	MSTRG.46	AL627309.2	0	0	0	0	1	1	0	5	0	0	0	1	0	0	2	0	0	3	0	0	0	2	0	0	0	0	4	2	0	0	9
262	262	chr1	-	141474	149707	ENST00000484859.1	2	4860	MSTRG.46	AL627309.5	0	1	0	0	0	0	0	0	3	0	0	0	0	0	4	0	0	0	0	0	0	0	0	0	0	0	0	0	0	0	0
263	263	chr1	-	142808	149707	ENST00000490997.5	3	3394	MSTRG.46	AL627309.5	0	0	0	0	0	0	0	0	0	0	0	0	0	0	0	0	0	0	0	0	0	0	0	0	0	0	0	0	0	0	0
264	264	chr1	-	144833	200612	MSTRG.37.27	2	3073	MSTRG.37	.	0	13	0	27	0	0	6	30	19	0	0	11	0	0	0	15	17	40	0	0	0	21	0	0	5	17	0	0	12	0	0
265	265	chr1	-	146386	173862	ENST00000466557.6	8	1301	MSTRG.46	AL627309.5	13	22	24	30	22	34	73	65	63	30	18	20	17	30	24	35	43	40	13	22	15	22	21	36	53	70	61	65	31	30	72
266	266	chr1	-	157784	157887	ENST00000410691.1	1	104	MSTRG.47	RNU6-1100P	2	1	0	0	0	0	1	1	2	0	0	0	0	0	0	0	1	1	0	0	0	0	0	0	0	1	0	1	0	1	0
267	267	chr1	+	160446	161525	ENST00000496488.1	2	457	MSTRG.48	AL627309.4	2	1	3	0	2	1	8	4	9	2	0	0	1	0	2	1	2	0	0	0	2	2	2	0	7	10	7	0	4	2	9
268	268	chr1	-	165491	169264	ENST00000662089.1	3	875	MSTRG.46	AL627309.5	3	0	0	1	1	2	0	6	2	0	0	0	1	0	2	1	0	0	1	2	2	2	1	4	2	0	3	1	3	1	2
269	269	chr1	-	165889	168767	ENST00000491962.1	3	278	MSTRG.46	AL627309.5	0	0	0	0	0	1	0	0	0	0	0	0	0	0	0	0	0	0	1	0	0	0	0	0	0	0	0	0	0	1	0
270	270	chr1	-	167129	169264	ENST00000655252.1	2	1253	MSTRG.46	AL627309.5	12	6	11	8	11	2	10	9	19	6	3	6	6	10	7	3	10	11	9	6	3	10	8	2	9	5	8	10	8	10	15
271	271	chr1	+	182696	184174	ENST00000624431.2	5	570	MSTRG.49	DDX11L17	2	6	0	9	0	4	6	1	5	2	7	1	7	3	5	3	2	6	3	3	1	0	2	1	14	4	8	1	7	7	3
272	272	chr1	-	183873	200612	MSTRG.37.28	11	3505	MSTRG.37	.	40	102	21	57	52	5	107	55	16	17	2	43	3	56	16	15	30	41	0	18	21	107	49	39	42	65	31	32	44	39	42
273	273	chr1	-	184044	200612	MSTRG.37.29	10	5460	MSTRG.37	.	2	0	0	237	7	0	0	1134	984	0	8	0	0	0	107	0	0	275	0	0	73	182	0	0	0	277	0	164	0	0	0
274	274	chr1	-	184171	200612	MSTRG.37.30	9	9814	MSTRG.37	.	0	0	0	0	42	0	104	2	0	0	461	0	14	71	0	0	520	82	47	0	0	38	100	0	1119	0	137	0	114	191	0
275	275	chr1	-	184185	200612	MSTRG.37.31	10	9570	MSTRG.37	.	1270	948	0	986	965	523	688	0	752	921	15	1054	0	428	456	1168	784	0	0	281	193	376	1223	756	0	560	1847	774	853	524	1157
276	276	chr1	-	184242	200612	MSTRG.37.32	3	15731	MSTRG.37	.	816	1021	334	1491	797	876	1989	3055	2858	533	555	1148	1514	1023	1210	1606	1368	2202	702	892	463	1449	1319	497	1648	2805	1678	1842	1605	2647	1500
277	277	chr1	-	184595	200612	MSTRG.37.33	10	3039	MSTRG.37	.	40	43	470	69	25	49	33	148	123	35	96	71	460	67	74	59	22	422	368	28	30	80	27	27	215	136	38	53	33	17	82
278	278	chr1	-	184851	193244	MSTRG.37.34	9	5961	MSTRG.37	.	104	0	0	0	0	540	0	0	0	100	120	0	4	0	226	0	0	0	46	164	0	9	10	119	0	0	0	0	0	399	0
279	279	chr1	-	184880	200612	MSTRG.37.35	11	2511	MSTRG.37	.	81	39	0	50	43	6	9	0	86	53	27	44	0	104	10	34	4	0	0	31	48	86	32	41	0	14	70	12	102	96	62
280	280	chr1	-	185217	195416	ENST00000623083.4	10	1402	MSTRG.37	WASH9P	24	22	0	93	74	25	3	0	60	7	0	146	0	28	111	17	2	0	0	30	94	95	15	81	0	7	17	10	27	89	23
281	281	chr1	-	187891	188049	ENST00000612080.1	1	159	MSTRG.37	MIR6859-2	1	1	0	1	0	1	1	1	1	2	0	1	0	0	1	1	0	0	0	0	1	1	1	0	0	1	1	1	1	1	1
282	282	chr1	-	257864	267302	ENST00000442116.1	2	3861	MSTRG.53	AP006222.1	0	0	0	44	0	0	0	0	0	0	0	0	37	0	0	57	0	0	0	0	0	24	0	0	0	0	51	0	0	0	0
283	283	chr1	-	257913	268816	ENST00000448958.2	4	2250	MSTRG.53	AP006222.1	0	16	5	2	0	0	0	9	0	0	10	2	5	0	2	13	8	13	1	25	0	10	0	0	0	3	28	17	0	0	1
284	284	chr1	-	258144	359681	ENST00000441866.2	4	2256	MSTRG.53	AP006222.1	25	24	11	11	28	10	15	13	19	9	7	18	15	16	21	6	6	22	13	6	13	12	8	16	21	12	8	8	8	22	10
285	285	chr1	-	258524	268816	ENST00000634344.2	3	1554	MSTRG.53	AP006222.1	0	0	0	0	0	0	0	0	0	0	0	0	0	0	0	0	0	0	0	0	0	0	0	0	0	0	0	0	0	0	0
286	286	chr1	-	258568	259025	ENST00000450734.1	1	458	MSTRG.53	AP006222.1	9	31	17	4	12	10	10	16	11	6	13	10	2	11	10	5	14	6	4	3	13	5	12	7	8	12	1	11	10	19	16
287	287	chr1	-	263015	297502	ENST00000424587.7	4	5603	MSTRG.53	AP006222.1	79	183	122	54	103	123	112	95	147	118	114	101	85	96	107	51	138	96	115	148	113	88	99	111	144	90	59	90	71	73	126
288	288	chr1	+	266855	268655	ENST00000669836.1	2	736	MSTRG.54	AP006222.2	0	0	0	0	3	0	0	4	0	0	0	0	0	0	1	0	0	0	0	0	0	0	0	0	0	2	4	0	0	0	0
289	289	chr1	-	347982	348366	ENST00000458203.2	1	385	MSTRG.55	RPL23AP24	4	16	4	6	2	2	4	2	2	5	2	9	4	3	4	3	7	7	3	1	12	2	4	3	6	4	3	1	6	2	4
290	290	chr1	+	358857	366052	ENST00000450983.1	2	955	MSTRG.56	AL732372.1	0	0	0	0	0	0	0	0	0	0	0	0	0	0	0	0	0	0	0	0	0	0	0	0	0	0	0	0	0	0	0
291	291	chr1	+	358872	366052	ENST00000412666.1	2	968	MSTRG.56	AL732372.1	0	0	0	0	0	0	0	0	0	0	0	0	0	0	0	0	0	0	0	0	0	0	0	0	0	0	0	0	0	0	0
292	292	chr1	+	360057	366052	ENST00000635159.1	2	994	MSTRG.56	AL732372.1	0	2	0	0	0	0	3	3	3	0	3	0	0	3	0	2	0	0	4	0	0	0	0	0	1	0	0	0	0	0	0
293	293	chr1	-	365389	366151	ENST00000431321.2	2	437	MSTRG.57	AL732372.2	0	0	0	1	0	0	0	0	0	0	0	0	0	0	2	0	0	0	0	0	0	0	0	0	0	0	4	0	1	0	0
294	294	chr1	-	365395	368450	ENST00000453935.1	2	498	MSTRG.57	AL732372.2	0	0	0	0	0	2	0	0	1	1	0	0	1	2	0	1	3	0	0	0	0	0	0	0	4	0	0	0	0	1	1
295	295	chr1	-	365615	379972	ENST00000440163.1	3	462	MSTRG.57	AL732372.2	0	0	0	1	0	0	0	0	0	0	0	0	0	0	1	0	0	0	0	0	0	0	0	0	0	0	0	1	0	0	0
296	296	chr1	-	373182	485208	ENST00000455207.5	3	413	MSTRG.57	AL732372.2	1	0	0	0	0	0	3	2	0	0	0	0	0	0	0	0	0	0	0	1	0	1	0	0	0	0	2	0	0	0	0
297	297	chr1	+	439870	440232	ENST00000437905.2	1	363	MSTRG.58	WBP1LP7	0	0	0	0	0	0	1	0	0	0	0	0	0	0	0	0	1	0	0	0	0	0	0	0	0	0	0	0	0	0	0
298	298	chr1	-	450740	451678	ENST00000426406.4	1	939	MSTRG.59	OR4F29	1	0	0	3	1	0	5	3	1	0	3	1	0	0	1	0	1	2	0	0	0	0	1	1	4	5	7	1	2	1	4
299	299	chr1	-	476364	497274	ENST00000455464.7	3	917	MSTRG.57	AL732372.2	5	6	2	2	4	3	10	8	4	2	4	0	4	2	4	9	5	2	2	4	3	5	3	5	14	4	7	1	5	5	7
300	300	chr1	-	484832	495476	ENST00000601814.5	3	635	MSTRG.57	AL732372.2	3	10	11	5	12	4	20	15	27	13	12	17	0	5	6	5	8	8	0	8	6	10	9	8	22	20	21	12	13	9	20
301	301	chr1	-	485026	485208	ENST00000445840.2	1	183	MSTRG.57	AL732372.2	0	2	1	1	1	0	1	1	0	2	0	1	2	0	0	0	1	0	1	1	0	0	0	2	0	0	0	0	0	0	1
302	302	chr1	-	485066	489553	ENST00000431812.1	2	336	MSTRG.57	AL732372.2	1	15	1	2	3	2	2	3	6	1	5	1	2	1	1	2	3	4	0	0	4	4	10	5	2	1	3	3	2	8	3
303	303	chr1	+	487101	489906	ENST00000432723.3	2	2477	MSTRG.60	CICP7	11	9	3	8	5	7	16	16	12	6	4	9	7	7	7	7	14	9	10	3	0	8	10	6	20	16	24	9	15	12	17
304	304	chr1	-	491225	494381	ENST00000514436.1	2	2379	MSTRG.57	AL732372.3	99	181	129	109	118	102	253	207	297	106	110	94	158	92	98	111	193	174	92	90	77	127	129	93	288	254	236	139	157	201	222
305	305	chr1	-	494382	496605	ENST00000419160.4	2	547	MSTRG.57	AL732372.2	9	11	10	11	11	9	17	21	27	11	0	12	10	7	8	15	19	15	9	6	6	10	14	5	20	22	24	9	14	15	21
306	306	chr1	-	494464	502661	ENST00000440038.7	5	946	MSTRG.57	AL732372.2	0	18	25	21	0	28	3	0	54	16	21	14	26	20	0	0	51	36	20	14	15	16	20	14	53	63	0	28	19	49	30
307	307	chr1	-	494475	495476	ENST00000642074.1	3	682	MSTRG.57	AL732372.2	0	0	0	0	0	0	0	0	0	0	0	0	0	0	0	0	0	0	1	0	0	0	0	0	0	0	0	0	0	0	0
308	308	chr1	-	494611	499369	ENST00000423728.6	3	1032	MSTRG.57	AL732372.2	0	0	0	0	0	0	54	0	0	8	0	0	11	0	0	0	0	0	0	0	0	0	0	0	0	28	0	0	17	0	22
309	309	chr1	-	494771	498983	ENST00000616311.5	5	735	MSTRG.57	AL732372.2	0	6	12	0	8	0	0	0	8	7	0	0	0	0	0	2	0	14	0	0	0	0	0	0	0	0	0	0	0	10	1
310	310	chr1	-	497134	498456	ENST00000599771.6	3	457	MSTRG.57	AL732372.2	16	0	11	10	14	7	24	12	27	10	4	20	0	5	0	8	14	15	0	5	6	0	9	9	8	0	11	0	7	13	0
311	311	chr1	-	497205	502661	ENST00000641845.1	6	634	MSTRG.57	AL732372.2	0	5	0	1	8	0	6	11	11	2	1	2	13	2	9	0	6	6	1	1	1	0	6	1	2	23	26	19	30	6	26
312	312	chr1	-	497210	502955	ENST00000641916.1	4	704	MSTRG.57	AL732372.2	10	22	0	0	15	0	60	43	34	4	0	0	0	0	0	0	6	0	0	0	10	0	30	0	56	30	0	42	29	0	36
313	313	chr1	-	497240	499369	ENST00000601486.5	4	1063	MSTRG.57	AL732372.2	7	11	0	18	7	11	0	33	10	0	6	13	0	10	16	2	17	0	14	9	1	18	12	9	32	0	25	5	0	10	13
314	314	chr1	-	497245	502661	ENST00000641579.1	5	608	MSTRG.57	AL732372.2	0	14	0	0	0	1	0	4	0	0	0	1	0	0	0	10	0	0	0	0	3	0	1	0	3	0	0	0	0	0	0
315	315	chr1	-	497275	498983	ENST00000616947.2	2	610	MSTRG.57	AL732372.2	0	2	0	0	4	0	0	0	19	9	3	9	0	0	0	12	10	0	0	0	2	0	0	0	0	0	0	7	15	0	25
316	316	chr1	-	498281	499369	ENST00000432964.1	3	769	MSTRG.57	AL732372.2	0	0	0	0	0	0	0	0	0	1	0	0	0	0	0	0	0	0	0	0	0	0	0	0	0	0	0	0	0	0	0
317	317	chr1	-	498984	501620	ENST00000608420.1	2	451	MSTRG.57	AL732372.2	0	0	0	0	0	0	0	1	0	0	0	0	0	0	0	0	1	0	0	0	0	0	0	0	0	0	0	0	0	0	0
318	318	chr1	-	498984	533051	MSTRG.57.22	10	2346	MSTRG.57	.	122	151	109	98	96	127	368	237	321	116	95	100	118	102	104	122	186	180	71	67	61	101	160	96	280	306	311	148	145	204	293
319	319	chr1	-	501588	517266	ENST00000641303.1	5	398	MSTRG.57	AL732372.2	0	0	1	6	1	6	3	0	3	1	0	0	3	1	0	0	4	0	2	2	1	6	2	2	0	2	11	0	0	4	0
320	320	chr1	-	501604	517266	ENST00000641063.1	5	514	MSTRG.57	AL732372.2	1	4	0	0	0	3	4	4	12	0	1	1	2	0	6	4	0	3	0	0	0	2	0	0	5	3	18	1	6	0	7
321	321	chr1	-	504470	514423	ENST00000641049.1	2	529	MSTRG.57	AL732372.2	6	14	0	5	10	13	54	28	34	6	5	9	14	5	12	13	24	32	8	5	0	6	0	0	28	46	34	15	18	0	30
322	322	chr1	-	504865	523387	ENST00000642124.1	4	915	MSTRG.57	AL732372.2	8	14	4	11	3	13	7	17	33	6	6	12	20	8	14	10	23	43	1	9	4	14	9	7	44	34	33	5	25	12	28
323	323	chr1	-	516376	516479	ENST00000614007.1	1	104	MSTRG.61	U6	2	1	0	0	0	1	3	2	4	0	0	0	0	0	0	1	1	2	0	0	0	0	0	0	2	3	4	1	3	2	3
324	324	chr1	-	586071	612864	ENST00000634833.2	6	957	MSTRG.62	AL669831.3	5	0	0	0	0	0	0	5	0	0	0	0	7	6	0	0	0	6	0	3	0	0	5	0	6	0	5	5	0	11	0
325	325	chr1	-	586278	588453	ENST00000417636.2	3	553	MSTRG.62	AL669831.3	0	0	0	0	0	0	0	0	0	0	0	0	0	0	0	0	0	0	0	3	0	0	0	0	0	0	1	0	0	0	0
326	326	chr1	-	586945	720200	ENST00000419394.2	4	497	MSTRG.62	AL669831.3	0	0	0	0	0	0	0	0	0	0	0	0	0	0	0	0	0	0	0	0	0	0	0	0	0	0	0	0	0	0	0
327	327	chr1	-	586945	744847	MSTRG.62.3	19	7595	MSTRG.62	.	57	0	130	66	3	1	31	2	0	1	115	3	23	6	9	40	104	30	0	2	0	165	180	5	0	85	4	6	5	192	107
328	328	chr1	+	587629	594768	ENST00000423796.1	2	607	MSTRG.63	AC114498.1	0	0	0	0	0	0	0	0	0	0	0	0	0	0	0	0	0	0	0	0	0	0	0	0	0	0	0	0	0	0	0
329	329	chr1	+	587668	594768	ENST00000450696.1	2	596	MSTRG.63	AC114498.1	0	0	0	0	0	0	0	0	0	0	0	0	0	0	0	0	0	0	0	0	0	0	0	0	0	0	0	0	0	0	0
330	330	chr1	-	594191	633129	ENST00000440196.3	5	1022	MSTRG.62	AL669831.3	0	0	0	0	0	0	0	0	0	0	0	0	0	0	0	1	0	0	0	0	0	0	0	0	0	0	0	0	0	0	0
331	331	chr1	-	594198	631204	ENST00000641296.1	6	1127	MSTRG.62	AL669831.3	0	0	0	0	0	2	0	0	0	0	0	0	0	0	0	0	0	0	0	0	0	0	0	0	0	0	0	0	0	0	0
332	332	chr1	-	594308	598551	ENST00000357876.6	2	1702	MSTRG.62	AL669831.3	0	0	0	1	0	2	5	0	3	4	2	0	0	1	0	1	2	2	2	0	0	0	5	1	3	2	0	0	0	2	0
333	333	chr1	-	594308	827796	ENST00000634337.2	5	891	MSTRG.62	AL669831.3	0	0	0	0	0	0	0	0	0	0	0	0	0	0	0	0	0	0	0	0	0	0	0	0	0	0	0	0	0	0	0
334	334	chr1	-	594308	827796	ENST00000635509.2	4	968	MSTRG.62	AL669831.3	0	0	0	0	0	1	0	2	1	1	2	0	0	0	0	0	0	0	0	0	0	0	0	0	0	0	0	0	0	0	0
335	335	chr1	-	594458	733213	ENST00000648019.1	8	1365	MSTRG.62	AL669831.3	0	8	0	0	3	0	0	3	3	0	0	0	0	0	0	0	2	0	0	0	0	0	0	0	2	2	3	0	3	0	0
336	336	chr1	-	601436	720200	ENST00000440200.5	3	413	MSTRG.62	AL669831.3	0	0	0	0	0	0	0	0	0	0	0	0	0	0	0	0	0	0	0	0	0	0	0	0	0	0	0	0	0	0	0
337	337	chr1	-	627377	631204	ENST00000452176.2	4	872	MSTRG.62	AL669831.3	0	0	0	0	0	0	0	0	0	1	0	0	0	0	0	0	0	0	0	0	0	0	0	0	0	2	3	0	0	0	0
338	338	chr1	+	629062	629433	ENST00000416931.1	1	372	MSTRG.64	MTND1P23	788	1615	537	1574	1184	1439	1500	2266	2646	1434	1175	1790	1658	1695	1431	1706	1733	1748	787	784	563	1112	1381	838	2213	1728	1606	1818	1898	1865	1647
339	339	chr1	+	629640	630759	ENST00000457540.1	1	1120	MSTRG.65	MTND2P28	7942	16260	5838	20366	14857	13857	13935	21695	23882	12229	10276	22020	13149	14752	13785	20457	16133	22213	7211	8090	5245	12165	15158	9678	12686	15552	18170	18733	12475	12207	19304
340	340	chr1	+	629640	632616	MSTRG.65.1	2	2933	MSTRG.65	.	5565	7522	3071	1219	6721	6492	9921	12435	13134	10810	6586	722	19357	10503	7949	11350	21183	10632	3698	3368	3746	6658	7548	5034	25687	10498	11159	9143	25315	25459	12565
341	341	chr1	+	630760	632616	MSTRG.65.3	3	1792	MSTRG.65	.	0	0	0	0	0	0	0	0	0	0	0	0	0	0	0	0	0	0	0	0	0	0	0	0	8692	0	0	0	0	0	0
342	342	chr1	+	631074	632616	ENST00000414273.1	1	1543	MSTRG.65	MTCO1P12	6309	9882	4257	14566	7956	8543	11061	14940	16948	10176	6454	20714	9536	14586	11179	12549	10010	14698	5805	5592	3827	7806	11910	5842	3240	12959	14117	12721	14104	10264	14611
343	343	chr1	-	632325	632413	ENST00000621981.1	1	89	MSTRG.66	AC114498.2	0	0	0	0	0	0	0	0	0	0	0	0	0	0	0	0	0	0	0	0	0	0	0	0	0	0	0	0	0	0	0
344	344	chr1	+	632757	633438	ENST00000427426.1	1	682	MSTRG.67	MTCO2P12	991	1308	446	1639	1442	1355	1582	2462	2400	1293	809	1899	1532	2299	2000	1962	2312	2214	601	548	482	978	1317	655	2047	1633	1915	1810	2666	2380	2042
345	345	chr1	+	633535	634375	ENST00000467115.1	1	841	MSTRG.68	MTATP8P1	9287	18801	5914	20700	16250	16007	22285	32217	37180	15393	12835	24499	21804	21155	19109	23545	25847	32186	9011	8927	5981	15500	21587	9850	29675	18517	27991	22565	28346	26518	30657
346	346	chr1	+	633696	634922	ENST00000514057.1	1	1227	MSTRG.68	MTATP6P1	2051	4454	1798	5227	2747	4992	3719	8151	7674	5246	2538	7202	3952	2838	5368	4773	6768	4134	1587	2392	2220	3484	2447	2237	7357	6268	5218	7300	5731	6718	6459
347	347	chr1	+	634376	634922	ENST00000416718.2	1	547	MSTRG.68	MTCO3P12	229	220	49	213	306	129	316	344	346	234	168	228	250	519	262	381	353	533	156	66	61	172	368	89	287	254	325	121	486	495	252
348	348	chr1	+	674842	675265	ENST00000438434.2	1	424	MSTRG.69	WBP1LP6	0	0	0	0	0	0	1	0	0	0	1	0	0	0	0	0	1	0	0	0	0	0	0	0	0	0	0	0	0	0	0
349	349	chr1	-	685679	686673	ENST00000332831.4	1	995	MSTRG.70	OR4F16	1	0	0	2	1	0	6	3	2	0	3	1	1	0	1	1	1	2	0	0	0	0	1	1	5	6	6	2	2	1	5
350	350	chr1	-	701936	720200	ENST00000441245.5	3	679	MSTRG.62	AL669831.3	0	0	1	1	0	2	6	5	7	1	0	0	0	0	0	0	0	7	0	0	0	0	0	0	1	1	2	4	0	1	2
351	351	chr1	-	711867	732212	ENST00000414688.6	3	421	MSTRG.62	AL669831.3	0	0	0	0	0	0	0	0	0	0	0	0	0	0	0	0	0	0	0	0	0	0	0	0	0	0	0	0	0	0	0
352	352	chr1	-	717105	743179	MSTRG.62.15	12	6633	MSTRG.62	.	173	138	156	119	201	173	415	266	517	137	127	188	171	158	144	51	347	287	154	111	121	130	276	130	591	435	456	138	274	237	348
353	353	chr1	-	720024	720206	ENST00000636676.1	1	183	MSTRG.62	AL669831.3	0	0	0	0	0	0	0	0	0	0	0	0	0	0	0	0	0	0	0	0	0	0	0	0	0	0	0	0	0	0	0
354	354	chr1	-	720024	740358	MSTRG.62.16	12	3946	MSTRG.62	.	91	353	0	179	111	130	448	387	355	151	3	138	185	85	113	260	150	182	102	166	64	16	1	82	190	312	330	346	172	61	298
355	355	chr1	-	720053	724685	ENST00000447954.2	2	476	MSTRG.62	AL669831.3	0	0	0	0	0	0	0	0	0	0	0	0	0	0	0	0	0	0	0	0	1	0	0	0	0	0	0	0	0	0	0
356	356	chr1	+	722092	724903	ENST00000440782.3	2	2455	MSTRG.71	CICP3	6	13	3	19	18	10	49	30	39	13	6	3	25	10	5	4	20	23	13	2	4	13	19	5	31	24	53	16	24	19	21
357	357	chr1	-	725885	782183	ENST00000506640.2	16	9989	MSTRG.62	AL669831.1	239	316	223	238	331	212	414	279	617	253	188	199	190	225	217	248	380	235	146	158	137	191	204	160	520	360	466	343	375	401	388
358	358	chr1	-	744954	782183	MSTRG.62.20	9	6891	MSTRG.62	.	48	58	29	43	71	84	196	243	153	148	39	66	81	25	60	92	138	210	33	18	44	90	165	75	269	431	246	81	132	113	168
359	359	chr1	-	753643	782183	MSTRG.62.21	10	5440	MSTRG.62	.	8	36	6	33	10	18	147	56	88	6	31	4	108	15	61	9	11	81	12	8	12	106	66	19	117	50	234	18	19	28	171
360	360	chr1	-	758233	758336	ENST00000411249.1	1	104	MSTRG.72	RNU6-1199P	0	0	0	0	0	2	0	1	1	0	0	3	1	1	0	1	0	0	0	0	0	0	1	0	0	1	1	1	0	0	0
361	361	chr1	+	760911	761989	ENST00000422528.1	2	456	MSTRG.73	AL669831.2	0	3	0	0	4	1	6	2	6	5	0	4	0	1	0	0	2	1	0	0	0	1	1	0	8	9	4	2	1	7	1
362	362	chr1	-	764723	774280	ENST00000428504.2	5	417	MSTRG.62	AL669831.1	0	0	0	0	0	0	0	0	0	0	0	0	0	0	0	0	0	0	0	0	0	0	0	0	0	0	0	0	0	0	0
363	363	chr1	+	778747	806385	ENST00000655765.1	3	2260	MSTRG.74	LINC01409	0	0	0	0	0	0	0	0	0	0	30	0	16	0	6	0	1	0	0	0	0	0	0	4	0	0	0	0	0	2	0
364	364	chr1	+	778747	810065	ENST00000412115.2	5	1360	MSTRG.74	LINC01409	2	2	0	0	0	3	28	0	0	5	0	0	0	5	10	0	0	0	0	0	0	0	3	4	32	0	0	0	0	8	0
365	365	chr1	+	778758	810065	ENST00000670700.1	5	1381	MSTRG.74	LINC01409	0	0	0	14	3	0	0	5	12	0	8	9	2	0	0	5	0	6	0	2	0	2	0	0	0	17	5	15	2	0	16
366	366	chr1	+	778760	806385	ENST00000429505.6	4	2316	MSTRG.74	LINC01409	0	0	0	0	0	3	0	0	0	0	0	0	0	0	0	0	14	0	0	0	0	0	0	0	0	0	0	0	0	0	0
367	367	chr1	+	778760	810065	ENST00000657896.1	4	1188	MSTRG.74	LINC01409	0	0	0	0	0	0	0	0	0	0	0	0	0	0	0	0	0	0	0	0	0	0	0	0	0	0	0	0	0	0	0
368	368	chr1	+	778770	784977	ENST00000434264.6	3	1131	MSTRG.74	LINC01409	0	0	0	0	1	0	1	0	0	0	0	0	0	0	0	0	0	0	0	0	0	0	0	0	4	0	5	0	0	0	3
369	369	chr1	+	778782	782191	ENST00000457084.1	2	566	MSTRG.74	LINC01409	0	0	0	0	0	0	0	0	0	0	0	0	0	0	0	1	0	0	0	0	0	0	0	0	1	0	1	0	0	0	0
370	370	chr1	+	778796	810065	ENST00000658648.1	5	1217	MSTRG.74	LINC01409	0	0	0	0	0	0	0	0	0	0	0	0	0	0	0	0	7	0	0	0	0	0	0	0	0	0	0	0	0	0	0
371	371	chr1	+	778802	810065	ENST00000656571.1	5	1175	MSTRG.74	LINC01409	0	0	0	0	0	0	0	0	0	0	0	0	0	0	0	0	0	0	0	0	0	0	0	0	0	0	0	0	0	0	0
372	372	chr1	+	778809	787672	ENST00000665867.1	2	1564	MSTRG.74	LINC01409	0	0	0	0	0	4	0	0	0	0	0	0	0	0	0	0	0	0	0	0	0	0	0	0	0	0	0	0	0	0	0
373	373	chr1	+	778809	810065	ENST00000669749.1	4	1103	MSTRG.74	LINC01409	0	0	0	0	0	0	0	0	0	0	0	0	0	0	0	0	0	0	2	0	0	0	0	0	0	0	0	0	0	0	0
374	374	chr1	+	778812	810065	ENST00000665719.1	5	1291	MSTRG.74	LINC01409	0	0	0	0	0	0	0	0	0	0	0	0	0	0	0	0	0	0	0	0	0	0	0	0	0	0	0	0	0	0	0
375	375	chr1	+	778812	810065	ENST00000666217.1	4	1184	MSTRG.74	LINC01409	0	0	0	0	0	0	0	0	0	0	0	0	0	0	0	0	0	0	0	0	0	0	0	0	0	0	0	0	0	0	0
376	376	chr1	+	778849	806385	ENST00000651411.1	4	2259	MSTRG.74	LINC01409	0	0	0	0	0	0	0	0	0	0	0	0	0	0	0	0	0	0	0	0	0	0	0	0	0	0	0	0	0	0	0
377	377	chr1	+	778930	784977	ENST00000589899.5	4	1131	MSTRG.74	LINC01409	3	6	3	6	5	20	36	26	47	34	23	6	20	8	2	12	17	14	8	3	3	4	5	7	36	27	31	17	16	4	43
378	378	chr1	+	778937	784493	ENST00000609830.1	4	733	MSTRG.74	LINC01409	0	0	0	0	0	0	0	0	0	0	0	0	0	0	0	0	0	0	0	0	0	0	0	0	0	0	0	0	0	0	0
379	379	chr1	+	778972	808378	ENST00000443772.2	4	1775	MSTRG.74	LINC01409	0	0	0	0	0	1	0	0	0	0	0	0	0	0	0	0	0	0	0	0	0	0	0	0	0	0	0	0	0	1	0
380	380	chr1	+	781937	782136	ENST00000644482.1	1	200	MSTRG.74	AL669831.6	0	0	0	0	0	0	0	0	0	0	0	0	0	0	0	0	0	0	0	0	0	0	0	0	0	0	0	0	0	0	0
381	381	chr1	+	784370	784977	ENST00000585826.1	1	608	MSTRG.74	LINC01409	4	1	0	12	1	0	25	7	15	13	2	17	4	7	1	0	11	13	2	4	2	4	26	2	6	11	10	1	4	7	3
382	382	chr1	+	784370	787672	ENST00000586928.5	2	1404	MSTRG.74	LINC01409	0	0	0	0	0	0	0	0	0	0	0	0	0	0	0	0	0	0	0	0	0	0	0	0	0	0	0	0	0	0	0
383	383	chr1	+	784370	795582	ENST00000585745.5	2	237	MSTRG.74	LINC01409	0	0	0	0	0	0	0	0	0	0	0	0	0	0	0	0	0	0	0	0	0	0	0	0	0	0	0	0	0	0	0
384	384	chr1	+	784370	801876	ENST00000585768.5	2	394	MSTRG.74	LINC01409	3	4	0	2	3	3	17	4	13	6	3	4	0	1	1	0	4	4	3	2	2	1	2	3	25	24	21	6	1	3	28
385	385	chr1	+	784370	804840	ENST00000590848.5	5	734	MSTRG.74	LINC01409	0	0	0	0	0	0	0	0	0	0	0	0	0	0	0	0	0	0	0	0	0	0	0	0	0	0	0	0	0	0	0
386	386	chr1	+	784370	806385	ENST00000587530.5	4	2139	MSTRG.74	LINC01409	0	0	0	0	0	0	0	0	0	0	0	0	0	0	0	0	0	0	0	0	0	0	0	0	0	0	0	0	0	0	0
387	387	chr1	+	784370	806385	ENST00000591440.5	3	2038	MSTRG.74	LINC01409	0	0	0	0	0	0	0	0	0	0	0	0	0	0	0	0	0	0	0	0	0	0	0	0	0	0	0	0	0	0	0
388	388	chr1	+	784370	807216	ENST00000593022.5	4	1450	MSTRG.74	LINC01409	0	0	0	0	0	0	0	0	0	0	0	0	0	0	0	0	0	0	0	0	0	0	0	0	0	45	0	0	0	0	0
389	389	chr1	+	784370	807323	ENST00000589531.5	4	723	MSTRG.74	LINC01409	0	0	0	0	0	0	0	0	0	0	0	0	0	0	0	0	0	0	0	0	0	0	0	0	0	0	0	0	0	0	0
390	390	chr1	+	784370	810065	ENST00000588951.5	4	943	MSTRG.74	LINC01409	0	0	0	0	0	0	0	0	0	0	0	0	0	0	0	0	0	0	0	0	0	0	0	0	0	0	0	0	0	0	0
391	391	chr1	+	784396	807323	ENST00000586288.1	7	1042	MSTRG.74	LINC01409	2	10	0	9	0	0	26	14	20	10	7	3	7	5	6	6	0	7	5	2	6	8	4	3	33	21	13	7	10	8	48
392	392	chr1	+	785800	787672	ENST00000591702.1	1	1873	MSTRG.74	LINC01409	7	19	15	51	45	27	110	51	95	94	18	15	35	17	13	20	52	64	21	17	2	27	21	30	95	114	74	44	88	50	82
393	393	chr1	-	800879	817712	ENST00000447500.4	5	872	MSTRG.75	AL669831.4	18	11	21	15	15	24	12	31	0	7	22	7	10	3	4	7	20	26	0	14	7	6	7	6	23	18	24	7	10	21	26
394	394	chr1	+	803836	807216	ENST00000655384.1	2	2828	MSTRG.74	LINC01409	7	9	7	0	41	10	18	0	0	19	0	0	14	10	11	0	0	0	0	6	0	0	9	8	24	0	0	0	0	5	0
395	395	chr1	+	803934	808378	ENST00000667728.1	2	3892	MSTRG.74	LINC01409	25	24	37	12	3	61	136	115	121	42	10	0	0	19	17	31	42	71	35	23	21	43	34	13	140	72	162	47	35	49	0
396	396	chr1	-	805799	810170	ENST00000590817.3	3	247	MSTRG.75	AL669831.4	9	14	7	2	1	9	8	8	23	8	7	8	12	20	20	9	19	10	6	0	6	13	2	0	36	23	8	11	19	8	26
397	397	chr1	+	817371	819837	ENST00000326734.2	2	1947	MSTRG.76	FAM87B	11	56	27	51	49	28	126	91	91	36	14	34	49	50	46	19	77	61	17	17	16	25	50	26	95	116	139	51	58	61	79
398	398	chr1	-	819888	823567	MSTRG.77.1	2	3645	MSTRG.77	.	54	91	31	147	85	97	313	252	333	134	35	85	97	85	84	137	167	248	26	39	34	93	122	22	434	356	334	145	203	209	320
399	399	chr1	+	820347	820691	MSTRG.78.1	2	275	MSTRG.78	.	0	0	0	0	0	0	0	0	0	0	0	0	0	0	0	0	0	0	0	0	0	0	0	0	1	0	1	0	0	0	0
400	400	chr1	+	825138	849602	ENST00000624927.3	3	687	MSTRG.79	LINC01128	7	31	4	29	8	13	20	39	54	35	3	15	28	6	16	26	44	34	0	9	4	15	17	4	32	48	45	33	26	13	23
401	401	chr1	-	826206	827669	ENST00000473798.1	1	1464	MSTRG.62	LINC00115	111	96	47	106	107	113	185	165	197	66	54	89	98	64	72	124	140	90	40	43	37	109	120	64	141	164	246	132	207	150	145
402	402	chr1	+	826832	852670	ENST00000623808.3	3	938	MSTRG.79	LINC01128	0	3	6	0	0	7	0	0	0	0	0	0	1	0	0	0	8	0	0	0	0	0	10	0	0	0	0	0	0	0	0
403	403	chr1	+	827598	859446	ENST00000445118.7	5	6616	MSTRG.79	LINC01128	227	191	193	199	249	228	236	221	70	402	370	273	259	319	316	307	320	346	186	190	151	267	246	142	247	100	192	221	189	67	181
404	404	chr1	+	827603	846365	ENST00000669922.1	3	5441	MSTRG.79	LINC01128	167	242	161	167	174	164	208	197	217	229	152	117	77	118	84	173	136	159	126	110	83	128	207	139	200	160	209	172	148	146	142
405	405	chr1	+	827604	859446	ENST00000670780.1	8	8750	MSTRG.79	LINC01128	0	123	0	0	5	0	0	0	241	1	0	0	92	0	26	0	61	0	125	0	201	0	0	73	0	41	12	0	0	16	0
406	406	chr1	+	827635	849162	ENST00000667414.1	3	1752	MSTRG.79	LINC01128	18	55	22	37	18	37	57	29	56	41	17	33	11	6	14	43	25	42	18	28	24	29	34	10	35	30	41	40	42	20	22
407	407	chr1	+	827638	859446	ENST00000666741.1	8	5521	MSTRG.79	LINC01128	25	0	8	11	135	0	0	20	0	1	47	0	0	0	0	0	10	33	64	10	21	68	0	66	0	2	0	14	13	92	0
408	408	chr1	+	827652	855121	ENST00000623070.4	4	2141	MSTRG.79	LINC01128	0	0	0	0	0	0	0	0	0	0	0	18	23	12	0	0	0	0	0	0	2	0	0	7	0	0	1	0	0	0	0
409	409	chr1	+	827652	859446	ENST00000659124.1	7	5403	MSTRG.79	LINC01128	0	0	128	0	1	0	0	2	38	0	0	0	0	0	48	0	0	2	0	0	14	0	80	0	0	0	6	0	0	67	0
410	410	chr1	+	827654	855121	ENST00000608189.5	8	2678	MSTRG.79	LINC01128	5	0	0	10	1	0	28	0	0	5	0	0	10	10	0	0	0	0	3	7	3	0	0	0	48	0	0	0	0	0	0
411	411	chr1	+	827654	855121	ENST00000658846.1	5	2948	MSTRG.79	LINC01128	0	3	26	25	6	0	27	38	111	6	7	0	3	5	0	8	2	8	0	85	0	0	0	3	51	1	0	36	60	64	20
412	412	chr1	+	827657	852014	ENST00000448975.6	5	633	MSTRG.79	LINC01128	0	0	0	0	0	0	0	0	0	0	0	0	0	0	0	0	0	0	0	0	0	0	0	0	0	0	0	0	0	0	0
413	413	chr1	+	827663	855121	ENST00000449005.6	5	2283	MSTRG.79	LINC01128	0	0	0	0	0	34	0	0	0	0	0	39	27	50	0	0	0	0	0	0	2	0	0	32	0	43	44	0	0	0	0
414	414	chr1	+	827667	844498	ENST00000441765.6	2	3408	MSTRG.79	LINC01128	0	4	0	6	0	0	0	0	0	0	0	43	0	0	0	0	21	0	0	0	0	0	0	0	0	0	33	0	0	0	0
415	415	chr1	+	827667	855121	ENST00000609009.6	8	2668	MSTRG.79	LINC01128	0	16	4	8	1	106	0	0	24	0	0	15	13	0	16	10	6	11	0	0	0	3	0	3	19	6	5	6	7	7	112
416	416	chr1	+	827667	855121	ENST00000609139.6	6	2396	MSTRG.79	LINC01128	0	93	0	0	0	0	0	0	0	0	0	0	0	0	0	0	0	0	0	0	0	0	0	0	0	0	0	0	0	0	0
417	417	chr1	+	827673	859446	ENST00000657837.1	6	5133	MSTRG.79	LINC01128	0	0	0	0	0	0	0	0	0	0	0	0	0	0	0	0	0	0	0	0	0	0	0	0	0	0	0	0	0	0	0
418	418	chr1	+	827692	850351	ENST00000610067.6	4	513	MSTRG.79	LINC01128	0	0	0	0	0	0	0	0	0	0	2	0	0	0	0	0	0	0	0	0	0	0	0	0	0	0	0	0	0	0	0
419	419	chr1	+	827699	852766	ENST00000416570.5	5	612	MSTRG.79	LINC01128	37	12	3	2	6	3	0	1	4	12	8	12	10	4	16	10	0	2	1	2	1	1	3	1	5	1	4	15	2	5	10
420	420	chr1	+	827700	855121	ENST00000661237.1	7	2516	MSTRG.79	LINC01128	98	91	36	42	0	14	46	53	0	37	112	2	23	0	0	0	0	8	0	46	5	69	0	0	64	86	0	0	49	0	0
421	421	chr1	+	827771	844498	ENST00000668541.1	3	3484	MSTRG.79	LINC01128	0	0	0	2	0	18	3	0	0	0	0	0	0	0	1	2	0	0	2	0	0	9	1	0	0	0	0	0	0	0	1
422	422	chr1	+	827806	855121	ENST00000657175.1	6	2294	MSTRG.79	LINC01128	0	0	0	0	0	0	1	0	0	0	0	0	0	0	0	0	0	0	0	0	0	0	2	0	0	0	0	0	0	0	0
423	423	chr1	+	827815	844498	ENST00000660797.1	3	3714	MSTRG.79	LINC01128	0	4	12	0	9	5	0	23	3	17	6	0	9	4	0	0	7	17	0	7	1	4	0	1	11	18	9	21	3	7	0
424	424	chr1	+	827821	852670	ENST00000622921.1	3	879	MSTRG.79	LINC01128	0	0	0	3	0	0	0	0	0	0	0	3	0	0	0	0	0	0	0	0	0	4	0	0	0	0	0	0	0	0	0
425	425	chr1	+	831578	844498	ENST00000670824.1	2	3399	MSTRG.79	LINC01128	0	2	10	2	4	9	5	0	7	0	17	0	3	2	3	0	0	6	4	4	2	3	2	0	10	12	11	0	8	2	10
426	426	chr1	+	831605	844498	ENST00000415295.1	2	3372	MSTRG.79	LINC01128	0	0	0	0	0	0	0	0	0	0	0	0	0	0	0	0	0	0	0	0	0	0	0	0	0	0	0	0	0	0	0
427	427	chr1	+	851348	852766	ENST00000425657.1	2	859	MSTRG.79	LINC01128	0	3	0	0	1	2	11	1	6	1	0	4	5	5	3	0	4	0	8	2	0	4	3	4	3	4	15	3	7	0	8
428	428	chr1	+	860226	866720	ENST00000671208.1	2	2509	ENSG00000288531.1	AL669831.7	0	0	0	3	0	5	0	0	0	0	0	0	0	0	0	0	0	7	0	3	0	0	0	0	4	2	0	4	5	0	4
429	429	chr1	+	860227	868202	ENST00000661463.1	3	2070	ENSG00000288531.1	AL669831.7	0	0	0	0	0	0	0	0	0	0	0	0	0	0	0	0	0	0	0	0	0	0	0	0	0	0	0	0	0	0	0
430	430	chr1	-	868071	876903	ENST00000446136.1	3	1807	ENSG00000230368.2	FAM41C	4	0	0	0	0	0	0	4	0	0	0	0	0	0	0	0	3	0	0	0	0	0	0	0	0	0	0	0	0	1	0
431	431	chr1	-	868240	870201	ENST00000432963.1	4	504	ENSG00000230368.2	FAM41C	0	0	0	0	0	0	0	0	0	0	0	0	0	0	0	0	0	0	0	0	0	0	0	0	0	0	0	0	0	0	0
432	432	chr1	-	868403	876802	ENST00000427857.1	3	446	ENSG00000230368.2	FAM41C	0	0	0	0	0	0	0	0	0	0	0	0	0	0	0	0	0	0	0	0	0	0	0	0	0	0	0	0	0	0	0
433	433	chr1	+	873292	874349	ENST00000415481.1	1	1058	ENSG00000234711.1	TUBB8P11	1	0	0	0	0	0	0	0	0	0	0	0	4	0	0	0	0	0	0	0	0	1	0	0	0	0	0	0	0	0	0
434	434	chr1	-	874529	877234	ENST00000635557.1	5	837	ENSG00000283040.1	AL669831.5	0	0	0	0	0	0	0	0	0	0	0	0	0	0	0	0	0	0	0	0	0	0	0	0	0	0	0	0	0	0	0
435	435	chr1	+	904834	915976	ENST00000607769.1	2	351	ENSG00000272438.1	AL645608.6	0	0	0	0	0	0	0	0	0	0	0	0	7	0	0	0	0	3	0	0	0	0	0	0	6	0	0	0	0	0	0
436	436	chr1	+	911435	914948	ENST00000448179.1	2	3043	ENSG00000230699.2	AL645608.2	0	0	0	20	6	0	11	22	9	0	0	8	0	0	2	7	10	6	3	0	6	5	14	28	38	10	0	0	5	4	0
437	437	chr1	+	914171	914971	ENST00000398216.2	2	443	ENSG00000241180.1	AL645608.4	0	0	0	0	0	0	0	0	0	0	0	0	0	0	0	0	1	1	0	0	0	0	0	0	0	0	0	0	0	0	0
438	438	chr1	-	916865	921016	ENST00000609207.1	1	4152	MSTRG.50	LINC02593	11	42	0	70	42	24	73	113	62	13	11	103	49	15	31	23	99	41	16	18	3	106	184	90	178	62	66	19	11	72	72
439	439	chr1	-	916870	921016	ENST00000417705.1	4	2713	MSTRG.50	LINC02593	0	0	0	0	0	0	0	0	0	0	0	0	0	0	0	0	0	0	0	0	0	0	0	0	11	0	0	0	0	0	0
440	440	chr1	-	917370	918824	ENST00000432961.1	2	920	MSTRG.50	LINC02593	0	0	0	0	0	0	0	0	0	0	0	0	0	0	0	0	0	0	0	0	0	0	0	0	0	0	0	0	0	0	0
441	441	chr1	+	923923	944575	ENST00000616016.5	14	3466	MSTRG.51	SAMD11	0	81	13	2	0	0	0	37	19	0	0	14	17	0	0	0	3	0	0	0	0	153	54	308	152	0	0	0	12	0	55
442	442	chr1	+	923923	944575	ENST00000618323.5	14	3469	MSTRG.51	SAMD11	57	18	27	97	68	63	127	65	114	29	7	210	70	26	35	64	141	32	61	42	51	6	239	105	138	104	29	20	16	87	5
443	443	chr1	+	925150	935896	ENST00000437963.5	5	490	MSTRG.51	SAMD11	0	0	0	0	0	0	3	0	0	0	0	0	0	0	0	0	0	0	0	0	0	0	0	0	1	0	0	0	0	0	0
444	444	chr1	+	925731	944575	ENST00000342066.8	14	2558	MSTRG.51	SAMD11	0	5	0	2	11	0	0	19	0	0	0	7	0	0	0	18	0	0	0	0	0	3	4	11	2	0	0	0	0	5	4
445	445	chr1	+	925942	944575	ENST00000616125.5	11	2144	MSTRG.51	SAMD11	0	0	0	0	0	0	0	0	0	0	0	0	0	0	0	0	0	0	0	0	0	0	0	0	0	0	0	0	0	0	0
446	446	chr1	+	925942	944575	ENST00000617307.5	13	2408	MSTRG.51	SAMD11	0	0	0	0	0	0	0	0	0	0	0	0	0	0	0	0	0	0	0	0	0	0	0	0	0	0	0	0	0	0	0
447	447	chr1	+	925942	944575	ENST00000618181.5	10	2093	MSTRG.51	SAMD11	0	0	0	0	0	0	0	0	0	0	0	0	0	0	0	0	0	0	0	0	0	0	0	2	0	0	0	0	0	0	25
448	448	chr1	+	925942	944575	ENST00000618779.5	12	2282	MSTRG.51	SAMD11	0	0	0	0	0	0	0	0	0	0	0	0	0	0	0	0	0	0	0	0	0	0	0	0	0	0	0	0	0	0	0
449	449	chr1	+	925942	944575	ENST00000622503.5	13	2471	MSTRG.51	SAMD11	0	0	0	0	0	0	0	0	0	0	0	0	0	0	0	0	0	0	0	0	0	0	0	0	0	0	0	0	0	0	0
450	450	chr1	+	930312	944575	ENST00000341065.8	12	2191	MSTRG.51	SAMD11	0	0	0	1	0	0	0	0	0	0	0	0	0	0	0	0	0	0	0	0	0	0	0	0	26	0	0	0	0	0	0
451	451	chr1	+	939275	944575	ENST00000455979.1	7	2047	MSTRG.51	SAMD11	0	8	0	1	9	0	18	31	10	0	0	27	0	3	0	8	10	49	0	0	0	37	35	8	29	50	0	13	0	29	32
452	452	chr1	+	940346	942251	ENST00000478729.1	3	396	MSTRG.51	SAMD11	0	0	0	0	0	0	0	1	0	0	0	0	2	0	0	0	0	0	0	0	0	1	0	2	2	0	0	0	0	0	0
453	453	chr1	+	941076	943058	ENST00000474461.1	4	926	MSTRG.51	SAMD11	0	2	3	5	2	0	2	0	0	0	0	13	0	0	2	2	1	0	0	0	0	1	1	3	4	1	0	0	0	0	0
454	454	chr1	+	942103	943058	ENST00000466827.1	2	798	MSTRG.51	SAMD11	4	1	0	3	0	0	3	0	0	0	0	3	2	0	1	0	2	0	4	0	3	0	4	7	1	0	0	0	0	0	0
455	455	chr1	+	942166	943058	ENST00000464948.1	2	823	MSTRG.51	SAMD11	0	0	0	0	0	0	3	2	0	5	0	4	0	0	0	0	0	0	0	0	2	0	0	1	3	0	0	0	0	2	0
456	456	chr1	-	944201	959309	MSTRG.52.1	19	2827	MSTRG.52	.	3805	4977	3338	3754	3480	2747	2760	3033	2893	4221	3597	3380	3870	1372	2789	2130	3084	3762	3566	2781	2904	2546	1579	3159	3319	1591	2872	2328	3224	2774	1105
457	457	chr1	-	944203	959309	ENST00000327044.7	19	2810	MSTRG.52	NOC2L	5493	7997	6534	3432	3628	3962	1811	3161	3969	4618	5292	4325	4687	4621	2467	2946	3182	2575	3878	4351	4095	3881	4922	4537	3186	3092	2080	3032	2432	1899	3105
458	458	chr1	-	944204	947060	ENST00000483767.5	5	1611	MSTRG.52	NOC2L	33	45	32	37	23	16	60	61	90	59	11	62	86	23	42	26	58	59	32	39	39	49	99	15	49	34	91	40	65	45	80
459	459	chr1	-	944205	958720	ENST00000477976.5	17	4463	MSTRG.52	NOC2L	389	337	151	406	300	302	648	710	873	307	182	447	440	359	275	560	762	664	272	145	135	482	770	158	728	538	706	643	781	542	634
460	460	chr1	-	945319	945653	ENST00000496938.1	2	240	MSTRG.52	NOC2L	5	1	0	7	3	11	3	2	5	1	0	3	8	4	6	1	3	8	1	3	0	6	7	2	2	0	8	1	6	2	11
461	461	chr1	-	954426	959309	ENST00000487214.1	7	865	MSTRG.52	NOC2L	6	18	6	1	23	1	1	2	2	12	8	1	12	2	4	3	0	7	3	6	1	2	1	15	1	1	2	2	1	4	20
462	462	chr1	-	958246	959309	ENST00000469563.1	2	931	MSTRG.52	NOC2L	33	24	2	30	44	44	54	57	92	44	3	30	45	22	25	54	71	53	7	5	24	35	69	14	59	59	46	36	50	44	57
463	463	chr1	+	960569	966413	MSTRG.81.1	11	3003	MSTRG.81	.	0	0	59	33	0	0	21	0	46	0	1	0	0	0	20	0	0	57	0	59	0	0	0	50	0	0	0	0	16	0	0
464	464	chr1	+	960572	964530	MSTRG.81.2	6	3117	MSTRG.81	.	83	49	0	93	139	99	98	136	157	37	12	65	78	69	89	66	97	148	30	14	0	93	93	25	75	136	98	163	97	97	121
465	465	chr1	+	960573	966413	MSTRG.81.3	11	3412	MSTRG.81	.	0	41	0	13	54	90	51	87	9	0	0	45	23	217	9	55	13	2	7	39	20	18	47	33	110	80	123	33	28	66	52
466	466	chr1	+	960579	966413	MSTRG.81.4	11	3637	MSTRG.81	.	7	132	0	26	57	97	53	90	57	0	8	65	0	22	12	35	59	28	60	0	0	22	68	0	205	0	83	42	85	48	143
467	467	chr1	+	960579	966413	MSTRG.81.5	8	4293	MSTRG.81	.	3	101	0	117	55	87	74	164	206	0	0	59	0	64	24	50	125	336	5	1	0	104	48	104	110	115	114	46	323	103	43
468	468	chr1	+	960579	966413	MSTRG.81.6	9	4128	MSTRG.81	.	63	35	0	219	63	104	188	76	182	58	43	95	331	50	155	146	183	0	67	157	0	150	331	0	68	115	99	61	0	70	63
469	469	chr1	+	960580	966413	MSTRG.81.7	11	3572	MSTRG.81	.	8	139	0	20	52	66	60	65	45	16	0	67	20	24	78	46	47	0	34	0	0	97	64	0	61	0	84	40	0	51	83
470	470	chr1	+	960581	966413	MSTRG.81.8	8	4214	MSTRG.81	.	131	28	17	59	59	88	54	89	212	59	24	44	350	72	160	46	147	276	0	0	169	116	170	61	85	95	137	48	0	95	72
471	471	chr1	+	960584	966413	ENST00000338591.8	12	3261	MSTRG.81	KLHL17	187	39	134	23	52	120	26	74	23	60	29	103	17	21	20	46	34	0	47	0	0	15	42	68	10	0	17	34	0	87	73
472	472	chr1	+	960639	966413	ENST00000622660.1	9	2761	MSTRG.81	KLHL17	0	0	0	0	0	0	0	0	0	0	0	0	0	0	0	0	0	0	0	0	0	0	0	0	0	0	0	0	0	0	0
473	473	chr1	+	961449	962478	ENST00000463212.1	2	955	MSTRG.81	KLHL17	0	1	3	1	1	0	0	1	1	1	1	1	1	1	1	2	0	4	0	0	1	0	1	0	1	8	1	3	1	1	0
474	474	chr1	+	961449	966413	MSTRG.81.11	8	3462	MSTRG.81	.	3	24	0	29	88	50	95	109	118	107	125	77	75	108	83	57	151	49	0	4	0	65	106	0	6	94	76	87	181	110	121
475	475	chr1	+	962727	964530	ENST00000466300.1	6	913	MSTRG.81	KLHL17	0	4	0	4	0	3	1	3	4	0	0	7	0	2	0	0	3	7	5	1	0	0	0	0	2	9	0	0	0	3	2
476	476	chr1	+	963552	964167	ENST00000481067.1	2	518	MSTRG.81	KLHL17	0	7	5	2	0	3	6	5	12	4	0	2	4	9	4	2	3	2	1	1	2	1	6	0	2	1	4	0	9	3	3
477	477	chr1	+	966482	975934	ENST00000379410.8	16	3245	MSTRG.82	PLEKHN1	0	27	147	0	60	0	28	97	58	83	52	110	15	24	261	0	18	0	65	0	105	18	0	0	0	15	160	28	0	19	29
478	478	chr1	+	966487	975934	MSTRG.82.2	16	3276	MSTRG.82	.	148	212	0	357	50	157	157	257	198	0	20	0	245	339	0	9	352	317	0	8	5	129	237	147	319	263	182	221	230	298	336
479	479	chr1	+	966502	975711	ENST00000379407.7	15	2897	MSTRG.82	PLEKHN1	0	0	0	0	0	0	0	0	0	0	0	0	0	0	0	0	0	0	0	0	0	0	0	0	0	0	0	0	49	0	56
480	480	chr1	+	966502	975711	ENST00000379409.6	15	3158	MSTRG.82	PLEKHN1	4	0	0	0	27	0	44	138	153	0	0	0	21	29	0	0	127	37	0	0	6	113	77	0	109	139	181	99	48	193	122
481	481	chr1	+	966502	975934	MSTRG.82.3	14	3240	MSTRG.82	.	0	0	16	10	70	0	160	0	220	40	6	37	144	0	198	140	0	0	15	100	23	0	0	0	0	0	60	0	0	0	0
482	482	chr1	+	970000	975934	MSTRG.82.6	15	3270	MSTRG.82	.	32	0	0	0	13	23	80	8	68	0	5	185	9	10	0	79	18	0	0	0	0	0	22	0	101	25	42	13	60	13	57
483	483	chr1	+	970875	971523	ENST00000480267.1	3	464	MSTRG.82	PLEKHN1	2	0	0	1	1	0	7	2	8	0	0	1	10	1	0	0	2	1	0	0	0	3	9	0	4	3	10	4	6	12	3
484	484	chr1	+	973512	975934	ENST00000491024.1	5	767	MSTRG.82	PLEKHN1	0	0	0	0	0	0	2	2	2	0	0	0	1	3	0	0	0	0	2	0	0	0	0	3	0	0	2	0	0	1	0
485	485	chr1	-	975204	982093	ENST00000341290.6	5	3035	MSTRG.83	PERM1	0	0	0	0	0	2	15	0	1	0	0	12	0	12	13	23	19	0	6	0	0	0	33	0	30	31	26	16	31	0	0
486	486	chr1	-	975205	976641	ENST00000479361.1	2	1208	MSTRG.83	PERM1	0	0	0	0	0	6	0	0	0	0	0	0	0	0	0	0	0	0	0	0	0	1	0	0	0	0	0	0	0	0	0
487	487	chr1	-	975205	981029	ENST00000433179.3	3	3340	MSTRG.83	PERM1	15	0	0	14	0	3	0	31	50	10	0	0	22	0	0	0	0	14	0	0	0	10	0	0	0	0	0	5	0	39	28
488	488	chr1	-	995966	998051	ENST00000606034.1	1	2086	ENSG00000272512.1	AL645608.7	5	2	5	9	1	2	18	9	4	15	21	37	13	13	23	7	3	11	3	7	0	4	13	7	13	7	7	7	7	13	7
489	489	chr1	-	998962	1000172	ENST00000428771.6	3	1040	MSTRG.80	HES4	77	30	48	33	38	31	39	48	37	48	58	20	143	41	64	26	60	45	25	33	5	33	36	12	16	27	26	16	37	41	75
490	490	chr1	-	998964	1000172	ENST00000304952.11	4	960	MSTRG.80	HES4	71	66	92	132	70	69	41	15	65	78	111	30	112	88	55	21	94	117	50	2	58	49	63	87	48	26	56	62	70	14	28
491	491	chr1	-	998966	1000172	ENST00000481869.1	2	1114	MSTRG.80	HES4	30	9	19	51	52	37	41	34	72	118	31	182	23	59	74	38	36	58	9	14	3	24	43	36	66	62	21	18	2	28	19
492	492	chr1	-	998970	1000172	ENST00000484667.2	3	858	MSTRG.80	HES4	0	0	0	11	0	0	0	0	0	0	0	6	0	8	24	0	0	0	0	26	0	0	0	17	0	0	0	0	23	0	0
493	493	chr1	+	1001138	1014540	ENST00000624697.4	3	787	MSTRG.84	ISG15	0	0	0	0	0	0	0	0	28	0	12	31	0	0	5	4	0	4	0	0	18	7	0	0	0	0	0	0	0	0	6
494	494	chr1	+	1001145	1014540	ENST00000624652.1	3	762	MSTRG.84	ISG15	0	0	0	0	0	0	0	0	0	0	0	0	0	0	0	0	0	0	0	0	0	0	0	0	0	0	0	0	0	0	0
495	495	chr1	-	1008076	1008229	ENST00000423619.2	1	154	MSTRG.85	AL645608.3	0	0	0	0	0	3	0	0	0	0	0	0	0	1	2	0	0	0	0	0	0	0	0	0	1	0	0	0	0	0	0
496	496	chr1	-	1011997	1013193	ENST00000458555.1	2	471	MSTRG.86	AL645608.1	0	0	0	0	0	0	0	0	0	0	0	0	0	3	0	0	1	0	0	0	0	0	0	0	0	0	0	0	0	0	0
497	497	chr1	+	1013497	1014540	ENST00000649529.1	2	637	MSTRG.84	ISG15	82	129	124	128	77	92	25	60	30	151	115	123	85	111	27	101	58	39	73	90	36	88	47	89	41	21	60	73	45	31	27
498	498	chr1	+	1019566	1056118	MSTRG.92.1	36	8566	MSTRG.92	.	169	1150	88	70	164	232	350	1675	2440	218	104	82	79	26	56	72	330	152	118	89	79	115	107	44	133	191	347	187	196	190	139
499	499	chr1	+	1019574	1056118	MSTRG.92.2	36	8460	MSTRG.92	.	0	0	0	2974	0	0	0	0	2547	0	0	2498	1387	4187	2712	12169	0	3987	0	0	0	3489	3889	51	7537	584	0	1359	9313	2253	12545
500	500	chr1	+	1019611	1056118	MSTRG.92.3	36	8272	MSTRG.92	.	0	1905	0	0	0	0	0	0	0	0	0	0	0	0	0	0	0	0	0	0	0	0	0	0	4847	0	0	0	0	0	0
501	501	chr1	+	1020120	1056118	ENST00000379370.7	36	7328	MSTRG.92	AGRN	27534	30920	24074	18710	24694	22076	23119	23130	23567	25675	18761	20954	28898	20567	19221	5432	17730	17145	21448	19885	17481	17337	18258	21353	11668	18615	22942	19096	11626	18738	9748
502	502	chr1	+	1020123	1056118	ENST00000620552.4	39	7394	MSTRG.92	AGRN	21	11	9	11	19	10	34	34	0	0	3	13	9	23	4	19	0	14	3	3	0	0	24	0	33	33	24	6	29	20	5
503	503	chr1	+	1034106	1056118	ENST00000651234.1	38	7479	MSTRG.92	AGRN	33	23	0	8	20	20	55	0	51	40	4	38	18	2	16	32	0	29	13	0	8	61	19	10	0	44	40	45	51	0	31
504	504	chr1	+	1034106	1056118	ENST00000652369.1	35	7410	MSTRG.92	AGRN	0	0	0	0	0	0	0	123	0	0	0	0	0	0	0	0	7342	0	0	0	0	0	0	0	755	0	0	0	0	34	0
505	505	chr1	+	1034867	1041397	ENST00000469403.1	3	899	MSTRG.92	AGRN	9	2	0	4	10	0	6	6	8	2	0	4	4	2	1	3	9	6	0	0	0	4	2	1	13	5	6	2	3	5	5
506	506	chr1	+	1045399	1046349	ENST00000479707.1	4	584	MSTRG.92	AGRN	11	15	5	27	16	19	35	39	63	12	7	31	24	21	20	20	38	32	2	1	6	28	40	5	47	47	31	36	55	46	43
507	507	chr1	+	1047201	1047895	ENST00000466223.1	3	489	MSTRG.92	AGRN	30	31	3	49	23	24	76	72	123	14	2	46	53	33	44	37	37	66	5	3	8	58	56	14	65	53	69	39	56	105	71
508	508	chr1	+	1047475	1047895	ENST00000478677.1	2	333	MSTRG.92	AGRN	2	5	4	5	3	4	8	14	21	0	3	8	2	3	2	9	12	5	1	0	0	7	5	2	15	9	5	11	3	10	9
509	509	chr1	+	1048529	1049451	ENST00000492947.1	2	747	MSTRG.92	AGRN	21	14	9	46	36	29	64	59	80	22	13	46	36	27	21	23	81	48	5	5	9	29	52	7	117	75	77	53	59	77	48
510	510	chr1	+	1051986	1056118	ENST00000461111.1	3	3391	MSTRG.92	AGRN	200	199	41	285	129	227	521	535	842	210	93	270	447	179	270	322	605	389	56	60	49	357	299	110	531	479	527	548	446	622	625
511	511	chr1	+	1055033	1056118	ENST00000418300.1	2	404	MSTRG.92	AL645608.5	0	0	0	0	0	0	0	1	0	0	0	0	0	0	0	0	0	0	0	0	0	0	0	0	0	0	0	0	0	0	0
512	512	chr1	+	1059708	1066459	ENST00000394517.7	5	1043	MSTRG.87	AL390719.1	12	15	5	8	20	15	0	0	21	21	0	29	5	20	0	0	41	31	18	19	0	32	0	12	17	37	0	0	32	8	0
513	513	chr1	+	1059734	1066459	ENST00000427998.5	4	980	MSTRG.87	AL390719.1	0	0	0	0	0	0	0	0	0	0	0	7	0	0	0	0	0	0	0	0	0	0	0	0	0	0	0	31	0	0	38
514	514	chr1	-	1062208	1063288	ENST00000442292.2	2	829	MSTRG.88	AL645608.8	0	0	0	0	0	0	0	0	0	0	2	11	0	0	0	0	3	0	0	0	0	0	0	0	8	0	0	0	0	11	3
515	515	chr1	+	1063079	1066459	ENST00000456409.5	2	753	MSTRG.87	AL390719.1	0	0	0	0	0	0	0	33	0	0	12	0	38	0	24	13	0	0	0	0	10	0	0	0	0	0	0	0	0	28	0
516	516	chr1	+	1063079	1069355	ENST00000412397.2	10	1219	MSTRG.87	AL390719.1	10	12	2	22	15	23	31	25	26	27	9	41	29	22	12	22	44	20	3	14	0	16	48	11	25	27	45	14	32	21	27
517	517	chr1	+	1064495	1066459	ENST00000433695.1	2	725	MSTRG.87	AL390719.1	0	0	0	0	0	0	0	0	0	0	0	0	0	0	0	0	0	0	0	0	0	0	0	0	0	0	0	0	0	0	0
518	518	chr1	+	1064518	1066459	ENST00000451054.1	2	583	MSTRG.87	AL390719.1	0	0	0	0	0	0	0	0	0	0	0	0	0	0	0	0	0	0	0	0	0	0	0	0	0	0	0	0	0	0	0
519	519	chr1	.	1066812	1067308	MSTRG.89.1	1	497	MSTRG.89	.	8	27	0	26	11	34	24	29	29	30	13	21	28	15	59	0	12	28	10	0	0	12	26	18	39	21	34	0	41	31	22
520	520	chr1	.	1068837	1069044	MSTRG.90.1	1	208	MSTRG.90	.	8	4	3	23	18	13	12	16	0	14	11	7	0	34	18	8	21	15	1	4	5	11	15	10	17	13	5	5	18	13	12
521	521	chr1	-	1070967	1074306	ENST00000453464.3	2	1900	MSTRG.91	RNF223	124	119	108	92	101	87	86	83	149	107	98	176	143	79	86	103	107	82	79	64	37	169	149	88	157	105	163	77	56	122	91
522	522	chr1	-	1081596	1106904	MSTRG.95.1	10	3416	MSTRG.95	.	32	97	44	84	39	107	57	67	79	90	60	15	93	64	117	71	252	91	64	25	9	55	90	19	101	70	63	57	37	0	137
523	523	chr1	-	1081699	1116361	MSTRG.95.2	10	4283	MSTRG.95	.	0	0	27	210	0	2	42	231	13	0	0	0	18	10	16	187	50	394	0	4	8	34	190	5	126	20	40	0	63	39	0
524	524	chr1	-	1081718	1116361	MSTRG.95.3	10	2647	MSTRG.95	.	164	212	7	73	88	231	139	83	117	158	107	271	32	196	200	61	59	99	72	66	19	163	133	19	22	150	212	233	297	210	106
525	525	chr1	-	1081782	1116361	MSTRG.95.4	10	3558	MSTRG.95	.	0	30	30	4	47	37	16	10	522	8	3	3	509	22	5	1	312	4	0	6	28	273	4	179	247	9	9	6	8	11	9
526	526	chr1	-	1081791	1105081	MSTRG.95.5	10	2668	MSTRG.95	.	12	156	25	23	24	6	42	49	42	28	159	5	6	29	10	18	9	31	22	2	4	39	18	14	24	64	65	45	43	30	58
527	527	chr1	-	1081798	1116361	MSTRG.95.6	12	2271	MSTRG.95	.	108	0	0	0	0	0	3	0	0	0	0	0	0	0	0	0	15	0	19	0	1	0	0	0	0	33	0	2	0	0	0
528	528	chr1	-	1081818	1116361	ENST00000379339.5	12	2709	MSTRG.95	C1orf159	0	0	0	13	0	28	0	0	13	28	9	12	0	10	0	0	26	17	12	4	0	9	12	0	20	24	15	22	0	12	0
529	529	chr1	-	1081823	1092103	ENST00000465822.5	9	1959	MSTRG.95	C1orf159	5	19	0	27	2	0	4	4	4	2	2	5	3	0	0	3	2	20	10	10	0	9	0	25	6	2	22	6	1	14	0
530	530	chr1	-	1081823	1116361	ENST00000379325.7	11	2276	MSTRG.95	C1orf159	126	27	65	90	132	68	111	34	66	91	58	88	69	132	0	72	89	9	103	182	64	131	47	102	63	86	56	0	107	143	0
531	531	chr1	-	1081823	1116361	ENST00000421241.7	10	2104	MSTRG.95	C1orf159	143	289	471	89	209	244	124	307	133	93	50	83	96	210	229	46	123	127	205	202	367	159	153	273	110	257	236	149	99	122	180
532	532	chr1	-	1081825	1087636	ENST00000487177.5	3	3315	MSTRG.95	C1orf159	27	112	0	69	12	48	113	156	92	114	78	176	81	113	121	81	78	40	54	54	33	38	87	40	62	178	129	142	170	193	56
533	533	chr1	-	1081825	1116361	ENST00000467751.5	12	2371	MSTRG.95	C1orf159	0	0	7	0	0	0	13	0	65	3	0	26	67	0	5	0	0	12	0	0	0	0	0	0	0	0	31	0	0	0	0
534	534	chr1	-	1081825	1116361	ENST00000477196.5	10	3486	MSTRG.95	C1orf159	22	327	5	206	232	36	354	140	322	61	31	326	196	43	82	186	0	139	25	10	7	29	127	9	290	56	309	266	41	122	327
535	535	chr1	-	1081825	1116361	MSTRG.95.11	11	1995	MSTRG.95	.	77	0	0	0	0	0	0	0	0	0	0	0	0	0	0	0	0	0	0	0	0	0	0	0	0	0	0	0	0	0	0
536	536	chr1	-	1082146	1084086	ENST00000464905.1	3	664	MSTRG.95	C1orf159	0	1	4	0	0	2	0	3	0	0	0	0	0	0	0	0	0	0	0	0	0	0	0	0	0	3	0	0	0	0	3
537	537	chr1	-	1082235	1092565	ENST00000379320.5	8	2715	MSTRG.95	C1orf159	45	21	26	34	13	15	80	12	36	33	34	59	21	81	13	28	70	7	32	35	37	14	44	11	28	84	19	48	96	47	19
538	538	chr1	-	1082235	1116361	MSTRG.95.16	10	3151	MSTRG.95	.	0	0	34	101	0	11	0	11	0	0	0	0	69	0	0	34	62	13	0	0	0	29	135	0	22	0	0	0	0	0	0
539	539	chr1	-	1082700	1093496	MSTRG.95.18	9	3221	MSTRG.95	.	81	0	0	35	87	72	93	58	133	0	53	31	0	0	0	25	64	70	40	44	0	22	43	0	224	89	0	63	215	0	218
540	540	chr1	-	1082700	1106649	ENST00000379319.5	10	1619	MSTRG.95	C1orf159	0	4	14	16	0	14	0	1	0	0	5	0	4	9	10	9	13	7	0	0	0	17	12	2	24	0	0	0	0	0	12
541	541	chr1	-	1082700	1115475	MSTRG.95.19	11	1473	MSTRG.95	.	25	31	24	0	43	0	86	67	48	0	0	0	34	0	32	47	0	0	0	9	26	0	0	0	0	151	0	0	46	0	64
542	542	chr1	-	1082916	1116361	ENST00000434641.5	11	1108	MSTRG.95	C1orf159	0	0	0	0	0	0	0	0	0	0	0	0	3	0	0	0	0	0	1	0	0	0	0	0	0	0	0	0	0	0	0
543	543	chr1	-	1083926	1116361	ENST00000482816.5	10	1100	MSTRG.95	C1orf159	1	0	1	2	7	4	2	0	2	2	2	0	1	1	0	9	6	1	5	1	17	2	0	0	2	5	5	0	2	11	0
544	544	chr1	-	1087139	1116361	ENST00000462097.5	7	841	MSTRG.95	C1orf159	0	0	0	0	0	4	0	4	0	0	0	0	4	0	0	1	9	0	0	0	0	0	0	0	5	0	0	0	0	0	0
545	545	chr1	-	1087141	1092565	ENST00000473600.1	5	1064	MSTRG.95	C1orf159	0	0	0	0	0	0	4	11	21	7	3	5	0	14	0	0	24	14	0	0	0	0	0	0	0	0	12	0	20	10	18
546	546	chr1	-	1087190	1116361	ENST00000475119.5	6	740	MSTRG.95	C1orf159	0	0	1	0	0	0	0	0	0	0	0	1	0	3	0	0	0	0	0	0	0	0	0	0	0	0	1	0	0	0	1
547	547	chr1	-	1087575	1093496	ENST00000442117.5	5	1237	MSTRG.95	C1orf159	0	0	0	0	0	0	0	0	0	0	0	0	0	0	0	0	0	0	0	0	0	0	0	0	0	0	0	0	0	0	2
548	548	chr1	-	1090406	1093496	ENST00000427787.5	5	1258	MSTRG.95	C1orf159	0	0	0	0	0	0	0	0	0	53	0	0	0	0	0	0	0	0	0	0	0	0	0	0	0	0	0	0	0	0	0
549	549	chr1	-	1091046	1116361	ENST00000472741.5	3	935	MSTRG.95	C1orf159	4	4	12	3	2	12	2	2	3	14	4	3	2	14	2	0	11	1	3	9	6	2	1	9	1	23	5	4	20	7	15
550	550	chr1	-	1091500	1116361	ENST00000480643.1	6	851	MSTRG.95	C1orf159	0	0	0	0	0	0	0	0	0	0	0	0	0	0	0	0	0	0	0	0	0	0	5	0	0	0	0	0	0	0	0
551	551	chr1	+	1097585	1104598	ENST00000648183.1	2	1095	MSTRG.96	AL390719.3	15	14	19	0	4	25	31	25	54	12	27	20	12	14	13	20	16	30	24	14	13	22	10	0	44	23	50	38	20	14	32
552	552	chr1	.	1133132	1133438	MSTRG.93.1	1	307	MSTRG.93	.	0	0	0	0	0	1	1	14	10	5	0	4	6	9	4	0	0	0	6	0	0	26	0	0	7	3	6	0	0	1	2
553	553	chr1	+	1137017	1144056	ENST00000416774.1	3	1620	ENSG00000223823.1	LINC01342	2	17	3	10	4	15	28	9	31	8	0	14	17	0	11	22	21	32	2	0	0	17	33	6	30	19	20	0	27	34	24
554	554	chr1	+	1162361	1173045	MSTRG.94.1	2	10306	MSTRG.94	.	0	2	359	343	122	2109	9	2279	495	93	48	109	31	3563	38	20	281	1456	0	219	0	2245	597	0	217	459	523	577	1416	1278	404
555	555	chr1	+	1162459	1173045	MSTRG.94.2	2	10211	MSTRG.94	.	1611	0	0	1295	84	423	0	0	638	498	0	747	7	0	0	12	476	907	0	0	584	2468	506	0	88	1124	4	0	1314	632	575
556	556	chr1	+	1162496	1173045	MSTRG.94.3	3	9962	MSTRG.94	.	680	0	0	430	0	351	0	0	1652	133	0	404	159	0	0	82	848	304	0	0	0	388	821	0	296	1247	22	0	1289	1394	367
557	557	chr1	+	1162566	1173045	MSTRG.94.4	2	10268	MSTRG.94	.	1243	421	295	648	0	1166	1234	1031	2875	196	86	2192	519	0	389	1076	922	399	455	0	0	739	1698	145	3922	2309	233	1466	1346	2002	483
558	558	chr1	+	1162691	1173045	MSTRG.94.5	3	9764	MSTRG.94	.	0	0	198	546	0	263	0	889	605	205	0	0	58	0	0	136	307	413	0	0	0	298	888	0	45	962	488	2832	1190	987	363
559	559	chr1	+	1162799	1173045	MSTRG.94.6	2	10212	MSTRG.94	.	0	335	0	1006	2479	0	2402	1721	1971	1476	1349	2798	3064	689	4314	2622	4162	2969	651	455	144	1	1749	271	1148	0	3845	0	0	0	3719
560	560	chr1	+	1162816	1173045	MSTRG.94.7	3	9816	MSTRG.94	.	0	0	0	859	0	0	0	1765	444	894	0	0	805	0	0	865	246	2004	0	483	0	0	1618	0	283	0	1239	0	0	0	370
561	561	chr1	+	1162871	1173045	MSTRG.94.8	3	7166	MSTRG.94	.	0	0	0	0	597	0	0	0	0	0	0	0	0	0	0	0	0	0	0	0	0	0	0	0	0	0	0	0	0	0	0
562	562	chr1	+	1162887	1173045	MSTRG.94.9	2	10066	MSTRG.94	.	0	2844	0	0	0	0	2479	0	0	0	8	0	2508	0	82	615	0	0	0	0	0	0	0	1129	2035	0	850	1042	0	0	357
563	563	chr1	+	1167104	1167862	ENST00000384997.3	1	759	MSTRG.94	MIR200B	3	2	1	2	6	3	6	3	4	6	1	4	6	7	1	4	2	5	1	1	0	6	3	1	4	4	3	8	3	4	10
564	564	chr1	+	1167863	1168009	ENST00000384875.3	1	147	MSTRG.94	MIR200A	0	0	0	0	0	0	1	0	0	0	0	1	1	0	0	1	0	1	0	0	0	0	1	0	0	1	1	1	0	1	1
565	565	chr1	+	1169005	1169356	ENST00000362106.1	1	352	MSTRG.94	MIR429	9	1	1	7	1	20	23	16	31	0	0	1	17	1	7	19	15	11	0	1	1	14	5	1	19	23	11	15	8	32	25
566	566	chr1	+	1169005	1173045	MSTRG.94.12	2	3981	MSTRG.94	.	0	0	0	0	0	0	0	0	0	0	0	20	0	0	0	0	45	0	0	0	0	0	0	0	0	0	0	0	0	0	0
567	567	chr1	+	1169357	1173045	ENST00000606993.1	1	3689	MSTRG.94	AL390719.2	2	11	2	3	9	53	194	260	190	4	2	0	27	6	4	7	5	9	0	5	2	15	12	14	9	115	10	115	5	140	94
568	568	chr1	-	1173056	1179555	ENST00000379317.1	2	3532	ENSG00000205231.1	TTLL10-AS1	19	20	0	41	30	19	49	33	64	14	20	29	45	22	47	37	55	69	12	8	0	30	67	17	68	55	60	53	68	53	59
569	569	chr1	+	1173880	1197936	ENST00000379289.6	16	2288	ENSG00000162571.14	TTLL10	0	12	0	0	3	0	0	5	4	0	0	0	0	9	9	0	0	1	0	0	0	10	0	0	0	14	0	21	0	13	0
570	570	chr1	+	1173880	1197936	ENST00000379290.6	16	2307	ENSG00000162571.14	TTLL10	0	0	0	15	0	0	28	36	38	5	3	11	13	10	0	35	33	13	0	1	6	11	23	3	0	0	10	0	30	10	38
571	571	chr1	+	1173884	1175034	ENST00000506177.1	2	557	ENSG00000162571.14	TTLL10	0	0	0	0	0	0	0	0	0	0	0	0	0	0	0	0	0	0	0	0	0	0	0	0	0	0	0	0	0	0	0
572	572	chr1	+	1173898	1180174	ENST00000673999.1	6	568	ENSG00000162571.14	TTLL10	0	0	0	0	0	0	3	0	0	0	0	0	0	0	0	0	0	3	0	0	0	0	0	0	0	0	0	0	0	0	0
573	573	chr1	+	1179697	1185864	ENST00000379288.3	9	2114	ENSG00000162571.14	TTLL10	6	0	0	0	5	9	0	0	14	0	5	10	12	6	20	0	0	22	18	0	0	2	18	0	20	6	10	0	13	11	0
574	574	chr1	+	1180484	1183927	ENST00000460998.1	5	718	ENSG00000162571.14	TTLL10	0	5	0	0	2	0	0	0	0	0	0	0	0	6	0	0	0	0	0	0	0	0	0	0	8	2	0	6	0	0	0
575	575	chr1	+	1180537	1180884	ENST00000514695.1	2	219	ENSG00000162571.14	TTLL10	0	1	0	0	0	0	0	1	0	0	0	0	0	0	0	0	0	0	0	0	0	0	0	0	0	0	0	1	0	0	0
576	576	chr1	+	1185036	1197475	ENST00000486379.1	5	426	ENSG00000162571.14	TTLL10	0	0	0	0	0	0	0	0	0	0	0	0	0	0	0	0	0	0	0	0	0	0	0	2	0	1	0	1	0	0	0
577	577	chr1	-	1203508	1206571	ENST00000328596.10	4	851	ENSG00000186891.14	TNFRSF18	0	0	0	0	0	0	0	0	0	0	0	0	0	0	0	0	0	0	0	0	0	0	0	0	0	0	0	0	0	0	0
578	578	chr1	-	1203508	1206592	ENST00000379268.7	5	1083	ENSG00000186891.14	TNFRSF18	3	0	0	0	0	0	0	0	0	0	0	0	0	0	0	0	0	11	0	7	0	0	0	0	0	0	0	0	0	0	0
579	579	chr1	-	1203844	1205680	ENST00000486728.5	4	727	ENSG00000186891.14	TNFRSF18	0	0	0	0	0	0	0	0	0	0	0	0	0	0	0	0	0	0	0	0	0	0	0	0	0	0	0	0	0	0	0
580	580	chr1	-	1203844	1206571	ENST00000379265.5	5	705	ENSG00000186891.14	TNFRSF18	0	0	0	0	0	0	0	0	0	0	0	0	0	0	0	0	0	0	0	0	0	0	0	0	0	0	0	0	0	0	0
581	581	chr1	-	1211340	1214138	ENST00000497869.5	5	1707	ENSG00000186827.11	TNFRSF4	0	0	0	0	0	0	8	0	0	0	0	3	5	0	0	2	2	4	0	0	0	0	0	0	0	6	0	7	0	0	0
582	582	chr1	-	1211340	1214153	ENST00000379236.4	7	1075	ENSG00000186827.11	TNFRSF4	0	0	0	0	0	0	0	0	0	0	0	0	0	0	0	0	0	0	0	0	0	0	0	0	0	0	0	0	0	0	0
583	583	chr1	-	1212019	1213498	ENST00000453580.1	4	393	ENSG00000186827.11	TNFRSF4	0	0	0	0	0	0	0	0	0	0	0	0	0	0	0	0	0	0	0	0	0	0	0	0	0	0	0	0	0	0	0
584	584	chr1	-	1216839	1232088	MSTRG.97.1	7	2497	MSTRG.97	.	532	668	848	348	633	430	187	434	524	783	372	1259	365	620	1166	176	505	222	250	819	547	474	584	302	241	411	238	345	285	244	912
585	585	chr1	-	1216842	1232088	MSTRG.97.2	7	2586	MSTRG.97	.	278	566	178	323	679	123	165	0	113	168	159	608	249	316	135	228	218	240	164	197	88	314	208	174	237	87	111	244	102	262	122
586	586	chr1	-	1216888	1232088	MSTRG.97.3	7	2155	MSTRG.97	.	113	269	142	144	322	54	224	0	61	97	116	221	203	156	103	122	130	116	58	106	32	222	114	68	92	35	31	117	194	418	85
587	587	chr1	-	1216909	1232088	ENST00000660930.1	7	2158	MSTRG.97	SDF4	539	884	719	498	639	427	162	812	438	276	73	593	366	370	462	130	463	172	118	679	426	541	225	178	201	198	90	199	338	201	418
588	588	chr1	-	1216931	1232088	ENST00000263741.12	7	2136	MSTRG.97	SDF4	603	802	480	504	764	398	107	453	394	315	83	414	455	270	584	109	382	205	101	613	374	468	169	161	241	214	80	278	314	236	400
589	589	chr1	-	1216931	1232088	ENST00000360001.12	7	2020	MSTRG.97	SDF4	8503	10484	9546	6851	4617	6320	4797	2602	6309	9497	9915	5384	8307	6881	4035	6189	5353	5961	9139	6795	7795	6942	5866	7570	7194	4236	6872	4276	4996	1851	3550
590	590	chr1	-	1216931	1232088	ENST00000465727.5	7	2152	MSTRG.97	SDF4	0	0	0	9	0	0	0	0	0	0	0	377	0	0	0	48	0	110	59	0	0	0	0	0	0	11	115	0	0	0	0
591	591	chr1	-	1216932	1223243	ENST00000494748.1	3	5408	MSTRG.97	SDF4	47	599	27	751	35	51	702	712	908	440	264	709	763	485	502	49	966	951	249	18	29	727	991	43	949	764	76	864	906	223	809
592	592	chr1	-	1216934	1220317	ENST00000478938.1	2	2615	MSTRG.97	SDF4	28	23	2	37	22	26	63	171	116	42	10	33	40	44	65	36	33	65	20	2	3	24	34	11	51	34	43	32	30	32	32
593	593	chr1	-	1216934	1232088	MSTRG.97.9	7	6227	MSTRG.97	.	1385	1007	527	1297	2176	1710	1057	3821	1877	726	226	3097	1427	838	1830	1356	1492	1304	175	575	468	1643	1552	661	1120	1483	2577	1737	1378	4706	1802
594	594	chr1	-	1218523	1228946	ENST00000403997.2	5	1078	MSTRG.97	SDF4	17	11	26	0	23	0	29	293	15	0	1	0	10	43	0	0	0	0	0	12	0	34	54	11	0	0	0	0	59	0	101
595	595	chr1	-	1227272	1232088	ENST00000459994.2	3	724	MSTRG.97	SDF4	2	2	0	2	2	3	0	4	0	0	0	0	1	1	0	1	1	1	0	0	0	2	1	0	5	3	9	2	1	2	1
596	596	chr1	+	1232237	1235041	ENST00000379198.5	1	2805	MSTRG.98	B3GALT6	1976	2630	2036	1365	1814	1776	1295	1396	1524	1650	1599	1478	2009	1509	1527	1139	1605	1556	1528	1603	1413	1653	1315	1522	1313	1006	1036	1212	1420	1134	1184
597	597	chr1	-	1242446	1243552	ENST00000462849.1	3	771	MSTRG.99	C1QTNF12	27	14	6	23	8	0	18	7	12	14	22	15	11	13	16	42	18	36	3	3	11	22	9	8	17	30	38	46	9	12	57
598	598	chr1	-	1242449	1243265	ENST00000478606.1	2	629	MSTRG.99	C1QTNF12	34	12	2	6	5	4	20	4	13	1	10	12	5	5	5	15	16	2	1	2	8	8	4	8	8	0	23	11	18	7	5
599	599	chr1	-	1242450	1244497	MSTRG.99.3	6	935	MSTRG.99	.	37	97	90	88	30	9	21	15	79	137	82	111	22	28	41	57	37	45	68	75	70	119	128	48	79	12	65	17	63	48	7
600	600	chr1	-	1242453	1246722	ENST00000330388.2	8	1036	MSTRG.99	C1QTNF12	29	0	6	57	0	23	9	22	12	14	0	54	28	13	5	52	13	0	0	15	9	7	8	4	4	4	16	12	27	7	14
601	601	chr1	-	1243266	1244497	ENST00000468365.1	3	726	MSTRG.99	C1QTNF12	2	14	1	9	1	14	0	6	1	10	4	22	8	1	1	13	4	3	5	5	1	17	17	2	20	15	17	9	12	8	8
602	602	chr1	-	1243981	1244724	ENST00000486627.1	2	639	MSTRG.99	C1QTNF12	10	0	1	13	2	0	13	9	9	0	0	0	15	8	7	1	8	9	0	0	2	14	0	1	17	19	12	5	22	7	11
603	603	chr1	-	1249777	1251334	ENST00000565563.1	1	1558	ENSG00000260179.1	AL162741.1	0	3	0	10	5	7	29	12	31	0	3	11	12	4	14	7	25	13	0	0	0	11	4	2	18	13	16	22	15	7	26
604	604	chr1	-	1253542	1273864	MSTRG.107.1	7	3453	MSTRG.107	.	158	840	400	140	420	275	456	475	72	96	80	339	431	651	900	643	485	875	299	437	282	464	680	231	284	353	265	332	284	535	237
605	605	chr1	-	1253685	1273864	MSTRG.107.2	7	3176	MSTRG.107	.	236	87	170	141	77	111	141	50	155	55	28	104	82	34	53	37	142	53	24	55	142	60	107	33	53	112	48	65	184	16	60
606	606	chr1	-	1253864	1273864	MSTRG.107.3	5	3908	MSTRG.107	.	226	315	53	83	246	190	353	468	539	526	228	448	495	221	271	231	381	432	32	71	216	202	559	127	632	437	451	232	444	352	689
607	607	chr1	-	1253909	1273864	ENST00000450390.6	8	2466	MSTRG.107	UBE2J2	30	748	229	10	33	112	52	231	153	86	285	42	36	6	23	22	27	58	24	30	0	30	32	21	107	48	83	90	26	60	75
608	608	chr1	-	1253912	1273864	ENST00000349431.11	7	2270	MSTRG.107	UBE2J2	2098	1200	1983	1767	1233	1307	793	980	1353	1260	1842	1300	1665	1223	537	1033	1117	824	2260	1345	1730	1796	1025	1818	1084	797	1384	861	1073	939	665
609	609	chr1	-	1253914	1273864	ENST00000347370.6	7	2397	MSTRG.107	UBE2J2	461	362	213	128	331	289	139	160	45	288	225	248	128	171	371	163	125	155	135	392	238	300	214	138	255	67	110	233	26	188	163
610	610	chr1	-	1253932	1273864	MSTRG.107.7	8	2539	MSTRG.107	.	41	587	270	116	103	178	53	117	158	231	136	26	102	52	117	7	161	281	53	173	130	100	18	216	368	50	11	149	46	7	105
611	611	chr1	-	1254985	1273864	ENST00000400929.6	6	1066	MSTRG.107	UBE2J2	21	14	48	3	65	68	23	66	115	9	17	79	17	28	12	12	35	16	7	23	16	9	24	7	28	32	38	14	4	37	46
612	612	chr1	-	1255048	1273864	ENST00000464036.5	8	1256	MSTRG.107	UBE2J2	8	4	8	5	7	7	8	7	22	8	6	4	12	11	4	4	7	8	6	61	14	4	18	9	13	15	6	8	4	0	52
613	613	chr1	-	1255164	1273864	ENST00000360466.6	7	1185	MSTRG.107	UBE2J2	26	74	7	16	30	27	92	88	22	17	12	78	46	47	18	18	117	34	15	12	18	20	4	19	56	12	7	9	4	8	3
614	614	chr1	-	1255178	1273864	ENST00000400930.8	8	1052	MSTRG.107	UBE2J2	0	10	0	1	0	7	0	0	56	5	2	0	18	4	11	15	1	23	0	2	1	6	8	0	9	0	3	0	2	6	1
615	615	chr1	-	1255264	1256991	ENST00000467339.1	2	1171	MSTRG.107	UBE2J2	29	11	7	34	9	10	18	6	23	6	1	2	4	9	13	8	16	8	31	22	7	4	19	3	24	14	4	15	3	6	10
616	616	chr1	-	1255268	1273864	ENST00000473215.5	7	1043	MSTRG.107	UBE2J2	6	1	5	5	12	9	8	24	12	4	5	5	5	17	2	4	12	5	3	3	5	7	6	8	6	16	12	5	0	3	5
617	617	chr1	-	1255395	1273864	ENST00000435198.5	7	1076	MSTRG.107	UBE2J2	12	0	30	0	8	37	0	9	0	0	12	12	0	6	0	9	10	0	0	0	0	0	0	0	15	0	3	9	6	0	0
618	618	chr1	-	1255439	1273864	ENST00000509720.5	5	509	MSTRG.107	UBE2J2	0	0	0	0	0	0	0	0	0	0	0	0	0	0	0	0	0	0	0	0	0	0	0	0	0	0	0	0	0	0	0
619	619	chr1	-	1256049	1273864	ENST00000491779.5	4	685	MSTRG.107	UBE2J2	0	0	0	0	0	0	0	0	0	0	0	0	0	0	0	0	0	0	0	0	0	0	0	0	0	0	0	0	0	0	0
620	620	chr1	-	1256992	1273864	ENST00000466752.5	6	935	MSTRG.107	UBE2J2	0	0	0	0	0	0	0	0	0	0	0	0	0	0	0	0	0	0	0	0	0	0	0	0	0	0	0	0	0	3	11
621	621	chr1	-	1257011	1273864	ENST00000503294.5	6	845	MSTRG.107	UBE2J2	2	1	1	1	2	3	2	2	9	1	1	9	1	1	1	1	3	1	4	1	4	1	7	4	2	3	3	1	0	0	1
622	622	chr1	-	1257049	1273864	ENST00000477894.5	6	777	MSTRG.107	UBE2J2	8	4	16	13	2	21	30	25	25	18	11	10	11	7	1	14	9	19	4	8	6	15	16	5	28	30	45	19	7	26	34
623	623	chr1	-	1257122	1263569	ENST00000471154.1	3	336	MSTRG.107	UBE2J2	4	2	0	3	1	0	10	9	41	5	1	6	19	11	13	7	4	14	2	3	2	6	7	1	1	4	11	10	3	9	18
624	624	chr1	-	1257227	1273864	ENST00000422076.5	5	670	MSTRG.107	UBE2J2	0	2	0	0	0	0	0	0	2	1	0	0	0	0	0	0	0	0	0	0	0	0	0	0	0	0	0	0	0	0	0
625	625	chr1	-	1257227	1273864	MSTRG.107.21	4	1259	MSTRG.107	.	0	0	0	0	0	0	0	0	150	0	0	0	0	0	0	5	0	0	0	0	0	0	0	0	0	0	0	3	0	0	0
626	626	chr1	-	1257270	1273864	ENST00000502382.1	5	540	MSTRG.107	UBE2J2	6	7	5	4	4	5	17	20	15	0	2	8	3	4	7	10	12	6	7	10	6	10	4	4	25	15	15	16	12	11	13
627	627	chr1	-	1262853	1273864	ENST00000461142.3	3	864	MSTRG.107	UBE2J2	31	29	10	35	46	19	90	74	106	32	2	33	60	24	35	41	68	81	3	20	37	35	63	13	108	58	83	58	50	26	99
628	628	chr1	-	1267862	1273498	ENST00000488418.2	2	777	MSTRG.107	UBE2J2	0	0	0	0	3	1	1	0	0	0	0	0	0	0	0	1	0	0	0	0	0	5	0	0	0	0	0	0	3	1	0
629	629	chr1	+	1268969	1271536	MSTRG.108.1	3	2413	MSTRG.108	.	113	133	59	169	80	117	235	287	270	115	41	125	115	87	112	136	160	203	52	48	57	165	194	58	232	262	378	165	185	178	209
630	630	chr1	+	1269757	1271536	MSTRG.108.2	2	1528	MSTRG.108	.	0	57	0	0	0	0	0	0	0	0	0	0	0	0	0	0	0	0	0	0	0	0	0	0	32	0	0	0	0	0	0
631	631	chr1	+	1275223	1280420	ENST00000434139.1	3	268	MSTRG.109	LINC01786	0	1	0	0	0	0	2	4	0	0	0	0	0	0	0	3	1	0	0	0	0	0	2	0	4	0	2	0	5	0	3
632	632	chr1	+	1275237	1279393	ENST00000453732.1	2	389	MSTRG.109	LINC01786	0	5	0	4	0	5	6	16	14	13	0	0	0	13	8	0	4	5	0	0	2	0	8	0	10	3	7	0	1	0	15
633	633	chr1	+	1280436	1292029	ENST00000379116.10	18	3054	MSTRG.110	SCNN1D	11	0	0	16	18	44	0	68	11	123	89	151	0	75	26	0	0	86	75	0	0	69	63	10	29	0	111	0	87	66	85
634	634	chr1	+	1280472	1292029	ENST00000379101.8	17	2924	MSTRG.110	SCNN1D	0	0	0	0	0	0	0	0	0	0	0	0	0	0	0	0	0	0	0	0	0	0	0	0	0	0	0	0	0	0	0
635	635	chr1	+	1280588	1292029	ENST00000338555.6	15	3480	MSTRG.110	SCNN1D	72	70	81	94	29	15	52	0	83	0	3	0	86	0	53	97	89	31	0	0	54	0	0	46	132	60	27	78	0	0	0
636	636	chr1	+	1281224	1292029	ENST00000400928.7	16	2731	MSTRG.110	SCNN1D	0	0	0	0	0	0	0	0	0	0	0	0	0	0	0	0	0	0	0	0	0	0	0	0	0	12	0	0	0	0	0
637	637	chr1	+	1281925	1286278	ENST00000470022.1	4	755	MSTRG.110	SCNN1D	10	0	0	2	0	4	0	1	3	6	5	18	8	0	0	2	0	1	4	0	0	9	0	2	3	0	2	4	7	0	3
638	638	chr1	+	1282109	1292029	ENST00000325425.12	15	2684	MSTRG.110	SCNN1D	0	10	0	0	0	0	0	0	0	0	0	0	10	0	0	0	0	0	0	52	0	0	0	0	0	10	3	0	0	0	0
639	639	chr1	+	1282164	1285664	ENST00000467651.2	4	271	MSTRG.110	SCNN1D	0	1	0	0	0	0	0	0	0	0	0	0	0	0	0	0	0	0	0	0	0	1	0	0	0	0	0	3	0	0	0
640	640	chr1	+	1287109	1290953	ENST00000379099.3	7	933	MSTRG.110	SCNN1D	2	10	0	0	0	0	4	0	0	14	0	10	6	0	1	0	3	0	4	0	0	0	0	0	0	2	0	0	0	0	0
641	641	chr1	-	1292289	1308106	MSTRG.111.1	22	5210	MSTRG.111	.	798	962	1026	1119	1283	1495	1070	1755	1848	1139	888	650	1717	1215	930	1045	1651	1468	217	807	737	1190	1861	850	2729	1665	1767	2014	1598	1074	1864
642	642	chr1	-	1292390	1305929	ENST00000492936.5	22	5319	MSTRG.111	ACAP3	347	762	480	698	661	447	990	874	1421	954	492	897	1321	589	532	300	1391	1338	93	399	223	419	971	579	851	874	941	549	0	1060	167
643	643	chr1	-	1292391	1308106	ENST00000354700.10	24	3969	MSTRG.111	ACAP3	1787	1414	821	662	846	1242	771	1203	1033	890	796	2406	1075	876	711	1330	316	365	1612	670	767	2015	871	1004	213	782	1143	481	1694	1124	449
644	644	chr1	-	1292870	1299344	ENST00000467278.5	14	3114	MSTRG.111	ACAP3	315	174	107	118	91	70	155	112	145	175	146	130	167	122	140	52	220	240	53	106	45	88	149	75	180	73	66	53	46	134	37
645	645	chr1	-	1293564	1303281	ENST00000353662.4	21	2301	MSTRG.111	ACAP3	233	631	65	46	114	153	84	22	58	293	45	81	149	124	104	274	169	262	30	117	54	498	243	65	193	68	39	94	0	100	22
646	646	chr1	-	1294499	1295008	ENST00000470659.1	2	421	MSTRG.111	ACAP3	11	16	9	22	10	17	19	50	40	23	3	28	19	7	14	14	17	27	3	7	8	17	34	1	5	43	29	14	23	32	6
647	647	chr1	-	1296110	1296210	ENST00000613751.1	1	101	MSTRG.111	MIR6726	0	4	0	3	0	1	1	0	4	4	1	1	0	1	0	0	3	1	0	0	0	2	4	0	3	7	3	1	1	1	0
648	648	chr1	-	1296436	1298369	ENST00000379037.6	4	596	MSTRG.111	ACAP3	9	14	13	8	0	24	22	37	7	12	15	45	0	0	4	14	28	7	3	2	1	0	1	16	10	46	17	46	22	6	3
649	649	chr1	-	1296466	1299830	ENST00000476572.1	6	1032	MSTRG.111	ACAP3	15	9	4	5	0	5	4	9	11	4	2	26	4	8	5	7	7	10	4	0	2	10	8	2	5	9	2	12	2	12	4
650	650	chr1	-	1296466	1305929	MSTRG.111.9	12	4504	MSTRG.111	.	156	151	22	245	87	90	338	310	363	167	80	311	181	171	123	177	444	306	34	27	22	415	244	42	306	351	206	303	537	227	477
651	651	chr1	-	1297837	1298369	ENST00000493992.1	2	454	MSTRG.111	ACAP3	32	8	3	26	23	17	28	35	82	12	7	35	55	42	36	20	22	80	5	4	3	59	48	6	59	34	64	30	34	52	39
652	652	chr1	-	1297837	1308106	MSTRG.111.11	13	2069	MSTRG.111	.	12	21	5	42	14	7	12	9	20	7	6	14	15	67	23	28	21	118	17	14	8	16	3	5	5	45	8	6	16	9	6
653	653	chr1	-	1297837	1309609	MSTRG.111.12	11	2452	MSTRG.111	.	18	0	3	3	8	8	35	11	29	2	6	23	4	2	1	9	39	16	0	0	0	14	12	1	9	18	15	4	23	32	5
654	654	chr1	-	1298744	1309609	ENST00000472541.5	9	1946	MSTRG.111	ACAP3	5	0	0	0	0	0	0	0	4	0	0	0	8	0	0	0	17	0	0	0	0	0	0	0	0	0	14	0	0	33	0
655	655	chr1	-	1300196	1308106	ENST00000354980.7	8	867	MSTRG.111	ACAP3	0	6	0	0	0	0	0	0	0	7	0	10	0	0	0	0	0	0	6	0	2	0	0	3	0	6	17	0	0	0	0
656	656	chr1	-	1301448	1305929	ENST00000478065.5	3	3421	MSTRG.111	ACAP3	28	38	16	23	69	70	138	128	169	64	22	137	84	39	40	98	99	112	55	28	15	251	129	34	198	79	210	105	159	171	109
657	657	chr1	-	1301856	1308106	ENST00000479108.5	5	761	MSTRG.111	ACAP3	0	1	0	1	1	0	2	2	0	0	0	1	3	1	0	1	1	1	1	1	0	1	0	5	3	1	0	3	1	4	0
658	658	chr1	-	1303210	1308106	ENST00000438966.1	4	553	MSTRG.111	ACAP3	17	18	1	15	12	9	29	30	34	14	6	28	20	7	16	20	33	28	12	4	2	27	40	10	44	23	39	25	33	21	22
659	659	chr1	+	1308006	1311677	MSTRG.112.1	7	2042	MSTRG.112	.	454	395	358	158	288	250	169	230	243	319	181	322	242	263	137	106	233	316	254	71	310	355	239	147	339	157	194	186	291	248	156
660	660	chr1	+	1308597	1311677	ENST00000379031.10	8	1257	MSTRG.112	PUSL1	377	580	428	399	266	239	118	266	322	333	522	321	282	262	196	341	252	253	416	590	411	412	190	223	309	213	171	207	169	215	270
661	661	chr1	+	1308611	1311071	ENST00000470520.5	6	812	MSTRG.112	PUSL1	2	22	2	9	7	16	17	14	2	9	0	9	10	0	0	0	0	0	9	11	9	0	0	21	12	4	0	4	6	9	0
662	662	chr1	+	1308611	1311677	MSTRG.112.3	7	1185	MSTRG.112	.	133	258	202	66	127	176	102	101	38	199	49	63	83	0	79	94	136	62	107	98	43	49	177	210	117	0	27	121	80	53	54
663	663	chr1	+	1308788	1309851	ENST00000463758.1	2	951	MSTRG.112	PUSL1	8	17	5	32	8	21	27	15	30	26	4	27	17	17	20	4	31	12	6	9	5	28	27	10	20	13	10	14	12	7	22
664	664	chr1	+	1308821	1311071	ENST00000467712.1	6	879	MSTRG.112	PUSL1	0	56	4	64	35	42	13	30	11	55	13	21	39	55	26	12	63	2	6	6	6	5	25	77	35	2	56	32	0	3	5
665	665	chr1	+	1309235	1311677	ENST00000493657.1	4	1784	MSTRG.112	PUSL1	78	66	27	114	81	69	136	95	168	84	57	92	84	46	48	80	100	107	21	31	52	124	113	46	82	123	93	73	151	82	82
666	666	chr1	-	1311548	1324687	MSTRG.113.1	16	2286	MSTRG.113	.	1792	2343	1217	1402	1507	1521	1151	1366	1527	1286	1265	606	1131	1347	1395	1569	786	511	929	1324	897	1309	1578	1731	1392	980	1388	833	870	543	1025
667	667	chr1	-	1311585	1315438	ENST00000470030.6	10	2374	MSTRG.113	INTS11	20	46	107	33	11	59	36	50	216	15	24	107	11	89	67	82	121	69	7	90	40	29	133	33	120	33	86	73	71	38	93
668	668	chr1	-	1311585	1324687	ENST00000540437.5	19	2629	MSTRG.113	INTS11	0	0	0	0	0	31	0	0	0	0	7	0	0	0	0	0	0	0	29	0	13	0	0	0	0	0	0	0	0	0	0
669	669	chr1	-	1311585	1324687	ENST00000545578.5	18	2263	MSTRG.113	INTS11	0	0	36	0	0	3	0	17	22	0	4	45	0	0	0	0	0	0	0	0	0	0	0	10	0	0	0	30	0	0	28
670	670	chr1	-	1311585	1324687	ENST00000618806.4	12	1523	MSTRG.113	INTS11	0	0	0	0	0	0	0	0	0	0	0	0	0	0	0	0	0	0	0	0	0	0	0	0	0	0	0	0	0	0	0
671	671	chr1	-	1311585	1324687	ENST00000620829.4	15	1862	MSTRG.113	INTS11	0	0	0	0	0	0	0	0	0	0	0	0	0	0	0	0	0	0	0	0	0	0	0	0	0	0	0	0	0	0	0
672	672	chr1	-	1311598	1312700	ENST00000497304.6	3	932	MSTRG.113	INTS11	4	23	3	15	22	2	23	6	7	7	4	4	15	13	1	7	14	15	6	2	4	6	24	15	19	25	18	4	14	4	23
673	673	chr1	-	1311600	1324687	ENST00000323275.10	16	2516	MSTRG.113	INTS11	32	9	43	36	16	33	115	73	173	29	15	18	66	76	35	147	18	69	0	6	31	0	26	29	86	71	94	149	163	175	50
674	674	chr1	-	1311600	1324687	ENST00000435064.6	17	2141	MSTRG.113	INTS11	1281	2127	1714	1699	1594	1690	873	1309	1064	1099	1871	2072	1734	839	1221	1001	1814	1811	1784	1570	1441	1121	1127	1215	1381	1037	947	751	1245	1335	1154
675	675	chr1	-	1311601	1324687	ENST00000411962.5	15	1846	MSTRG.113	INTS11	0	0	0	0	0	0	0	0	0	0	0	0	0	0	0	0	0	0	0	0	0	0	0	0	0	0	0	0	0	0	0
676	676	chr1	-	1311602	1317580	ENST00000462432.5	13	2993	MSTRG.113	INTS11	0	0	0	0	0	91	0	114	0	0	0	0	0	3	0	0	0	0	17	0	0	0	121	0	0	81	1	0	0	0	0
677	677	chr1	-	1311602	1324687	MSTRG.113.11	17	3407	MSTRG.113	.	0	0	0	0	0	0	9	0	3	0	0	0	0	3	98	0	6	0	0	0	0	0	0	0	2	0	2	0	4	3	0
678	678	chr1	-	1311606	1315403	ENST00000478641.5	6	3312	MSTRG.113	INTS11	226	244	104	114	164	127	112	193	45	104	73	168	94	61	51	181	161	121	117	115	103	212	205	76	125	212	60	48	161	92	62
679	679	chr1	-	1311606	1324687	ENST00000419704.5	15	1832	MSTRG.113	INTS11	0	0	0	0	9	0	0	0	0	17	0	0	0	0	0	0	0	0	0	0	0	0	13	0	0	0	0	0	0	0	0
680	680	chr1	-	1311606	1324687	ENST00000421495.6	14	1918	MSTRG.113	INTS11	0	0	4	3	9	0	4	6	0	0	0	3	0	22	0	0	0	0	0	0	0	0	0	0	0	7	0	7	6	0	0
681	681	chr1	-	1311606	1324687	ENST00000458452.7	19	2608	MSTRG.113	INTS11	0	0	0	0	0	2	0	0	0	0	0	0	0	0	0	0	0	0	0	0	0	0	0	0	0	0	0	0	0	0	0
682	682	chr1	-	1311606	1324687	MSTRG.113.13	12	6720	MSTRG.113	.	224	596	443	822	20	460	1044	1907	1872	877	415	393	1115	506	636	346	595	1145	456	652	631	785	667	482	937	1478	1493	614	731	565	843
683	683	chr1	-	1311627	1324687	ENST00000532772.5	13	1677	MSTRG.113	INTS11	0	0	0	0	0	0	0	0	0	0	0	0	0	0	0	0	0	0	0	0	0	0	0	0	0	0	0	0	0	0	0
684	684	chr1	-	1311819	1324687	ENST00000450926.6	17	1856	MSTRG.113	INTS11	0	0	0	0	0	0	0	0	0	0	0	0	0	0	0	0	0	0	0	0	0	0	0	0	0	0	0	0	0	0	0
685	685	chr1	-	1311823	1322555	MSTRG.113.20	17	4425	MSTRG.113	.	358	99	103	187	412	151	170	374	325	107	16	545	56	101	58	218	535	100	0	17	0	127	655	63	237	261	201	125	197	55	469
686	686	chr1	-	1311823	1324687	ENST00000527098.5	18	2025	MSTRG.113	INTS11	0	0	23	0	0	0	0	14	17	0	0	42	0	0	0	0	0	0	0	0	0	0	0	0	0	0	0	28	0	0	19
687	687	chr1	-	1311836	1324687	MSTRG.113.22	16	1840	MSTRG.113	.	0	295	45	0	0	0	0	0	0	0	0	0	0	0	0	0	0	0	0	0	0	0	0	0	0	0	0	0	0	8	0
688	688	chr1	-	1312080	1313921	ENST00000485710.5	7	979	MSTRG.113	INTS11	3	2	17	2	2	8	4	5	4	2	1	4	6	5	3	31	15	6	3	2	5	8	7	6	3	7	16	6	7	24	7
689	689	chr1	-	1312260	1313921	ENST00000461514.6	4	1054	MSTRG.113	INTS11	10	4	6	4	4	3	5	9	6	7	2	16	48	5	4	13	13	12	5	5	8	9	9	2	7	5	5	8	1	1	8
690	690	chr1	-	1312260	1324687	MSTRG.113.24	12	3875	MSTRG.113	.	0	0	0	0	0	0	0	0	0	0	0	0	0	0	0	18	0	0	0	0	0	591	0	0	0	0	0	423	0	729	0
691	691	chr1	-	1312265	1313921	ENST00000525164.5	5	972	MSTRG.113	INTS11	22	28	19	13	12	30	25	44	41	20	19	17	25	25	20	25	35	25	13	16	13	31	28	18	29	28	26	39	25	39	44
692	692	chr1	-	1312284	1324687	ENST00000528879.5	14	1563	MSTRG.113	INTS11	0	13	24	0	0	0	0	0	0	0	0	0	0	0	0	0	0	0	0	0	0	0	0	0	0	0	0	0	0	1	0
693	693	chr1	-	1312286	1313921	ENST00000525769.5	6	866	MSTRG.113	INTS11	8	2	4	3	2	4	3	5	4	3	4	23	19	20	2	5	4	6	2	3	1	10	60	3	5	4	1	2	2	2	3
694	694	chr1	-	1312502	1312592	ENST00000620702.1	1	91	MSTRG.113	MIR6727	0	1	0	0	0	0	0	0	0	0	0	1	0	0	0	0	1	0	0	0	0	0	0	0	0	0	1	0	0	0	0
695	695	chr1	-	1312787	1319346	ENST00000531377.5	7	816	MSTRG.113	INTS11	0	1	1	0	0	0	0	0	0	0	0	0	0	0	0	0	0	0	0	0	0	0	0	0	0	0	0	0	0	0	0
696	696	chr1	-	1312939	1315614	ENST00000527383.5	7	674	MSTRG.113	INTS11	0	1	1	0	0	0	0	0	1	0	0	0	0	0	1	0	0	0	0	0	0	0	0	0	0	0	0	0	0	0	0
697	697	chr1	-	1313059	1314823	ENST00000531292.5	4	863	MSTRG.113	INTS11	2	15	2	11	2	10	4	4	10	1	4	13	6	2	4	1	14	6	1	6	5	14	9	2	5	9	8	3	11	15	9
698	698	chr1	-	1313059	1324687	MSTRG.113.32	11	4173	MSTRG.113	.	63	156	80	56	311	12	857	0	829	62	23	0	519	588	0	183	680	1057	64	42	48	0	5	52	1014	4	763	607	830	680	660
699	699	chr1	-	1313546	1315614	ENST00000467408.6	5	652	MSTRG.113	INTS11	1	2	1	2	3	12	1	4	1	7	1	1	2	1	3	2	4	1	1	1	2	2	6	4	5	6	2	1	3	1	4
700	700	chr1	-	1313745	1324687	ENST00000434694.6	7	1113	MSTRG.113	INTS11	0	0	0	0	0	0	0	0	0	0	0	0	0	0	0	0	0	0	0	0	0	0	0	0	0	0	0	0	0	0	0
701	701	chr1	-	1314136	1315145	ENST00000531020.1	2	552	MSTRG.113	INTS11	1	1	0	0	0	2	3	0	6	0	0	1	1	2	1	0	0	3	0	0	1	0	1	0	3	0	0	0	1	8	2
702	702	chr1	-	1314136	1324687	MSTRG.113.36	9	2435	MSTRG.113	.	0	0	0	0	0	0	0	0	0	0	0	0	0	0	0	0	0	0	0	0	0	0	0	0	0	1	0	0	11	0	0
703	703	chr1	-	1314313	1315775	ENST00000533916.5	4	483	MSTRG.113	INTS11	0	0	0	0	0	0	0	0	1	0	0	0	0	0	0	0	0	0	0	0	0	0	0	0	0	0	0	0	0	0	0
704	704	chr1	-	1314413	1324687	ENST00000488042.6	7	1192	MSTRG.113	INTS11	32	108	78	8	24	44	8	31	15	44	54	8	18	79	14	40	9	7	56	10	8	12	20	26	32	18	7	31	9	12	6
705	705	chr1	-	1314826	1324687	ENST00000526797.5	7	688	MSTRG.113	INTS11	5	6	8	2	5	2	1	4	2	1	4	4	3	5	6	7	2	0	0	4	4	0	12	6	2	3	1	6	4	4	2
706	706	chr1	-	1314827	1324687	ENST00000526332.5	5	606	MSTRG.113	INTS11	0	0	0	0	0	0	0	0	0	0	0	0	0	0	0	0	0	3	0	0	0	0	0	0	2	0	0	0	0	0	0
707	707	chr1	-	1314878	1324687	ENST00000430786.5	9	911	MSTRG.113	INTS11	0	0	0	0	0	0	0	0	0	0	0	0	0	5	0	0	5	0	0	0	0	0	0	0	0	0	0	0	4	0	0
708	708	chr1	-	1314916	1324687	ENST00000527719.5	8	766	MSTRG.113	INTS11	0	0	0	0	0	0	0	0	0	0	0	2	0	1	0	0	0	5	0	0	0	0	0	0	0	0	0	0	0	0	0
709	709	chr1	-	1314918	1324687	ENST00000530031.5	8	828	MSTRG.113	INTS11	0	0	0	5	0	0	0	0	0	19	0	0	0	0	7	6	0	0	0	0	2	0	0	0	0	0	6	0	0	0	6
710	710	chr1	-	1315004	1324687	ENST00000526113.1	3	641	MSTRG.113	INTS11	4	0	0	0	0	0	0	0	0	0	6	0	8	0	1	0	7	0	0	3	0	3	0	0	2	0	0	0	0	0	0
711	711	chr1	-	1315146	1324687	ENST00000526904.5	2	580	MSTRG.113	INTS11	13	20	22	17	12	29	35	24	31	17	18	31	25	14	32	26	32	59	36	20	8	20	36	13	31	16	19	26	15	56	32
712	712	chr1	-	1315560	1320995	ENST00000525603.1	3	828	MSTRG.113	INTS11	2	2	1	2	1	3	8	2	11	2	1	8	13	4	4	3	18	4	0	0	1	6	7	1	14	4	7	3	3	5	7
713	713	chr1	+	1315706	1317216	MSTRG.114.1	3	674	MSTRG.114	.	2	0	0	0	0	0	0	6	0	0	0	8	0	0	0	0	1	0	0	3	0	7	7	0	0	4	0	0	1	0	2
714	714	chr1	+	1315738	1316797	MSTRG.114.2	3	646	MSTRG.114	.	0	0	0	0	0	0	0	1	0	0	0	0	0	0	0	0	0	0	0	0	0	0	3	0	0	0	0	0	0	0	0
715	715	chr1	-	1315776	1324687	MSTRG.113.48	6	3007	MSTRG.113	.	0	0	0	0	0	0	0	0	0	0	0	0	0	0	0	0	0	0	0	0	0	0	0	0	86	0	0	0	38	0	0
716	716	chr1	+	1315827	1317216	MSTRG.114.3	2	589	MSTRG.114	.	0	0	0	0	0	0	0	5	0	0	0	7	0	0	0	0	0	0	0	6	0	3	0	0	0	0	0	0	0	0	0
717	717	chr1	-	1315831	1324687	MSTRG.113.49	5	2271	MSTRG.113	.	0	0	0	0	0	0	0	0	0	0	0	0	0	0	0	0	0	0	0	0	0	0	0	0	0	0	0	0	0	0	0
718	718	chr1	+	1316512	1318663	MSTRG.114.4	2	642	MSTRG.114	.	2	4	0	0	0	0	0	0	0	0	0	0	3	0	0	0	0	0	0	0	0	0	0	0	0	0	0	0	0	0	0
719	719	chr1	+	1316582	1318663	MSTRG.114.5	2	349	MSTRG.114	.	3	0	0	0	0	0	0	0	0	0	0	0	0	0	0	0	0	0	0	0	0	0	0	0	0	0	0	0	0	0	0
720	720	chr1	+	1317013	1318663	MSTRG.114.6	2	561	MSTRG.114	.	0	0	0	0	0	0	0	0	0	0	0	0	0	0	0	0	0	0	0	0	0	0	0	0	0	0	0	2	0	0	0
721	721	chr1	-	1317581	1318696	ENST00000444968.1	2	393	MSTRG.113	AL139287.1	0	0	0	0	0	0	0	0	0	0	0	0	0	0	0	0	0	0	0	0	0	0	0	0	0	0	0	0	0	0	0
722	722	chr1	-	1318679	1324687	ENST00000429572.5	4	1125	MSTRG.113	INTS11	24	63	8	6	9	32	8	6	2	8	18	5	2	4	19	18	3	1	23	6	6	3	32	11	4	12	1	2	3	2	1
723	723	chr1	-	1318681	1324687	ENST00000498173.2	3	1589	MSTRG.113	INTS11	119	97	42	29	31	84	29	24	15	49	39	102	7	19	81	114	28	24	52	37	20	15	114	37	13	34	31	11	14	8	9
724	724	chr1	-	1318697	1324687	ENST00000496353.1	2	2504	MSTRG.113	INTS11	103	161	110	94	97	144	148	252	251	108	79	57	100	53	60	104	74	177	28	73	73	118	165	79	135	253	164	107	136	125	179
725	725	chr1	-	1319060	1324687	ENST00000493534.6	4	925	MSTRG.113	INTS11	3	2	6	0	16	15	0	6	9	13	6	0	6	0	0	0	0	0	17	11	8	0	14	19	5	9	0	1	1	0	0
726	726	chr1	-	1319306	1324687	ENST00000534345.5	4	501	MSTRG.113	INTS11	0	1	0	0	0	0	0	2	1	0	0	2	2	0	0	0	2	2	1	5	0	5	2	0	1	3	1	1	3	0	1
727	727	chr1	-	1319347	1324687	ENST00000532952.5	4	818	MSTRG.113	INTS11	0	0	0	0	0	0	0	0	0	1	0	0	0	0	0	0	0	0	0	0	0	0	0	0	0	0	0	0	0	0	0
728	728	chr1	-	1319381	1324687	ENST00000490853.5	4	742	MSTRG.113	INTS11	0	0	0	0	0	0	0	0	0	0	0	0	0	0	0	0	0	0	0	0	2	0	0	0	0	0	0	0	0	0	0
729	729	chr1	-	1319381	1324687	ENST00000531019.5	4	576	MSTRG.113	INTS11	0	0	0	0	0	0	0	0	0	0	0	1	0	0	0	0	0	0	0	0	0	0	0	0	0	0	0	0	0	0	0
730	730	chr1	-	1319403	1324687	ENST00000498476.6	6	581	MSTRG.113	INTS11	0	0	0	4	0	0	0	0	0	0	3	0	17	0	5	0	0	17	2	0	0	0	0	0	0	0	0	0	0	7	0
731	731	chr1	-	1319470	1324687	ENST00000470679.3	4	668	MSTRG.113	INTS11	0	4	0	0	0	0	0	0	0	0	0	0	0	0	0	0	0	0	0	0	0	0	0	0	0	0	0	1	0	0	0
732	732	chr1	-	1320478	1324687	ENST00000525285.1	4	653	MSTRG.113	INTS11	0	0	0	0	0	0	0	0	0	0	0	0	0	0	0	0	0	0	0	0	0	0	0	0	0	0	0	0	0	0	0
733	733	chr1	-	1322771	1324687	ENST00000530233.1	2	624	MSTRG.113	INTS11	39	20	13	42	32	4	31	54	93	33	0	38	24	39	10	33	53	83	0	7	0	32	46	14	72	54	57	40	29	65	36
734	734	chr1	+	1324756	1328896	ENST00000464957.1	2	2003	MSTRG.115	CPTP	113	131	69	145	91	104	63	38	115	47	0	0	87	14	31	74	103	33	158	46	23	19	124	92	195	48	0	83	61	65	107
735	735	chr1	+	1324802	1328896	ENST00000343938.9	3	2154	MSTRG.115	CPTP	2972	3544	2570	1931	2163	1858	1449	1761	2111	2529	1939	2782	2234	1910	1514	2167	1921	1780	2597	2288	2090	2624	1834	1755	2116	1310	2182	1474	1721	1810	1383
736	736	chr1	+	1325241	1328896	ENST00000488011.1	3	2208	MSTRG.115	CPTP	45	26	11	56	73	55	86	37	65	92	16	56	63	22	31	56	72	78	24	9	37	84	90	17	91	78	68	49	33	61	70
737	737	chr1	+	1331280	1335314	ENST00000339381.6	6	3475	MSTRG.100	TAS1R3	93	98	20	115	63	98	186	262	364	77	45	152	168	134	120	116	213	261	25	60	31	183	133	54	240	204	283	165	180	240	266
738	738	chr1	-	1335276	1349418	ENST00000378891.9	15	3232	MSTRG.101	DVL1	2229	4794	1332	1830	1736	2081	1653	3666	4575	2983	2389	2365	2550	3801	3192	2838	3720	3384	879	1935	1650	4211	1886	2519	4015	2080	3743	1470	1739	1904	3943
739	739	chr1	-	1335278	1349418	ENST00000378888.10	15	3305	MSTRG.101	DVL1	4570	3210	4507	3710	3978	3654	3674	2938	2954	1907	1711	5138	5979	2693	2473	1995	2807	2231	4180	3303	3087	2577	4057	1883	2930	3080	3285	3281	3732	4259	2108
740	740	chr1	-	1335279	1349418	ENST00000610709.2	9	2551	MSTRG.101	DVL1	0	0	0	0	0	0	0	0	0	0	0	0	0	0	0	0	0	0	0	0	0	0	0	0	0	0	0	0	0	0	0
741	741	chr1	-	1336412	1339439	ENST00000632445.1	6	802	MSTRG.101	DVL1	3	8	3	10	4	9	6	6	9	5	4	13	7	17	2	9	7	6	4	2	3	5	10	1	7	3	5	13	12	2	7
742	742	chr1	-	1337023	1340177	ENST00000631679.1	8	903	MSTRG.101	DVL1	1	1	0	1	1	1	2	3	2	1	1	3	2	1	1	1	1	1	0	0	0	1	1	1	1	0	3	1	2	3	1
743	743	chr1	-	1338334	1340190	ENST00000634054.1	5	828	MSTRG.101	DVL1	17	13	8	28	12	19	34	43	62	15	14	39	36	46	29	22	44	55	11	12	5	23	38	5	34	36	55	37	46	63	59
744	744	chr1	-	1339492	1340365	ENST00000633096.1	3	580	MSTRG.101	DVL1	7	8	0	10	12	5	17	18	29	7	5	15	13	4	9	10	11	18	1	9	3	9	18	6	28	11	31	2	20	10	16
745	745	chr1	-	1339650	1339735	ENST00000616525.1	1	86	MSTRG.101	MIR6808	0	0	0	0	0	0	0	0	0	0	0	0	0	0	0	0	0	0	1	0	0	0	0	0	0	0	0	0	0	0	0
746	746	chr1	-	1341770	1349418	ENST00000472445.1	4	1102	MSTRG.101	DVL1	30	47	31	55	32	49	102	115	132	48	14	115	124	77	42	100	116	52	40	22	12	48	99	17	135	149	142	125	114	121	102
747	747	chr1	+	1348077	1349126	MSTRG.102.1	3	731	MSTRG.102	.	70	50	19	87	43	54	137	141	204	43	15	81	79	62	64	75	147	100	20	3	17	101	137	28	179	144	217	103	90	119	187
748	748	chr1	.	1349502	1350047	MSTRG.103.1	1	546	MSTRG.103	.	18	18	20	40	2	20	41	57	70	21	7	41	19	26	20	33	27	41	20	18	4	6	25	11	51	0	83	21	0	51	25
749	749	chr1	-	1351298	1355766	MSTRG.104.1	1	4469	MSTRG.104	.	505	614	300	756	337	450	1187	1357	1906	540	271	912	774	474	82	909	1266	901	391	327	233	629	854	188	1607	1164	186	1006	1244	1271	1591
750	750	chr1	-	1351393	1361106	MSTRG.104.2	11	5695	MSTRG.104	.	69	34	35	38	26	46	141	134	147	17	29	110	92	74	57	43	64	150	30	39	18	63	138	40	239	186	255	114	95	151	176
751	751	chr1	-	1351397	1354716	MSTRG.104.3	2	3051	MSTRG.104	.	0	0	0	0	0	0	0	0	0	0	0	0	0	0	0	0	0	0	0	0	0	0	0	0	72	0	0	0	0	0	0
752	752	chr1	-	1351401	1355752	MSTRG.104.4	2	3486	MSTRG.104	.	0	0	0	0	0	0	0	0	0	0	0	0	0	0	0	0	0	0	0	0	0	0	0	0	0	98	0	0	0	0	0
753	753	chr1	-	1351403	1355752	MSTRG.104.5	2	3669	MSTRG.104	.	0	0	0	0	0	0	0	0	0	0	0	0	0	0	0	0	0	0	0	0	0	0	0	0	0	0	0	0	0	0	0
754	754	chr1	-	1351404	1355582	MSTRG.104.6	2	3873	MSTRG.104	.	0	0	0	0	0	0	0	0	0	0	0	0	0	0	0	180	0	0	0	0	0	0	0	0	0	0	0	0	0	0	0
755	755	chr1	-	1351407	1354192	MSTRG.104.7	2	2568	MSTRG.104	.	0	0	0	0	0	0	0	0	0	0	0	19	0	0	0	0	0	0	0	0	0	0	0	0	0	0	0	0	0	0	0
756	756	chr1	-	1351410	1355752	MSTRG.104.8	2	4126	MSTRG.104	.	0	0	0	0	0	0	0	0	0	0	0	0	0	0	0	0	0	0	0	0	0	0	0	0	0	0	1731	0	0	0	0
757	757	chr1	-	1351427	1355582	MSTRG.104.9	2	3932	MSTRG.104	.	0	0	0	0	0	0	0	0	0	0	0	0	0	0	386	0	0	0	0	0	0	0	0	0	0	0	0	0	0	0	0
758	758	chr1	-	1352689	1354353	ENST00000474033.5	4	1260	MSTRG.104	MXRA8	0	0	0	0	0	0	0	0	0	0	0	0	0	0	0	0	0	0	0	0	0	0	0	0	0	0	0	0	0	0	0
759	759	chr1	-	1352689	1361106	ENST00000342753.8	9	4543	MSTRG.104	MXRA8	0	0	0	0	0	0	0	0	0	0	0	0	0	0	0	0	0	0	0	0	0	0	0	0	0	0	0	0	0	0	0
760	760	chr1	-	1352691	1361106	ENST00000309212.11	10	4844	MSTRG.104	MXRA8	0	0	0	0	0	0	0	0	0	0	0	0	0	0	0	0	0	0	0	0	0	0	0	0	0	0	0	0	0	0	0
761	761	chr1	-	1352692	1361106	ENST00000445648.5	10	4564	MSTRG.104	MXRA8	0	0	0	0	0	0	0	0	0	0	0	0	0	0	0	0	0	0	0	0	0	0	0	0	0	0	0	0	0	0	0
762	762	chr1	-	1352692	1361777	ENST00000477278.3	10	2728	MSTRG.104	MXRA8	24	0	19	27	18	16	44	26	0	12	7	17	15	10	10	0	17	0	0	0	3	48	10	23	58	37	65	0	23	37	0
763	763	chr1	-	1353192	1354509	ENST00000473097.5	4	1010	MSTRG.104	MXRA8	0	0	0	0	0	0	0	0	0	0	0	0	0	0	0	0	0	0	0	0	0	0	0	0	0	0	0	0	0	0	0
764	764	chr1	-	1353215	1354353	ENST00000478517.5	3	952	MSTRG.104	MXRA8	0	0	0	0	0	0	0	0	0	0	0	0	0	0	0	0	0	0	0	0	0	0	0	0	0	0	0	0	0	0	0
765	765	chr1	-	1353439	1355082	ENST00000476718.1	5	1067	MSTRG.104	MXRA8	0	0	0	0	0	0	0	0	0	0	0	0	0	0	0	0	0	0	0	0	0	0	0	0	0	0	0	0	0	0	0
766	766	chr1	-	1353439	1355752	MSTRG.104.17	6	1056	MSTRG.104	.	0	0	0	0	0	0	0	0	0	0	0	0	0	0	0	0	0	0	0	0	0	0	0	0	0	0	0	0	0	0	0
767	767	chr1	+	1354460	1358447	MSTRG.105.1	3	2329	MSTRG.105	.	135	168	62	169	57	87	288	277	453	102	35	209	119	112	132	189	198	282	76	85	61	191	228	49	436	365	575	236	232	319	390
768	768	chr1	-	1355004	1355582	ENST00000464351.1	2	475	MSTRG.104	MXRA8	0	0	0	0	0	0	0	0	0	0	0	0	0	0	0	0	0	0	0	0	0	0	0	0	0	0	0	0	0	0	0
769	769	chr1	-	1355083	1355582	ENST00000460473.1	2	409	MSTRG.104	MXRA8	0	0	0	0	0	0	0	0	0	0	0	0	0	0	0	0	0	0	0	0	0	0	0	0	0	0	0	0	0	0	0
770	770	chr1	+	1355658	1358447	MSTRG.105.2	2	1313	MSTRG.105	.	0	1	25	0	0	0	0	0	11	0	0	0	0	0	0	0	0	0	5	0	0	14	0	0	0	1	3	19	0	0	0
771	771	chr1	-	1373262	1377035	MSTRG.106.1	5	1878	MSTRG.106	.	25	46	0	23	43	32	96	81	45	44	7	47	28	29	19	30	737	57	7	0	0	51	24	15	44	84	51	40	61	34	29
772	772	chr1	-	1373429	1377035	MSTRG.106.2	5	1704	MSTRG.106	.	0	0	0	0	0	0	0	0	183	0	0	0	0	0	0	0	0	0	0	0	0	0	0	0	0	0	0	0	0	0	0
773	773	chr1	-	1373730	1375383	ENST00000338370.7	3	1298	MSTRG.106	AURKAIP1	1571	1599	722	1048	1338	925	589	1088	1046	1612	1583	1387	1342	957	513	925	841	1267	805	1454	776	1157	988	920	1134	691	1119	716	1092	740	715
774	774	chr1	-	1373730	1375495	ENST00000338338.9	4	1047	MSTRG.106	AURKAIP1	1911	2529	1003	1919	1524	1423	984	1228	977	1835	2525	1667	1487	1684	1396	1322	1080	1625	960	1855	945	1582	1278	1352	1272	862	1337	1291	1016	1091	1259
775	775	chr1	-	1373732	1375383	ENST00000321751.9	4	1012	MSTRG.106	AURKAIP1	155	212	265	114	121	86	227	106	360	263	381	151	214	147	320	150	154	111	439	275	199	37	128	166	400	172	39	147	263	154	95
776	776	chr1	-	1373737	1375383	ENST00000378853.3	4	1085	MSTRG.106	AURKAIP1	1442	2029	3141	1276	1352	1161	866	1109	1043	1197	1335	1074	716	820	1105	932	745	1029	2330	859	2483	884	1045	1286	1104	691	796	723	876	842	568
777	777	chr1	-	1374244	1375153	ENST00000489799.1	2	704	MSTRG.106	AURKAIP1	53	44	16	47	8	12	41	41	15	48	28	34	30	16	27	18	30	21	16	17	16	24	51	37	40	40	29	38	47	13	36
778	778	chr1	-	1374438	1375383	ENST00000496905.1	2	832	MSTRG.106	AURKAIP1	1	4	0	1	14	19	0	0	7	0	10	0	6	3	0	0	0	4	5	2	0	4	0	1	2	0	0	0	3	1	0
779	779	chr1	+	1378666	1379032	ENST00000435351.2	1	367	ENSG00000223663.2	NDUFB4P8	0	2	0	5	3	0	2	0	15	0	0	2	4	0	0	4	0	0	6	2	2	1	5	0	6	1	5	2	1	0	11
780	780	chr1	-	1385709	1399335	MSTRG.122.1	11	5052	MSTRG.122	.	2001	3054	1759	3486	2457	3213	5039	5464	6566	1625	1822	3356	4064	3233	3134	3732	4695	4541	1696	1792	1681	3509	4536	1890	5826	3674	5645	3937	4338	4346	5167
781	781	chr1	-	1385711	1391152	ENST00000480479.5	8	2848	MSTRG.122	CCNL2	0	18	0	189	5	0	0	0	178	4	1	1	97	0	265	125	3	15	4	3	1	2	2	0	5	0	0	161	154	0	114
782	782	chr1	-	1385711	1399335	ENST00000400809.8	11	3112	MSTRG.122	CCNL2	1161	1651	540	1033	747	1006	1011	1058	1081	1083	702	1162	1466	1041	917	428	937	663	976	964	678	1262	632	602	804	662	818	773	788	932	743
783	783	chr1	-	1386482	1398342	ENST00000482621.5	10	2097	MSTRG.122	CCNL2	7	20	7	7	5	58	41	5	30	6	3	5	33	9	58	13	8	35	16	26	11	26	12	1	33	36	9	22	49	19	23
784	784	chr1	-	1386495	1388743	ENST00000463260.5	3	1971	MSTRG.122	CCNL2	45	31	27	65	38	42	186	161	252	45	9	26	89	117	43	73	111	289	26	23	30	72	181	22	240	348	162	105	135	97	306
785	785	chr1	-	1386499	1399335	ENST00000496007.5	13	4478	MSTRG.122	CCNL2	0	0	3	0	0	12	53	0	13	5	6	16	3	2	4	29	26	41	0	0	4	0	35	0	38	29	21	40	4	16	18
786	786	chr1	-	1386502	1392287	ENST00000482365.5	7	3153	MSTRG.122	CCNL2	0	0	0	159	195	3	0	0	0	0	52	105	0	5	0	0	0	0	0	0	5	0	0	0	0	227	357	0	3	0	0
787	787	chr1	-	1386503	1391152	ENST00000408952.8	10	2066	MSTRG.122	CCNL2	0	0	0	1	0	1	0	0	0	0	0	2	0	1	0	0	2	3	0	0	0	0	0	0	0	2	8	0	1	0	0
788	788	chr1	-	1386708	1399335	ENST00000481223.6	12	2839	MSTRG.122	CCNL2	204	0	0	0	228	0	0	83	307	112	0	151	0	0	139	0	35	0	0	144	0	0	0	69	550	852	35	0	0	0	164
789	789	chr1	-	1386713	1392678	ENST00000418865.6	6	3235	MSTRG.122	CCNL2	42	46	135	41	35	43	71	45	50	56	23	38	45	43	40	42	42	60	25	42	35	50	75	38	136	87	52	68	45	54	48
790	790	chr1	-	1387122	1392287	ENST00000505849.5	9	2141	MSTRG.122	CCNL2	0	0	0	21	0	0	0	0	5	0	0	0	0	0	7	23	0	28	0	0	0	0	0	0	1	0	0	0	0	0	95
791	791	chr1	-	1387232	1399335	ENST00000488340.5	12	1605	MSTRG.122	CCNL2	0	94	10	50	0	0	0	0	42	0	0	0	65	0	80	34	63	0	106	0	20	5	136	0	0	60	6	8	31	0	0
792	792	chr1	-	1387543	1391152	ENST00000492998.5	7	997	MSTRG.122	CCNL2	5	0	0	0	0	15	12	18	0	0	0	0	0	11	0	2	7	16	0	0	0	16	0	0	0	0	0	1	0	0	4
793	793	chr1	-	1388023	1392789	ENST00000469113.5	6	780	MSTRG.122	CCNL2	1	5	1	6	5	2	6	4	6	0	0	3	4	5	7	0	6	8	3	0	1	4	6	3	14	8	13	8	4	6	5
794	794	chr1	+	1388848	1389256	MSTRG.123.1	2	377	MSTRG.123	.	11	15	0	24	10	24	23	49	62	5	0	16	29	13	7	34	31	42	4	3	7	19	32	10	40	77	48	19	24	36	67
795	795	chr1	-	1389346	1391152	ENST00000480646.1	4	762	MSTRG.122	CCNL2	4	8	4	18	7	0	23	14	41	10	0	10	3	9	13	0	10	0	6	0	3	6	15	2	0	25	24	20	8	0	19
796	796	chr1	-	1391153	1398418	ENST00000471930.5	5	898	MSTRG.122	CCNL2	9	11	5	15	12	8	15	15	38	13	9	19	29	18	11	21	14	35	3	5	2	16	27	6	30	29	44	18	6	22	20
797	797	chr1	-	1392288	1399335	ENST00000408918.8	6	1204	MSTRG.122	CCNL2	26	18	23	51	61	9	1	3	109	3	23	73	2	8	81	63	2	294	10	9	2	2	13	2	26	348	352	7	5	3	93
798	798	chr1	-	1393080	1398342	ENST00000473872.5	3	612	MSTRG.122	CCNL2	60	73	24	96	66	58	133	168	222	52	22	43	108	105	78	85	133	137	50	22	34	82	144	41	186	134	183	101	114	90	139
799	799	chr1	-	1393444	1399335	ENST00000425598.2	5	671	MSTRG.122	CCNL2	3	2	2	4	2	2	5	7	7	4	2	3	3	2	2	2	3	12	0	0	0	9	6	2	6	18	7	7	10	5	3
800	800	chr1	-	1395185	1398342	ENST00000463895.1	2	440	MSTRG.122	CCNL2	30	22	2	54	48	43	75	69	106	35	2	22	45	12	15	31	81	59	14	26	11	16	36	16	55	63	96	54	66	40	43
801	801	chr1	-	1395437	1398956	ENST00000497013.1	3	548	MSTRG.122	CCNL2	10	7	7	11	15	13	16	20	28	7	14	14	10	17	4	17	19	25	0	6	4	17	17	4	22	37	29	21	30	15	36
802	802	chr1	+	1399520	1402046	ENST00000448629.6	3	1758	MSTRG.124	MRPL20-AS1	135	83	95	50	77	83	31	38	38	70	42	30	56	93	40	40	78	59	52	50	54	37	59	101	75	41	73	113	55	56	57
803	803	chr1	+	1399520	1402046	ENST00000659048.1	2	2226	MSTRG.124	MRPL20-AS1	16	44	29	13	16	18	22	25	23	16	21	11	20	12	10	26	29	18	13	12	31	23	48	22	20	15	28	19	19	13	24
804	804	chr1	+	1399527	1402046	ENST00000444362.2	3	1747	MSTRG.124	MRPL20-AS1	97	125	52	59	22	79	26	25	25	53	38	47	26	59	71	52	32	44	33	37	46	24	41	101	95	16	30	81	51	45	53
805	805	chr1	+	1399530	1402046	ENST00000418833.2	2	2216	MSTRG.124	MRPL20-AS1	36	94	51	35	55	47	28	37	39	37	25	31	49	27	19	45	45	18	53	34	81	54	81	42	51	16	59	69	58	37	34
806	806	chr1	+	1399552	1401242	ENST00000576232.1	2	1219	MSTRG.124	MRPL20-AS1	3	5	3	2	3	2	3	14	3	3	1	2	3	7	1	9	7	2	2	1	2	5	10	6	1	16	9	2	5	3	2
807	807	chr1	+	1399562	1400604	ENST00000570344.1	2	575	MSTRG.124	MRPL20-AS1	0	0	1	0	0	1	2	1	0	0	1	0	0	0	0	0	0	3	0	0	1	1	0	0	1	1	1	0	1	1	0
808	808	chr1	+	1399572	1402046	ENST00000447725.2	3	1883	MSTRG.124	MRPL20-AS1	0	0	0	0	0	0	0	0	0	0	0	0	0	0	0	0	0	0	0	0	0	0	0	0	0	0	0	0	0	0	0
809	809	chr1	-	1399665	1407365	MSTRG.125.1	5	2931	MSTRG.125	.	1465	2333	2325	1645	1712	1562	1269	1908	2468	1794	1881	1968	2447	1269	1416	1078	1730	1397	1735	2645	1420	2190	1580	1413	1637	1182	1054	1063	1617	1161	1326
810	810	chr1	+	1399806	1402046	ENST00000572242.1	1	2241	MSTRG.124	MRPL20-AS1	6	3	3	4	17	4	9	11	5	9	4	2	2	3	6	18	2	30	4	2	4	3	7	4	14	12	8	12	18	4	7
811	811	chr1	+	1400419	1402046	ENST00000453521.1	2	858	MSTRG.124	MRPL20-AS1	0	0	0	0	0	0	0	0	0	0	0	0	0	0	0	0	0	0	0	0	0	0	0	0	0	0	0	0	0	0	0
812	812	chr1	-	1401909	1407365	ENST00000344843.12	4	772	MSTRG.125	MRPL20	1290	1471	763	790	622	783	540	262	155	332	978	107	196	818	411	917	420	488	1036	536	1124	284	325	976	600	258	457	387	454	537	321
813	813	chr1	-	1401913	1406346	ENST00000493287.5	3	543	MSTRG.125	MRPL20	0	0	0	1	1	2	0	1	1	0	0	0	2	1	1	0	0	0	2	8	1	1	0	0	1	0	1	0	1	0	1
814	814	chr1	-	1401913	1407365	ENST00000487659.1	3	1790	MSTRG.125	MRPL20	196	396	365	318	374	320	439	241	363	338	592	129	168	212	241	263	494	276	13	22	335	314	404	346	427	340	324	278	448	361	326
815	815	chr1	-	1401913	1409017	MSTRG.125.3	4	3103	MSTRG.125	.	430	643	403	611	620	412	291	587	520	354	436	923	484	210	407	477	596	852	84	4	216	586	603	9	668	356	602	584	397	460	497
816	816	chr1	-	1402150	1407365	MSTRG.125.6	5	774	MSTRG.125	.	18	42	33	22	17	42	30	8	33	18	21	2	14	12	0	41	36	19	13	6	17	26	5	9	24	26	45	36	12	9	3
817	817	chr1	-	1402150	1407365	MSTRG.125.7	5	1345	MSTRG.125	.	20	61	15	37	22	7	0	36	77	21	16	10	21	29	9	23	0	0	0	0	9	0	12	0	37	32	38	8	0	54	13
818	818	chr1	-	1402182	1407019	ENST00000492508.1	3	609	MSTRG.125	MRPL20	20	20	4	36	12	26	80	59	79	33	7	37	44	40	26	38	74	54	24	20	13	48	69	28	45	47	56	14	44	65	113
819	819	chr1	-	1402492	1409017	MSTRG.125.9	5	2508	MSTRG.125	.	0	0	0	68	0	0	95	255	29	0	0	73	16	0	113	17	55	151	70	83	17	51	59	119	176	187	82	62	122	0	77
820	820	chr1	-	1402502	1407365	MSTRG.125.10	4	1195	MSTRG.125	.	0	0	0	0	0	6	0	18	0	7	0	0	0	0	0	0	0	0	0	0	0	0	13	0	0	0	0	0	0	0	0
821	821	chr1	+	1402635	1404176	MSTRG.126.1	2	938	MSTRG.126	.	38	66	21	88	56	81	136	157	203	53	34	84	117	53	64	98	152	110	17	29	16	88	143	37	127	177	113	96	112	112	124
822	822	chr1	-	1405109	1407365	ENST00000482352.1	3	1124	MSTRG.125	MRPL20	49	8	23	54	51	57	48	40	73	18	16	17	31	77	12	70	132	78	96	21	5	68	45	11	54	14	77	79	155	76	82
823	823	chr1	-	1405460	1405808	ENST00000582431.2	1	349	MSTRG.125	RN7SL657P	1	7	2	3	3	1	1	1	7	17	4	1	3	2	1	2	3	2	0	0	1	2	2	0	1	0	2	1	1	3	3
824	824	chr1	-	1406249	1407365	ENST00000477686.1	3	444	MSTRG.125	MRPL20	0	0	4	7	0	5	0	0	0	0	4	0	6	0	2	0	4	0	6	6	0	1	0	0	6	0	4	0	5	0	6
825	825	chr1	+	1407373	1410667	MSTRG.127.1	3	2664	MSTRG.127	.	0	0	0	0	2	14	0	0	0	0	0	0	0	0	0	11	11	0	0	0	0	55	0	38	0	0	0	0	0	0	0
826	826	chr1	+	1407391	1410667	MSTRG.127.2	3	2504	MSTRG.127	.	28	0	0	0	1	149	0	73	78	41	1	0	0	45	0	0	153	80	0	0	0	43	40	0	81	0	0	0	0	0	107
827	827	chr1	+	1407391	1410667	MSTRG.127.3	3	2749	MSTRG.127	.	31	0	0	0	0	0	118	65	67	36	33	0	70	45	0	155	44	82	0	0	0	0	35	0	65	149	0	0	142	153	58
828	828	chr1	+	1409096	1410667	ENST00000607307.1	1	1572	MSTRG.127	MRPL20-DT	50	140	89	134	138	45	88	93	159	42	33	117	111	77	111	47	13	111	81	63	82	45	109	43	47	66	169	212	61	80	43
829	829	chr1	-	1418420	1421769	ENST00000427211.3	3	1976	MSTRG.128	ANKRD65	0	0	0	0	0	0	0	0	0	0	0	0	0	0	0	0	0	0	0	0	0	0	0	0	0	0	0	0	0	0	0
830	830	chr1	-	1418420	1421769	ENST00000520296.5	3	1957	MSTRG.128	ANKRD65	0	0	0	0	0	0	0	0	0	0	0	0	0	0	0	0	0	0	0	0	0	0	0	0	0	0	0	0	0	0	0
831	831	chr1	-	1418420	1421769	ENST00000537107.6	4	2517	MSTRG.128	ANKRD65	0	0	4	4	0	0	9	0	3	0	0	4	3	0	0	0	0	0	0	9	4	0	4	2	0	8	0	0	0	7	0
832	832	chr1	-	1418880	1421132	ENST00000454272.2	3	1547	MSTRG.128	ANKRD65	0	0	0	0	0	0	0	0	0	0	0	0	0	0	0	0	0	0	0	0	0	0	0	0	0	0	0	0	0	0	0
833	833	chr1	-	1419138	1421769	ENST00000442470.1	2	1385	MSTRG.128	ANKRD65	0	3	0	0	0	0	0	0	0	0	0	0	0	0	0	0	0	0	0	0	0	0	0	0	0	0	0	0	0	0	0
834	834	chr1	+	1420245	1422691	ENST00000428932.1	2	543	MSTRG.129	AL391244.1	0	0	0	0	0	0	0	0	0	0	0	0	0	2	7	0	0	0	0	2	0	0	0	0	2	0	0	0	0	0	0
835	835	chr1	+	1424160	1498026	MSTRG.130.1	15	4711	MSTRG.130	.	406	0	0	0	0	0	778	0	841	0	0	0	0	0	0	0	1174	0	0	0	0	0	0	0	212	0	0	0	0	0	0
836	836	chr1	+	1424161	1498026	MSTRG.130.2	16	4418	MSTRG.130	.	44	0	0	0	0	0	0	0	542	0	0	0	0	0	0	0	174	0	0	0	0	0	0	0	68	0	0	0	0	0	0
837	837	chr1	+	1426128	1427787	ENST00000378821.3	2	492	MSTRG.131	TMEM88B	0	0	0	0	0	0	0	0	3	0	0	0	0	0	0	0	1	0	0	0	0	0	0	0	0	0	0	0	0	0	0
838	838	chr1	-	1430539	1434584	ENST00000430109.1	2	521	MSTRG.132	LINC01770	10	3	0	10	0	0	0	0	2	7	0	0	15	1	0	0	0	0	4	4	0	0	5	0	0	4	20	0	18	5	1
839	839	chr1	-	1430550	1431843	ENST00000434150.1	2	444	MSTRG.132	LINC01770	2	1	8	7	0	3	0	9	3	3	2	0	9	2	3	7	3	8	0	0	3	6	5	8	8	3	12	4	3	5	1
840	840	chr1	-	1430550	1434488	ENST00000454562.1	2	424	MSTRG.132	LINC01770	0	3	0	0	0	0	0	0	0	0	0	0	0	0	0	0	0	0	0	4	0	0	0	0	0	4	0	0	0	2	3
841	841	chr1	-	1430664	1434584	ENST00000417917.1	2	698	MSTRG.132	LINC01770	0	0	0	0	0	0	0	0	10	0	0	0	0	0	0	0	0	0	0	0	0	0	5	0	0	0	0	0	0	0	0
842	842	chr1	-	1430664	1435498	MSTRG.132.4	3	818	MSTRG.132	.	3	0	0	15	14	7	15	31	6	9	0	7	7	19	21	15	29	29	0	0	5	16	6	8	5	11	17	14	2	1	19
843	843	chr1	+	1434861	1437484	ENST00000495558.1	2	844	MSTRG.133	VWA1	0	12	0	16	12	0	6	0	17	4	0	8	13	11	2	0	24	23	10	10	0	8	10	0	1	5	10	9	5	0	12
844	844	chr1	+	1435523	1442882	ENST00000338660.5	3	4264	MSTRG.133	VWA1	200	210	371	154	289	254	413	262	167	118	250	142	460	277	137	128	274	295	136	260	110	206	285	372	406	172	175	185	362	365	223
845	845	chr1	+	1435690	1442882	ENST00000476993.2	3	4492	MSTRG.133	VWA1	3529	4731	4162	4035	4881	3289	3485	4360	4382	3412	2980	3422	5166	4223	3855	2803	4381	4035	3261	3678	3401	2662	3203	3012	3254	2843	3728	3077	3165	3590	3822
846	846	chr1	+	1435735	1437321	ENST00000471398.1	2	602	MSTRG.133	VWA1	9	12	4	9	10	12	10	13	29	4	4	4	31	9	2	6	9	22	5	1	2	3	19	4	22	12	23	13	12	12	28
847	847	chr1	+	1449689	1470163	ENST00000378785.7	12	3864	MSTRG.134	ATAD3C	30	27	17	28	12	19	31	32	38	25	17	24	56	37	23	16	45	43	39	18	19	25	32	32	56	40	35	18	32	45	20
848	848	chr1	+	1449914	1455916	ENST00000475091.2	6	539	MSTRG.134	ATAD3C	0	0	0	0	0	0	0	0	0	0	0	0	0	0	0	0	0	0	0	0	0	0	0	0	0	0	0	0	0	0	0
849	849	chr1	+	1462483	1470163	ENST00000484537.2	2	2006	MSTRG.134	ATAD3C	0	0	0	0	0	0	0	0	4	7	0	0	2	0	0	0	0	0	0	0	0	6	0	0	2	0	0	0	5	0	0
850	850	chr1	-	1468523	1495886	MSTRG.135.1	2	262	MSTRG.135	.	12	16	14	2	10	12	0	1	7	24	14	0	10	3	0	0	13	14	14	25	18	18	11	9	9	1	0	1	9	0	0
851	851	chr1	+	1471388	1534685	MSTRG.130.3	29	5661	MSTRG.130	.	10	43	0	0	43	47	23	10	49	0	99	16	52	0	61	0	83	0	0	2270	9	69	0	0	35	77	47	49	36	20	4
852	852	chr1	+	1471588	1498026	MSTRG.130.4	17	5054	MSTRG.130	.	177	210	0	164	279	89	0	0	10	0	388	360	181	0	13	0	27	0	0	107	0	390	0	0	24	42	182	152	41	57	0
853	853	chr1	+	1471725	1487359	MSTRG.130.5	7	7284	MSTRG.130	.	0	7	25	0	0	0	0	0	251	8	8	0	0	21	0	21	0	9	1	0	1	8	21	6	0	5	0	38	0	0	0
854	854	chr1	+	1471747	1498026	MSTRG.130.6	16	5404	MSTRG.130	.	123	82	85	0	0	0	0	0	18	315	0	511	0	154	0	0	108	85	115	220	0	0	0	0	0	0	0	0	97	0	0
855	855	chr1	+	1471752	1498026	MSTRG.130.7	16	5182	MSTRG.130	.	719	634	784	455	432	638	90	236	74	157	681	1013	575	752	225	247	73	423	604	173	546	308	1097	860	275	78	332	622	907	250	168
856	856	chr1	+	1471764	1498026	MSTRG.130.8	16	5735	MSTRG.130	.	487	569	1645	633	562	538	155	396	111	128	0	0	1069	0	319	303	126	537	555	144	0	508	0	0	591	114	513	0	0	309	233
857	857	chr1	+	1471765	1498026	ENST00000673477.1	16	4276	MSTRG.130	ATAD3B	593	830	690	1022	332	308	94	679	350	659	1056	531	356	462	209	184	433	223	449	800	783	506	773	777	326	219	275	157	256	187	40
858	858	chr1	+	1471765	1498026	MSTRG.130.9	15	5013	MSTRG.130	.	0	604	0	0	0	0	0	0	0	0	0	0	0	0	0	0	0	0	0	0	434	0	0	0	0	0	0	0	0	0	0
859	859	chr1	+	1471771	1534685	MSTRG.130.11	16	3598	MSTRG.130	.	0	0	0	0	0	0	0	0	0	0	0	0	0	0	0	0	0	0	51	0	0	0	0	0	0	0	0	0	0	0	0
860	860	chr1	+	1471780	1498026	MSTRG.130.12	15	12692	MSTRG.130	.	75	158	0	46	85	97	1244	1162	663	450	0	583	726	0	587	0	367	362	179	87	34	1158	1257	680	813	969	1308	0	452	432	653
861	861	chr1	+	1471782	1534685	MSTRG.130.13	30	5157	MSTRG.130	.	25	54	7	114	977	1603	71	251	168	202	38	55	199	188	87	42	12	86	23	23	0	31	201	23	76	214	162	52	106	140	57
862	862	chr1	+	1471784	1498026	ENST00000308647.8	14	3939	MSTRG.130	ATAD3B	0	0	0	0	0	0	0	0	0	0	0	0	0	0	0	0	0	0	0	0	0	0	0	0	0	0	0	0	0	0	0
863	863	chr1	+	1471784	1498026	MSTRG.130.14	14	10423	MSTRG.130	.	1460	1618	427	290	688	490	138	288	959	1575	821	537	817	742	806	1647	490	1748	745	138	899	726	164	345	888	1739	203	1799	1418	1360	1301
864	864	chr1	-	1472135	1477183	MSTRG.136.1	2	4269	MSTRG.136	.	0	0	0	0	0	0	1	0	0	0	0	0	1	0	0	0	2	0	0	0	0	0	0	0	1	0	0	0	0	0	2
865	865	chr1	+	1472144	1520547	MSTRG.130.16	4	7442	MSTRG.130	.	60	71	32	370	121	246	530	927	865	211	135	129	245	365	19	275	483	283	20	62	8	213	487	39	639	249	672	331	409	484	282
866	866	chr1	+	1477454	1487359	MSTRG.130.17	9	2285	MSTRG.130	.	12	5	5	5	8	1	16	37	25	24	0	14	8	12	32	16	8	9	162	3	16	1	12	0	18	13	4	4	33	12	13
867	867	chr1	+	1478026	1498026	ENST00000472194.6	14	4492	MSTRG.130	ATAD3B	22	135	11	13	12	48	14	79	23	73	49	52	22	90	75	190	28	141	31	42	60	38	75	47	31	44	53	205	32	24	97
868	868	chr1	+	1479049	1483484	ENST00000378736.3	4	1236	MSTRG.130	ATAD3B	30	8	3	27	8	18	14	23	59	18	17	7	10	39	12	31	8	14	4	13	11	4	12	1	21	15	17	55	22	9	10
869	869	chr1	+	1483485	1498026	ENST00000485748.5	10	5057	MSTRG.130	ATAD3B	168	58	0	121	36	29	114	0	0	165	0	0	133	0	0	85	265	207	0	0	7	0	0	0	0	132	182	208	0	214	98
870	870	chr1	+	1484010	1499003	MSTRG.130.21	2	205	MSTRG.130	.	0	0	0	0	0	0	0	0	0	0	0	0	0	0	0	0	0	0	0	0	0	0	0	0	0	0	0	0	0	0	0
871	871	chr1	+	1484569	1498026	ENST00000474481.1	5	5192	MSTRG.130	ATAD3B	22	46	62	60	61	56	61	137	140	13	80	71	63	80	68	31	96	53	25	56	95	34	81	22	138	90	135	131	146	79	45
872	872	chr1	-	1486890	1489111	MSTRG.137.1	2	448	MSTRG.137	.	24	17	13	27	14	19	34	58	89	34	12	28	46	23	44	31	52	59	14	14	6	46	57	8	80	21	55	36	47	47	41
873	873	chr1	+	1487394	1498026	MSTRG.130.23	5	3948	MSTRG.130	.	32	20	20	79	68	5	51	101	162	53	13	166	76	86	27	53	143	44	30	35	9	36	120	20	46	89	147	29	61	47	105
874	874	chr1	+	1503250	1509452	ENST00000641974.1	2	660	MSTRG.138	AL645728.2	0	0	4	4	0	0	4	8	8	3	0	5	0	3	0	3	2	0	8	0	10	2	5	0	4	0	7	10	2	1	11
875	875	chr1	+	1503582	1509452	ENST00000641679.1	2	328	MSTRG.138	AL645728.2	0	34	0	0	0	0	6	0	0	0	2	0	5	0	0	0	0	14	0	0	11	0	0	0	0	0	0	0	0	0	2
876	876	chr1	+	1510808	1534685	MSTRG.130.24	16	7220	MSTRG.130	.	450	386	233	1277	539	448	518	1096	816	474	75	757	789	433	738	366	848	581	203	246	132	521	559	234	587	1186	616	696	576	810	957
877	877	chr1	+	1511016	1534685	MSTRG.130.25	16	3574	MSTRG.130	.	79	194	0	69	100	43	65	56	0	138	317	0	824	194	0	72	125	101	138	64	156	0	91	0	84	115	0	135	163	153	49
878	878	chr1	+	1512149	1534685	MSTRG.130.26	15	2338	MSTRG.130	.	0	112	0	0	36	54	186	0	82	44	66	0	38	0	91	0	0	33	0	55	0	191	0	141	50	30	191	0	89	0	0
879	879	chr1	+	1512162	1534685	ENST00000378756.8	16	2481	MSTRG.130	ATAD3A	3641	3676	3860	1692	2141	1037	1501	685	2028	3391	3529	2507	1906	2116	1555	1427	2014	1477	2523	1662	2828	2498	1849	2971	1499	482	1143	1407	1937	1222	927
880	880	chr1	+	1512165	1534685	ENST00000672388.1	14	2711	MSTRG.130	ATAD3A	25	27	21	28	48	42	60	67	81	62	32	63	276	57	17	53	59	83	9	13	2	49	148	141	47	239	285	35	110	124	39
881	881	chr1	+	1512175	1534685	ENST00000378755.9	16	2612	MSTRG.130	ATAD3A	0	0	0	0	0	0	0	0	0	0	0	0	0	0	0	0	0	0	0	0	0	11	0	0	0	0	0	21	0	10	0
882	882	chr1	+	1512385	1534685	ENST00000339113.9	17	2338	MSTRG.130	ATAD3A	3	2	0	3	2	1	2	4	7	2	2	3	1	1	2	3	4	5	3	1	2	4	8	1	7	5	4	4	7	1	6
883	883	chr1	+	1512530	1534685	ENST00000536055.6	16	2330	MSTRG.130	ATAD3A	0	1109	18	0	0	904	0	743	277	73	122	216	75	38	108	393	0	783	37	330	37	0	625	0	492	343	0	177	0	0	0
884	884	chr1	+	1517070	1517775	ENST00000439513.1	2	403	MSTRG.130	ATAD3A	5	5	2	13	3	2	9	20	21	5	3	14	17	9	7	5	17	18	1	5	4	11	9	3	9	9	12	10	22	6	5
885	885	chr1	+	1517621	1522899	ENST00000429957.1	5	617	MSTRG.130	ATAD3A	2	1	0	1	1	1	2	2	2	2	0	1	0	2	0	1	2	2	0	0	1	0	0	0	1	0	1	2	1	2	4
886	886	chr1	+	1523955	1534685	ENST00000400830.4	8	1373	MSTRG.130	ATAD3A	5	5	7	2	4	12	5	10	9	9	4	5	11	8	8	5	7	11	10	2	2	8	5	6	10	7	7	7	10	0	3
887	887	chr1	-	1534778	1540624	ENST00000378733.9	4	1381	MSTRG.139	TMEM240	13	8	0	16	13	11	26	15	39	9	7	20	24	11	19	13	0	8	7	10	6	38	39	0	24	9	30	4	23	12	36
888	888	chr1	-	1535207	1540624	ENST00000425828.1	5	888	MSTRG.139	TMEM240	0	0	0	0	0	0	0	0	0	0	0	0	0	0	0	0	0	0	0	0	0	0	0	0	0	0	0	0	0	0	0
889	889	chr1	-	1539056	1540355	ENST00000624426.1	2	801	MSTRG.139	TMEM240	40	27	13	0	0	0	0	32	0	41	12	29	0	22	6	7	21	25	15	0	0	0	0	13	0	32	16	24	0	24	0
890	890	chr1	-	1541199	1573421	MSTRG.116.1	5	5760	MSTRG.116	.	241	1131	516	584	1168	1212	624	899	1253	588	936	871	628	466	372	528	437	1061	1167	831	121	1264	884	323	1022	974	870	960	609	1143	1225
891	891	chr1	-	1541673	1574866	ENST00000291386.4	5	1287	MSTRG.116	SSU72	3474	4541	3534	2612	2631	2264	1979	2187	2470	2764	3379	2759	3258	2943	3119	2638	3583	2522	2150	2713	2990	1976	2398	3193	2780	1772	2059	1700	2280	1735	1445
892	892	chr1	-	1541674	1546487	ENST00000378726.1	3	2238	MSTRG.116	SSU72	62	64	49	50	68	81	56	100	144	58	23	31	25	44	18	48	60	74	42	32	8	94	38	11	132	105	125	52	50	56	187
893	893	chr1	-	1544638	1574866	ENST00000378725.3	3	898	MSTRG.116	SSU72	3	3	2	3	1	13	10	2	25	3	3	3	13	2	2	6	5	11	6	3	2	8	12	2	8	32	4	10	4	4	32
894	894	chr1	+	1550859	1559976	MSTRG.117.1	2	7861	MSTRG.117	.	166	149	89	227	296	276	547	351	540	314	99	217	185	174	131	233	306	383	128	157	120	319	353	119	660	637	566	289	337	292	470
895	895	chr1	-	1558225	1574866	MSTRG.116.5	3	5852	MSTRG.116	.	0	0	0	1470	1	0	0	178	0	0	0	0	0	0	0	0	0	37	0	0	15	0	0	0	0	0	0	0	0	0	0
896	896	chr1	-	1558278	1574866	MSTRG.116.6	3	6515	MSTRG.116	.	83	1084	130	130	29	862	274	2107	1046	185	103	90	83	42	133	446	1012	225	100	54	58	186	590	150	251	408	850	832	572	1638	443
897	897	chr1	-	1559752	1574866	MSTRG.116.7	3	4196	MSTRG.116	.	0	0	0	0	34	0	0	0	0	0	0	0	0	0	0	0	0	1244	0	0	229	0	0	0	0	0	0	0	0	0	0
898	898	chr1	-	1560848	1574866	ENST00000359060.5	2	4458	MSTRG.116	SSU72	2520	2678	2797	690	2495	1844	1631	218	1721	2342	2244	1783	1624	1144	887	1206	1058	673	2585	2456	2120	2364	1897	2312	2062	1468	1506	1033	1517	301	1247
899	899	chr1	+	1567957	1588134	MSTRG.118.1	2	678	MSTRG.118	.	0	76	0	0	0	0	82	0	209	0	0	0	0	82	0	0	82	0	76	0	0	0	37	0	118	0	69	0	0	0	0
900	900	chr1	+	1574102	1575892	ENST00000647566.1	2	854	MSTRG.118	AL645728.1	6	13	19	6	8	8	14	26	52	25	13	13	9	5	12	14	10	14	9	7	0	11	16	0	46	15	18	29	18	6	17
901	901	chr1	+	1574919	1588134	MSTRG.118.3	2	1069	MSTRG.118	.	72	45	124	65	90	352	0	75	101	89	69	51	76	80	63	46	104	35	352	66	59	47	0	78	11	65	113	45	87	62	36
902	902	chr1	+	1574975	1577075	ENST00000366221.3	1	2101	MSTRG.118	AL645728.1	39	34	23	29	29	18	42	37	37	77	26	34	33	21	18	23	29	43	6	35	31	24	29	23	37	25	17	36	29	16	25
903	903	chr1	-	1583510	1583909	ENST00000621860.1	1	400	MSTRG.119	AL691432.3	0	0	0	0	0	0	0	0	0	0	0	0	0	0	0	0	0	0	0	0	0	0	0	0	0	0	2	0	0	0	0
904	904	chr1	-	1598012	1600135	ENST00000422725.4	1	2124	MSTRG.120	FNDC10	1022	1299	1066	981	975	828	551	659	734	1617	1228	714	1403	1108	884	614	876	1043	798	864	960	811	864	830	628	560	483	448	659	549	512
905	905	chr1	+	1600314	1602703	ENST00000658591.1	3	1830	MSTRG.121	AL691432.4	44	53	18	57	16	30	27	59	72	52	24	55	81	42	36	33	60	52	26	25	29	63	39	47	46	26	52	69	50	45	33
906	906	chr1	-	1613758	1615795	ENST00000607222.1	1	2038	MSTRG.140	AL691432.2	333	410	336	275	345	281	256	275	355	355	326	360	295	301	258	273	320	280	334	258	259	373	286	255	321	255	356	204	238	308	299
907	907	chr1	+	1615415	1630610	ENST00000520777.5	20	3326	MSTRG.141	MIB2	0	39	36	0	32	50	0	0	0	0	0	13	94	0	0	70	106	0	96	0	0	58	105	17	21	0	0	69	4	16	22
908	908	chr1	+	1615421	1630610	ENST00000355826.9	20	3290	MSTRG.141	MIB2	188	13	143	555	3	99	22	35	7	8	25	25	214	65	2	43	65	10	237	3	137	277	130	12	26	5	117	40	2	16	77
909	909	chr1	+	1615437	1630610	ENST00000518681.5	19	3121	MSTRG.141	MIB2	0	0	0	0	0	4	0	0	0	4	0	0	0	0	0	0	0	3	0	7	0	0	0	0	0	2	0	7	0	0	0
910	910	chr1	+	1615443	1630610	ENST00000505820.6	20	3310	MSTRG.141	MIB2	188	76	317	26	15	57	24	12	5	4	83	135	23	12	2	79	125	15	98	8	39	43	148	120	18	4	67	39	25	180	12
911	911	chr1	+	1615454	1630610	ENST00000479659.5	19	4253	MSTRG.141	MIB2	67	210	54	251	149	285	303	517	652	224	105	140	275	501	454	344	430	479	70	29	186	407	313	78	389	203	485	391	386	607	775
912	912	chr1	+	1615496	1630610	ENST00000489635.5	20	3040	MSTRG.141	MIB2	103	150	45	21	25	6	17	46	65	239	13	141	101	217	38	0	78	20	29	6	70	17	105	36	0	20	51	6	4	46	9
913	913	chr1	+	1615514	1630610	ENST00000511502.5	19	3332	MSTRG.141	MIB2	100	397	0	22	24	96	25	113	208	38	0	78	278	185	47	20	33	138	60	56	0	53	101	295	3	13	76	94	101	42	3
914	914	chr1	+	1615516	1619889	ENST00000477990.1	2	3500	MSTRG.141	MIB2	8	9	5	11	9	5	6	17	11	48	22	5	12	4	4	0	7	17	4	1	2	4	11	45	3	5	10	30	8	7	22
915	915	chr1	+	1615516	1630610	MSTRG.141.8	18	10104	MSTRG.141	.	394	641	0	415	577	787	1223	1194	985	422	0	650	803	352	883	279	724	1442	22	87	0	1028	1094	0	87	1010	423	490	883	411	152
916	916	chr1	+	1615530	1625086	ENST00000514363.1	6	638	MSTRG.141	MIB2	0	0	1	0	1	0	0	0	0	0	2	0	0	0	1	0	0	0	0	0	0	0	0	0	0	0	0	1	0	0	0
917	917	chr1	+	1615530	1630610	MSTRG.141.10	12	9778	MSTRG.141	.	8	15	76	28	5	27	452	91	95	59	142	52	55	16	32	59	42	31	7	0	11	38	42	22	37	23	59	11	33	68	103
918	918	chr1	+	1615761	1630610	MSTRG.141.12	20	3417	MSTRG.141	.	169	76	353	40	90	97	121	89	103	230	309	220	115	31	22	186	228	123	226	279	35	68	131	319	86	151	120	38	308	115	33
919	919	chr1	+	1615870	1625799	MSTRG.141.13	6	9169	MSTRG.141	.	0	0	0	37	0	0	0	0	225	0	0	0	87	94	0	0	32	261	0	0	0	151	0	0	13	9	623	0	0	0	0
920	920	chr1	+	1615879	1630610	ENST00000487053.5	21	3258	MSTRG.141	MIB2	8	0	0	0	0	0	0	0	0	0	0	0	0	0	0	0	0	0	20	0	0	0	9	0	0	0	0	0	0	10	0
921	921	chr1	+	1615887	1624901	ENST00000502470.5	5	849	MSTRG.141	MIB2	2	7	0	0	1	4	2	0	2	1	0	0	5	0	4	3	3	2	0	0	2	2	4	0	3	1	2	0	1	0	2
922	922	chr1	+	1615887	1630610	MSTRG.141.15	20	3333	MSTRG.141	.	163	184	58	33	772	131	29	299	134	67	181	145	209	257	158	251	82	71	96	338	252	299	131	110	67	49	165	90	121	124	21
923	923	chr1	+	1615887	1630610	MSTRG.141.16	18	10586	MSTRG.141	.	1	35	49	236	43	15	15	1	0	120	0	96	676	339	504	387	46	110	0	183	0	17	69	130	1779	573	31	427	220	137	899
924	924	chr1	+	1615905	1630610	ENST00000378712.5	18	2896	MSTRG.141	MIB2	0	0	0	0	0	0	0	0	0	0	0	0	0	0	0	0	0	0	0	0	0	0	0	0	0	0	0	0	0	0	0
925	925	chr1	+	1615914	1619889	ENST00000507082.1	2	3569	MSTRG.141	MIB2	9	31	10	0	16	13	7	38	36	18	24	14	3	13	10	72	10	3	4	1	26	10	4	28	15	8	16	26	9	37	9
926	926	chr1	+	1615914	1624901	MSTRG.141.19	4	7441	MSTRG.141	.	85	21	40	18	122	148	47	189	372	15	15	308	149	248	68	0	461	173	87	20	98	63	369	0	0	126	320	270	187	549	291
927	927	chr1	+	1615914	1630610	MSTRG.141.20	15	2255	MSTRG.141	.	0	0	0	0	0	0	0	0	0	0	0	0	0	0	19	0	0	0	0	0	0	0	0	0	0	0	0	0	0	0	0
928	928	chr1	+	1615968	1617407	ENST00000463492.1	3	570	MSTRG.141	MIB2	0	0	3	0	0	0	0	0	0	0	3	0	0	0	0	1	0	0	2	0	2	0	0	0	0	0	0	0	1	0	2
929	929	chr1	+	1616274	1624901	ENST00000510793.5	4	889	MSTRG.141	MIB2	7	13	2	5	6	6	14	10	11	3	2	2	19	11	8	4	4	5	4	2	3	20	2	4	9	3	7	13	21	7	20
930	930	chr1	+	1616310	1630610	ENST00000504599.5	19	3317	MSTRG.141	MIB2	64	119	59	3	32	12	17	48	156	48	185	83	7	13	19	92	43	11	37	43	65	18	56	37	60	57	160	67	50	58	12
931	931	chr1	+	1616311	1629311	ENST00000507229.5	14	2730	MSTRG.141	MIB2	0	0	18	0	0	0	8	8	0	0	0	0	0	11	0	14	4	8	8	0	0	0	0	0	0	10	0	0	0	0	0
932	932	chr1	+	1617408	1624901	ENST00000503789.5	4	656	MSTRG.141	MIB2	0	0	0	0	0	0	0	0	0	0	0	0	0	0	0	0	0	0	0	0	0	0	0	0	0	0	0	0	0	0	0
933	933	chr1	+	1617560	1630610	ENST00000378708.5	18	3018	MSTRG.141	MIB2	0	0	0	0	0	0	0	0	0	0	0	0	0	0	0	0	0	0	0	0	0	0	0	2	0	0	0	0	0	0	0
934	934	chr1	+	1617577	1630554	ENST00000506488.5	17	3019	MSTRG.141	MIB2	6	10	8	11	10	17	0	5	14	10	0	24	23	9	0	15	5	14	0	0	0	13	9	0	12	5	6	15	3	22	34
935	935	chr1	+	1623122	1624901	ENST00000512004.1	3	640	MSTRG.141	MIB2	0	0	0	0	0	0	0	0	0	0	0	0	0	0	0	0	2	1	0	0	0	0	1	0	0	0	0	0	0	1	0
936	936	chr1	+	1623581	1624743	ENST00000508455.1	2	1089	MSTRG.141	MIB2	14	6	1	7	8	15	33	69	45	10	11	14	5	11	3	19	20	9	4	0	7	2	42	1	1	1	5	4	30	24	1
937	937	chr1	+	1623802	1630610	ENST00000514234.5	16	2568	MSTRG.141	MIB2	86	78	0	0	0	0	0	0	0	0	0	0	19	0	0	0	0	0	0	0	0	0	0	91	47	31	0	0	26	0	0
938	938	chr1	+	1624744	1625799	ENST00000467597.1	4	776	MSTRG.141	MIB2	0	0	0	0	0	0	0	0	1	0	1	0	0	0	0	0	0	0	0	0	0	0	0	0	0	0	0	0	0	0	0
939	939	chr1	+	1625087	1625799	ENST00000508148.1	2	613	MSTRG.141	MIB2	6	2	1	1	2	6	6	7	7	1	3	6	10	10	4	7	4	11	1	1	3	8	9	0	5	9	0	7	3	7	8
940	940	chr1	+	1625567	1626999	ENST00000486072.1	3	638	MSTRG.141	MIB2	0	0	0	0	0	0	0	0	0	0	0	0	0	0	0	0	0	0	0	0	0	0	0	0	0	0	0	0	0	0	0
941	941	chr1	+	1626860	1628018	ENST00000505370.1	3	997	MSTRG.141	MIB2	2	9	4	12	11	10	23	15	15	4	1	44	21	20	11	15	18	13	4	2	3	12	26	6	31	12	31	28	9	11	14
942	942	chr1	+	1627460	1629566	ENST00000473511.5	5	1346	MSTRG.141	MIB2	10	3	0	8	7	4	1	16	28	2	0	17	27	7	10	9	15	13	3	1	0	13	11	2	6	2	21	5	16	25	13
943	943	chr1	+	1627522	1629311	ENST00000464570.1	5	1009	MSTRG.141	MIB2	12	15	4	18	13	14	12	5	19	4	12	8	18	15	6	12	7	21	1	3	1	7	3	1	5	11	11	8	4	8	31
944	944	chr1	+	1628489	1630610	ENST00000483015.1	5	1079	MSTRG.141	MIB2	2	4	0	39	9	9	29	39	15	1	3	4	59	0	7	2	6	17	0	2	5	13	9	2	1	9	7	6	7	8	56
945	945	chr1	+	1629106	1630610	ENST00000511910.1	3	591	MSTRG.141	MIB2	0	0	0	0	0	0	0	0	0	0	0	0	0	0	0	0	0	0	0	0	0	0	0	1	0	0	0	0	0	0	0
946	946	chr1	+	1629473	1630610	ENST00000470373.1	2	551	MSTRG.141	MIB2	1	0	1	1	1	0	2	2	0	0	1	0	2	0	0	1	0	0	1	1	0	1	2	1	4	0	0	2	5	1	5
947	947	chr1	+	1632163	1633120	ENST00000472264.1	3	556	MSTRG.150	MMP23B	0	0	0	0	0	0	0	0	0	0	0	0	1	0	0	0	0	0	0	0	0	0	0	0	0	0	0	0	0	0	0
948	948	chr1	+	1632173	1634786	ENST00000356026.10	8	1380	MSTRG.150	MMP23B	0	0	0	0	0	0	0	0	0	0	0	0	0	0	0	0	0	0	0	0	0	0	0	0	0	0	0	5	0	0	0
949	949	chr1	+	1632178	1634786	ENST00000512731.5	6	1843	MSTRG.150	MMP23B	0	0	3	0	0	0	0	0	15	0	4	0	0	0	2	0	5	5	0	0	0	0	5	0	5	7	0	0	0	2	9
950	950	chr1	+	1632179	1634786	ENST00000378675.7	7	1441	MSTRG.150	MMP23B	0	0	0	0	0	0	0	0	0	5	0	0	0	6	0	0	8	0	0	0	0	0	0	0	0	0	4	0	0	0	0
951	951	chr1	+	1632783	1634786	ENST00000479814.5	6	1038	MSTRG.150	MMP23B	0	0	0	0	0	0	0	0	0	0	0	0	0	0	0	0	0	0	0	0	0	0	0	0	0	0	0	0	0	0	0
952	952	chr1	+	1633203	1634786	ENST00000435358.5	4	968	MSTRG.150	MMP23B	0	0	0	0	0	0	0	0	0	0	0	0	0	0	0	0	0	0	0	0	0	0	0	0	0	0	0	0	0	0	0
953	953	chr1	+	1633203	1634786	ENST00000503792.1	5	1017	MSTRG.150	MMP23B	0	0	0	0	0	0	0	0	0	0	0	0	0	0	0	0	0	1	0	0	0	0	0	0	0	0	0	0	0	0	0
954	954	chr1	+	1633679	1634786	ENST00000489782.1	4	808	MSTRG.150	MMP23B	0	4	0	0	0	0	0	0	0	0	0	0	1	0	0	0	0	0	0	0	0	0	0	0	0	0	0	0	0	2	2
955	955	chr1	+	1634002	1634786	ENST00000486400.1	2	663	MSTRG.150	MMP23B	0	0	0	0	4	5	0	0	0	0	0	0	2	0	0	0	0	0	0	0	2	0	2	0	0	0	0	0	0	0	2
956	956	chr1	+	1634240	1635263	ENST00000490017.1	3	530	MSTRG.150	MMP23B	0	0	0	0	0	0	0	0	0	0	0	0	0	0	0	0	0	0	0	0	0	0	0	0	0	0	0	0	0	0	0
957	957	chr1	-	1635007	1747534	MSTRG.151.1	26	17315	MSTRG.151	.	3842	8092	4652	3384	3955	4658	4640	4342	6753	5461	4667	4835	5938	4876	4212	3387	5072	5146	4469	2904	3276	4781	4917	5852	4691	4294	5460	3501	4480	3647	4870
958	958	chr1	-	1635125	1658913	MSTRG.151.2	19	3322	MSTRG.151	.	0	13	343	0	142	122	66	802	395	0	41	257	0	13	0	54	207	70	276	143	19	43	92	49	65	45	0	276	31	158	0
959	959	chr1	-	1635125	1658913	MSTRG.151.3	20	3498	MSTRG.151	.	319	18	109	0	105	0	68	69	111	0	30	75	0	15	0	0	37	28	47	97	0	22	69	62	0	71	36	0	67	0	0
960	960	chr1	-	1635161	1692795	MSTRG.151.5	26	4302	MSTRG.151	.	0	439	0	0	275	204	0	192	0	92	0	0	90	0	87	1103	0	145	104	252	110	78	0	0	1600	0	0	818	0	556	131
961	961	chr1	-	1635161	1724257	MSTRG.151.4	25	4233	MSTRG.151	.	14	2	4	9	3	0	10	11	61	26	0	1	18	0	20	43	9	133	5	7	7	7	1	0	140	35	57	124	11	12	49
962	962	chr1	-	1635225	1659528	ENST00000341832.11	20	3516	MSTRG.151	CDK11B	780	45	683	0	21	397	41	0	0	213	0	39	52	0	15	0	159	0	42	0	108	31	29	90	0	0	45	0	4	0	31
963	963	chr1	-	1635225	1692795	MSTRG.151.7	28	5573	MSTRG.151	.	0	52	0	0	0	0	0	0	0	0	0	0	0	0	0	0	0	0	0	0	0	0	0	0	0	0	0	0	0	0	0
964	964	chr1	-	1635225	1724837	MSTRG.151.6	22	3721	MSTRG.151	.	0	0	0	0	0	0	0	0	0	0	1754	0	0	0	0	0	0	0	0	0	0	0	0	0	0	0	0	0	0	0	0
965	965	chr1	-	1635225	1724837	MSTRG.151.8	24	4021	MSTRG.151	.	0	0	0	0	0	0	0	0	0	0	0	0	0	92	0	0	0	0	0	0	5	713	0	0	6	0	0	0	0	0	0
966	966	chr1	-	1635227	1659528	MSTRG.151.10	19	3431	MSTRG.151	.	20	74	46	14	2	11	6	10	16	17	11	52	37	8	37	2	27	22	125	1	0	2	24	40	21	3	24	8	30	14	48
967	967	chr1	-	1635228	1692795	MSTRG.151.11	27	4372	MSTRG.151	.	0	293	0	3	1139	285	0	72	0	63	0	0	108	0	60	0	0	117	62	1016	1121	102	0	0	0	0	31	0	0	0	62
968	968	chr1	-	1635229	1659528	MSTRG.151.14	18	3499	MSTRG.151	.	5	9	38	1272	4	5	15	9	9	21	3	9	10	5	22	36	11	8	54	2	2	167	25	7	24	31	32	17	24	8	15
969	969	chr1	-	1635229	1692795	MSTRG.151.12	26	6048	MSTRG.151	.	0	0	0	144	0	0	0	0	0	0	0	0	0	0	0	0	0	77	0	0	0	0	0	0	0	0	0	0	0	0	0
970	970	chr1	-	1635229	1724257	MSTRG.151.13	24	3826	MSTRG.151	.	0	0	0	0	0	0	0	0	0	0	0	0	0	40	6	23	0	0	0	11	87	87	0	0	18	0	0	0	0	0	8
971	971	chr1	-	1635229	1724837	MSTRG.151.15	24	3948	MSTRG.151	.	0	0	5	10	3	11	58	0	0	25	0	30	0	197	0	91	0	0	0	10	119	17	0	12	8	0	0	7	11	80	0
972	972	chr1	-	1635230	1659528	MSTRG.151.17	19	3493	MSTRG.151	.	22	72	49	39	85	72	32	34	33	135	25	117	42	33	44	378	31	43	56	33	100	74	69	147	57	15	50	29	56	416	91
973	973	chr1	-	1635230	1747534	MSTRG.151.16	27	5834	MSTRG.151	.	0	111	0	42	897	140	0	45	0	69	0	0	487	0	66	0	0	210	81	760	0	71	0	0	0	0	0	0	0	0	67
974	974	chr1	-	1635231	1724837	MSTRG.151.18	20	3748	MSTRG.151	.	0	4	0	12	0	13	0	25	0	17	0	17	0	5	0	0	0	0	0	0	2	0	0	0	0	16	0	13	81	0	0
975	975	chr1	-	1635231	1724837	MSTRG.151.19	20	3469	MSTRG.151	.	0	0	0	0	0	0	0	0	0	0	0	0	0	0	0	0	0	0	0	0	0	0	0	0	0	510	0	0	458	0	0
976	976	chr1	-	1635587	1659528	ENST00000407249.7	20	3193	MSTRG.151	CDK11B	356	13	152	0	6	0	17	0	0	79	0	23	7	0	17	0	24	0	13	0	0	48	23	56	0	0	36	0	18	0	23
977	977	chr1	-	1635738	1657498	MSTRG.151.21	20	2405	MSTRG.151	.	0	276	54	39	161	44	43	52	239	101	106	216	305	362	526	0	95	203	7	0	44	7	85	50	0	263	271	0	188	0	20
978	978	chr1	-	1635738	1659528	ENST00000340677.9	21	3050	MSTRG.151	CDK11B	16	22	71	4	14	37	32	3	3	119	0	28	40	0	12	0	20	3	6	0	47	15	36	62	12	0	9	10	12	0	32
979	979	chr1	-	1635738	1659528	ENST00000611150.3	19	2866	MSTRG.151	CDK11B	0	25	95	0	19	64	14	0	0	31	0	60	52	0	17	162	171	0	108	0	33	17	15	11	0	0	0	0	11	285	11
980	980	chr1	-	1635738	1659528	ENST00000615951.4	18	2743	MSTRG.151	CDK11B	0	0	0	0	0	0	0	0	0	0	0	0	0	0	0	0	0	0	0	0	0	0	0	7	0	0	0	0	0	0	0
981	981	chr1	-	1635738	1659528	ENST00000626918.2	21	2973	MSTRG.151	CDK11B	0	0	0	0	0	0	0	0	0	0	0	0	0	0	0	0	0	0	0	0	0	0	0	0	0	0	0	0	0	0	0
982	982	chr1	-	1635738	1659528	ENST00000629289.2	22	3006	MSTRG.151	CDK11B	0	2	0	0	1	3	6	0	0	5	0	7	3	0	0	0	0	0	0	0	0	3	0	0	0	0	0	0	6	0	5
983	983	chr1	-	1635738	1659528	ENST00000629312.2	22	3012	MSTRG.151	CDK11B	6	10	2	18	10	11	37	18	32	9	13	3	24	7	8	17	23	28	3	2	6	15	22	5	48	22	47	25	14	16	19
984	984	chr1	-	1641772	1659528	ENST00000341028.8	9	1437	MSTRG.151	CDK11B	0	0	1	0	0	1	0	0	0	1	0	1	1	0	1	1	1	0	0	0	1	0	1	1	0	0	0	0	0	1	1
985	985	chr1	+	1659325	1662602	ENST00000607013.1	2	400	MSTRG.152	FO704657.1	0	0	0	0	0	0	0	0	0	0	0	0	0	0	0	0	0	0	0	0	0	0	0	0	0	0	0	0	0	0	0
986	986	chr1	-	1659529	1692795	ENST00000614300.4	7	2227	MSTRG.151	SLC35E2B	0	0	0	0	0	0	0	0	0	0	0	0	0	0	0	0	0	40	0	0	0	0	0	0	0	17	0	0	0	0	0
987	987	chr1	-	1659737	1731797	MSTRG.151.30	2	6435	MSTRG.151	.	50	0	0	0	0	0	0	0	0	0	0	0	0	0	0	0	0	0	0	133	0	0	0	0	0	231	0	0	0	0	0
988	988	chr1	-	1660798	1692795	MSTRG.151.31	6	6448	MSTRG.151	.	389	423	657	277	558	380	534	821	1047	406	619	748	1083	990	248	755	1035	518	1049	159	70	687	209	702	306	646	357	435	765	623	1185
989	989	chr1	-	1661478	1692795	ENST00000617444.5	10	6434	MSTRG.151	SLC35E2B	100	202	118	7	454	125	311	185	809	122	116	105	101	113	120	159	457	142	91	63	69	140	393	177	266	259	177	118	142	118	201
990	990	chr1	-	1661478	1692795	MSTRG.151.34	10	5398	MSTRG.151	.	0	0	0	0	0	0	0	0	0	0	0	0	0	0	0	0	0	0	0	0	0	0	0	842	0	333	0	0	0	0	0
991	991	chr1	-	1661478	1729462	MSTRG.151.35	2	2075	MSTRG.151	.	30	74	0	9	126	49	31	78	52	40	60	51	65	61	35	46	42	43	3	25	52	50	53	40	29	33	34	61	45	33	38
992	992	chr1	-	1661478	1747534	MSTRG.151.32	9	10850	MSTRG.151	.	894	0	1151	536	2167	10	737	1710	0	580	0	293	0	0	805	0	0	0	0	0	609	0	1257	0	1222	0	392	1395	434	0	268
993	993	chr1	-	1661478	1747534	MSTRG.151.33	7	10624	MSTRG.151	.	266	1048	1055	839	280	744	1752	186	462	664	986	1075	1611	367	87	562	600	688	213	1191	23	650	1004	392	839	900	1101	333	12	780	381
994	994	chr1	-	1661478	1747534	MSTRG.151.36	8	7810	MSTRG.151	.	809	484	0	0	0	1060	0	0	320	0	0	0	0	0	0	0	0	86	0	0	0	0	282	0	0	0	346	34	0	0	0
995	995	chr1	-	1661479	1692795	ENST00000611123.1	9	6015	MSTRG.151	SLC35E2B	1598	1566	2988	1610	976	1170	1550	1848	1526	1989	1450	1936	204	772	959	845	1477	1967	1561	2187	3065	2068	1486	832	2369	437	2344	1129	2470	841	680
996	996	chr1	-	1661479	1692795	MSTRG.151.39	10	5365	MSTRG.151	.	0	1266	0	0	0	457	0	0	0	0	0	0	0	0	0	0	0	0	0	0	0	0	0	0	0	0	0	0	0	0	0
997	997	chr1	-	1661479	1692795	MSTRG.151.44	10	5303	MSTRG.151	.	0	0	0	0	0	0	0	0	0	0	1101	0	0	0	971	0	0	0	0	0	0	0	0	0	0	531	0	0	0	0	0
998	998	chr1	-	1661479	1739704	MSTRG.151.42	7	4930	MSTRG.151	.	0	116	0	0	0	101	0	0	0	0	0	0	0	0	0	0	0	0	0	0	0	0	0	0	0	0	0	0	0	0	0
999	999	chr1	-	1661479	1747534	MSTRG.151.38	9	7479	MSTRG.151	.	577	430	0	389	162	167	0	59	120	221	0	0	1714	936	184	270	216	223	480	239	0	329	711	1004	0	472	0	311	0	272	899
1000	1000	chr1	-	1661479	1747534	MSTRG.151.40	8	10255	MSTRG.151	.	764	1080	0	792	292	0	0	120	423	886	0	0	0	357	77	796	559	608	891	155	2	718	157	463	239	0	0	142	0	869	320
1001	1001	chr1	-	1661479	1747534	MSTRG.151.41	8	10148	MSTRG.151	.	0	0	0	0	0	0	0	0	0	0	0	0	0	0	0	0	0	0	0	0	11	0	0	336	0	0	0	0	0	0	0
1002	1002	chr1	-	1661479	1747534	MSTRG.151.43	8	9973	MSTRG.151	.	0	394	0	0	0	616	0	0	0	0	0	0	0	0	0	0	0	0	0	0	0	0	0	0	0	0	0	0	0	0	0
1003	1003	chr1	-	1663782	1670151	ENST00000480991.1	3	2872	MSTRG.151	SLC35E2B	58	90	28	104	446	73	192	275	426	226	47	193	163	119	197	127	178	183	43	37	45	128	159	77	256	179	240	257	148	223	304
1004	1004	chr1	+	1667082	1676033	MSTRG.153.1	2	2395	MSTRG.153	.	57	100	60	99	74	74	245	168	238	101	66	109	120	75	64	95	167	119	66	43	23	112	153	41	219	181	248	102	171	142	181
1005	1005	chr1	-	1670425	1692795	ENST00000481276.1	5	2285	MSTRG.151	SLC35E2B	42	45	20	37	36	43	60	82	125	36	12	38	32	28	24	43	53	32	12	19	5	18	63	41	89	76	84	76	52	45	80
1006	1006	chr1	+	1671990	1673411	ENST00000596308.1	1	1422	MSTRG.153	AL691432.1	40	66	37	76	90	85	153	138	229	82	34	90	120	59	59	71	95	126	30	28	26	96	132	32	185	165	174	109	105	84	125
1007	1007	chr1	+	1673275	1676033	ENST00000597891.1	2	2138	MSTRG.153	AL691432.1	0	0	0	0	0	0	0	0	0	0	0	0	0	0	0	0	0	0	0	0	0	0	0	0	0	0	0	0	0	0	0
1008	1008	chr1	-	1698205	1699583	MSTRG.154.1	1	1379	MSTRG.154	.	869	1349	1035	720	806	801	621	670	831	716	902	911	985	704	744	737	818	740	816	782	725	902	803	772	864	517	665	674	660	584	597
1009	1009	chr1	+	1699942	1701782	ENST00000234610.5	7	1017	MSTRG.155	MMP23A	0	4	0	7	3	4	4	4	0	6	2	2	6	6	3	1	7	3	2	1	3	0	3	0	4	7	2	2	3	2	4
1010	1010	chr1	-	1702079	1724837	MSTRG.151.48	18	3761	MSTRG.151	.	204	140	12	71	285	449	51	353	527	0	39	306	97	124	57	1915	300	59	114	29	0	356	88	285	127	211	224	261	384	74	275
1011	1011	chr1	-	1702079	1724837	MSTRG.151.49	20	3772	MSTRG.151	.	0	0	0	0	224	0	0	0	0	3	0	0	0	0	0	0	0	0	0	71	0	0	0	0	0	0	0	0	0	0	0
1012	1012	chr1	-	1702379	1724837	ENST00000404249.8	20	3464	MSTRG.151	CDK11A	785	935	666	167	238	323	223	345	274	421	333	317	508	436	440	0	213	94	227	289	1310	475	609	407	368	129	136	331	188	418	274
1013	1013	chr1	-	1702379	1747534	MSTRG.151.50	26	10131	MSTRG.151	.	1235	372	1039	525	551	556	691	992	897	889	728	944	714	257	728	260	856	1737	1202	1358	63	448	95	841	1071	611	1440	316	224	244	729
1014	1014	chr1	-	1702387	1724837	MSTRG.151.52	19	3403	MSTRG.151	.	192	903	0	255	649	357	343	212	368	0	739	354	622	381	421	0	107	60	85	263	0	173	501	409	235	166	159	284	165	428	300
1015	1015	chr1	-	1702730	1722831	ENST00000356200.7	19	2653	MSTRG.151	CDK11A	8	0	68	18	7	0	21	35	14	0	15	0	12	10	9	0	48	44	43	12	0	0	17	0	23	30	11	0	0	0	10
1016	1016	chr1	-	1702736	1737809	ENST00000598846.1	20	5200	MSTRG.151	AL031282.2	0	0	0	0	0	0	0	0	0	0	0	0	0	0	0	0	0	0	0	0	0	0	0	0	0	0	0	0	0	0	0
1017	1017	chr1	-	1702736	1747534	MSTRG.151.54	24	8673	MSTRG.151	.	0	2	5	0	0	13	0	106	0	10	0	2	3	0	35	0	0	2	1	0	9	4	0	0	90	0	0	2	0	0	49
1018	1018	chr1	-	1702766	1704344	ENST00000463652.5	5	1119	MSTRG.151	CDK11A	21	23	10	12	7	1	11	31	35	70	4	17	22	7	6	5	44	11	0	5	6	56	25	11	11	28	36	4	31	4	19
1019	1019	chr1	-	1702766	1724837	MSTRG.151.56	20	3059	MSTRG.151	.	0	0	0	0	0	0	0	0	0	0	0	0	0	0	0	0	183	82	76	0	71	0	110	0	0	0	0	0	0	0	0
1020	1020	chr1	-	1702766	1724837	MSTRG.151.57	19	2994	MSTRG.151	.	159	970	0	655	250	344	98	208	491	0	363	234	657	388	217	0	237	57	95	218	0	386	578	390	130	111	182	195	379	730	303
1021	1021	chr1	-	1702881	1721711	ENST00000356937.7	17	2331	MSTRG.151	CDK11A	0	0	5	16	3	10	207	50	51	13	3	14	14	40	22	0	168	45	0	17	0	23	21	0	120	224	42	17	34	11	0
1022	1022	chr1	-	1702881	1722831	ENST00000378638.6	20	2429	MSTRG.151	CDK11A	46	0	5	131	37	3	50	110	54	4	22	3	94	96	10	26	63	297	335	24	6	3	0	3	193	136	91	0	0	0	36
1023	1023	chr1	-	1702881	1722832	ENST00000509982.5	19	2306	MSTRG.151	CDK11A	12	58	23	25	33	24	70	92	70	57	50	33	45	27	65	42	17	22	28	22	46	12	30	1	157	44	26	64	46	40	25
1024	1024	chr1	-	1702881	1724837	ENST00000357760.6	20	2959	MSTRG.151	CDK11A	0	79	0	0	0	0	115	0	0	0	0	0	0	0	0	0	100	0	16	0	6	0	0	2	23	74	0	0	0	0	6
1025	1025	chr1	-	1702881	1724837	ENST00000358779.9	20	2932	MSTRG.151	CDK11A	22	85	489	508	136	207	130	209	214	885	123	178	209	380	305	0	84	55	49	33	213	578	239	132	196	100	132	256	526	274	102
1026	1026	chr1	-	1702881	1724837	ENST00000378633.5	20	2971	MSTRG.151	CDK11A	50	129	153	143	62	178	32	114	190	109	141	9	31	75	11	0	44	61	61	52	253	66	68	4	101	52	113	85	80	175	77
1027	1027	chr1	-	1702881	1724837	ENST00000460465.5	20	2846	MSTRG.151	CDK11A	18	47	359	110	27	130	112	144	189	261	91	163	83	33	164	0	81	44	38	33	49	127	75	82	146	78	29	245	121	150	22
1028	1028	chr1	-	1703088	1704146	ENST00000478901.1	2	961	MSTRG.151	CDK11A	6	15	9	30	29	24	44	45	31	17	14	38	26	23	32	27	21	34	13	25	10	23	43	11	47	40	31	30	25	31	36
1029	1029	chr1	-	1703088	1704607	ENST00000468397.1	4	888	MSTRG.151	CDK11A	2	2	0	1	8	7	2	10	2	0	1	1	2	1	2	1	9	2	1	1	0	11	2	2	1	8	2	1	5	9	11
1030	1030	chr1	-	1703604	1704607	ENST00000491311.1	4	631	MSTRG.151	CDK11A	1	0	1	0	0	0	0	1	6	1	0	0	1	3	1	1	1	1	0	0	0	1	5	1	0	1	3	1	5	0	3
1031	1031	chr1	-	1703868	1704607	ENST00000495016.5	3	308	MSTRG.151	CDK11A	0	0	0	0	0	0	0	0	0	0	0	0	0	0	0	0	0	0	0	0	0	1	0	0	0	0	0	0	1	0	0
1032	1032	chr1	-	1704049	1707584	ENST00000468800.5	5	920	MSTRG.151	CDK11A	14	18	3	16	16	24	50	61	34	30	12	36	38	22	34	34	11	67	35	6	8	31	52	5	93	59	35	21	34	36	34
1033	1033	chr1	-	1704099	1704775	ENST00000464748.1	3	396	MSTRG.151	CDK11A	1	0	0	0	0	0	0	1	0	1	0	0	1	3	0	2	1	3	0	0	0	0	3	1	1	1	1	0	1	1	1
1034	1034	chr1	-	1704243	1705025	ENST00000489300.1	2	578	MSTRG.151	CDK11A	2	7	1	5	1	6	13	3	10	10	0	3	6	5	1	9	1	3	1	5	0	6	5	11	8	4	12	8	7	8	12
1035	1035	chr1	-	1704350	1708924	ENST00000492390.5	5	1024	MSTRG.151	CDK11A	12	13	5	8	3	8	31	20	7	5	6	8	43	6	3	30	23	22	2	8	2	4	9	4	17	8	34	14	19	11	22
1036	1036	chr1	-	1704608	1708245	ENST00000474916.1	4	766	MSTRG.151	CDK11A	2	14	5	0	2	2	1	24	29	10	3	10	9	11	11	6	20	10	2	6	4	14	5	12	9	4	18	15	14	14	15
1037	1037	chr1	-	1716350	1724257	ENST00000479362.1	5	925	MSTRG.151	CDK11A	17	14	11	17	18	27	22	37	26	29	16	34	26	0	0	0	31	29	13	2	0	0	43	19	23	20	31	20	12	12	0
1038	1038	chr1	-	1719166	1721879	ENST00000498810.1	2	574	MSTRG.151	CDK11A	5	10	0	13	1	9	25	7	41	6	3	7	9	12	7	9	19	11	3	1	1	8	5	2	32	22	23	12	8	10	19
1039	1039	chr1	-	1722466	1724257	ENST00000487462.1	2	675	MSTRG.151	CDK11A	1	2	10	3	2	2	5	4	14	1	2	1	1	2	0	5	11	5	0	4	0	0	4	4	0	2	10	0	5	4	1
1040	1040	chr1	-	1722708	1724837	ENST00000401096.2	2	1013	MSTRG.151	CDK11A	4	4	9	2	6	0	3	0	10	0	7	0	5	0	0	4	20	6	0	3	3	4	11	5	5	0	18	0	0	7	3
1041	1041	chr1	+	1724512	1735975	ENST00000577672.1	2	411	MSTRG.156	AL031282.1	0	0	0	0	0	0	0	0	0	0	0	0	0	0	0	0	0	0	0	0	0	0	0	0	0	0	0	0	0	0	0
1042	1042	chr1	+	1724575	1733699	MSTRG.156.2	5	3420	MSTRG.156	.	32	42	39	50	71	0	83	0	78	44	47	14	29	0	60	8	2	0	0	67	0	1	81	14	68	33	0	23	15	22	54
1043	1043	chr1	+	1724615	1732177	ENST00000417099.1	2	2081	MSTRG.156	AL031282.1	0	0	0	0	0	0	0	0	0	0	0	0	0	0	0	0	0	0	0	0	0	0	0	0	0	0	0	0	0	0	0
1044	1044	chr1	+	1724615	1734323	MSTRG.156.3	3	1825	MSTRG.156	.	0	0	0	0	0	24	0	0	0	0	0	0	0	0	0	0	0	0	0	0	0	18	0	0	0	0	0	0	0	0	0
1045	1045	chr1	-	1724838	1746046	ENST00000647043.1	7	2205	MSTRG.151	SLC35E2A	0	3	0	5	2	3	0	2	0	0	0	5	0	3	3	0	0	0	3	4	0	0	0	0	0	0	0	0	32	0	0
1046	1046	chr1	+	1726258	1736282	MSTRG.156.5	2	6063	MSTRG.156	.	40	45	11	86	11	0	43	54	183	86	38	40	103	10	21	270	45	112	10	147	14	113	119	16	159	135	65	64	29	21	46
1047	1047	chr1	+	1727390	1743922	MSTRG.156.6	2	4655	MSTRG.156	.	24	46	17	34	31	26	97	290	145	26	20	19	62	41	30	140	41	62	7	8	10	52	94	18	127	101	90	69	57	172	80
1048	1048	chr1	+	1729238	1734323	MSTRG.156.7	3	2002	MSTRG.156	.	0	0	0	0	0	13	0	0	0	0	0	0	0	0	0	0	0	31	1	8	0	0	7	0	4	0	17	0	0	0	0
1049	1049	chr1	+	1729607	1731444	MSTRG.156.8	2	1807	MSTRG.156	.	0	0	0	0	0	0	0	27	0	0	0	0	0	0	0	0	0	0	0	0	0	0	0	0	0	0	0	0	0	0	0
1050	1050	chr1	+	1731445	1747507	MSTRG.156.9	2	1060	MSTRG.156	.	0	0	0	0	0	1	0	0	0	0	1	0	0	0	0	1	0	0	0	0	0	0	0	0	0	0	0	0	0	0	0
1051	1051	chr1	-	1731828	1735738	ENST00000475229.2	3	1377	MSTRG.151	SLC35E2A	3	2	0	4	0	0	0	2	3	3	0	0	0	3	3	4	3	4	1	3	2	4	3	5	5	0	0	5	1	1	5
1052	1052	chr1	-	1732242	1746046	ENST00000246421.4	6	1484	MSTRG.151	SLC35E2A	0	3	0	2	0	8	0	0	0	0	0	4	0	0	4	0	0	0	3	2	2	0	0	0	0	0	0	2	7	0	0
1053	1053	chr1	-	1732460	1747534	MSTRG.151.82	7	3172	MSTRG.151	.	0	0	0	0	1	1	0	1	0	0	0	5	0	7	1	0	0	0	8	4	2	0	0	0	0	0	0	1	34	0	0
1054	1054	chr1	+	1732554	1735975	ENST00000424604.1	2	450	MSTRG.156	AL031282.1	6	7	0	23	13	16	23	19	28	10	3	6	10	11	7	9	23	17	4	2	2	19	27	8	33	22	19	7	19	9	20
1055	1055	chr1	-	1733407	1740733	MSTRG.151.83	2	932	MSTRG.151	.	0	0	0	15	0	21	40	67	54	0	0	22	20	0	0	0	67	2	4	0	0	33	58	0	69	0	0	0	55	0	74
1056	1056	chr1	-	1733756	1747534	MSTRG.151.84	5	4895	MSTRG.151	.	0	0	35	14	0	0	68	0	24	0	40	0	7	0	0	0	0	0	0	0	0	0	0	0	0	66	59	0	0	0	0
1057	1057	chr1	-	1734690	1739704	ENST00000643943.1	4	879	MSTRG.151	SLC35E2A	0	0	0	2	3	0	0	0	0	0	0	0	0	5	0	0	0	0	6	3	0	0	0	0	0	0	0	0	20	0	0
1058	1058	chr1	-	1734690	1746046	MSTRG.151.85	5	4319	MSTRG.151	.	13	19	2	29	5	0	0	29	12	18	0	0	0	0	16	42	23	22	4	14	67	46	16	25	44	0	0	9	26	15	37
1059	1059	chr1	-	1734690	1746046	MSTRG.151.86	7	2155	MSTRG.151	.	1	0	0	0	7	0	0	13	1	0	0	0	0	3	0	0	0	0	0	0	11	0	2	0	0	0	0	0	0	0	5
1060	1060	chr1	-	1735030	1747534	MSTRG.151.88	6	3972	MSTRG.151	.	0	0	10	0	0	0	0	0	0	0	0	0	0	0	0	0	0	0	0	0	0	0	6	0	0	0	0	0	0	0	0
1061	1061	chr1	+	1735817	1737251	ENST00000418950.2	2	497	MSTRG.156	AL031282.1	0	0	0	0	0	0	0	0	0	0	0	0	0	0	0	0	0	0	0	0	0	0	0	0	0	0	0	0	0	0	0
1062	1062	chr1	-	1751232	1778470	ENST00000341426.9	12	3235	MSTRG.142	NADK	7009	6341	6967	5280	5569	5296	3914	3081	5589	4717	4090	6379	6543	3855	5152	5044	5408	1682	3101	3845	3747	4456	5566	4969	5465	3934	4482	4155	4435	4482	4182
1063	1063	chr1	-	1751232	1778470	MSTRG.142.1	13	3188	MSTRG.142	.	0	0	0	0	0	0	0	1803	0	383	1834	0	0	0	0	0	0	3332	2483	0	890	2395	0	0	0	0	0	0	0	0	0
1064	1064	chr1	-	1751232	1778790	ENST00000341991.7	12	3098	MSTRG.142	NADK	63	3004	62	20	124	117	84	134	135	11	107	78	137	1398	22	79	82	94	93	1349	491	73	95	742	347	78	88	53	85	72	36
1065	1065	chr1	-	1751232	1780069	ENST00000378625.5	14	3653	MSTRG.142	NADK	26	60	10	50	34	80	76	50	101	24	37	34	45	40	34	35	41	40	7	19	14	37	55	15	55	38	65	71	60	89	48
1066	1066	chr1	-	1752471	1758575	ENST00000342348.9	10	1722	MSTRG.142	NADK	16	290	2	28	45	73	20	72	104	38	19	48	104	154	23	48	58	100	45	27	70	47	78	23	90	47	124	52	82	70	73
1067	1067	chr1	-	1752975	1754383	ENST00000498806.1	3	269	MSTRG.142	NADK	1	0	0	0	0	0	0	0	1	0	1	0	0	0	0	1	0	0	0	0	0	1	0	0	0	0	0	1	0	0	1
1068	1068	chr1	-	1754061	1757310	ENST00000469045.5	8	932	MSTRG.142	NADK	9	8	5	6	0	11	9	11	12	8	3	7	0	0	0	0	6	4	4	5	0	0	0	0	0	0	13	0	23	6	16
1069	1069	chr1	-	1754163	1756343	ENST00000480499.5	4	565	MSTRG.142	NADK	1	1	0	5	6	6	1	2	8	3	6	9	5	1	2	1	15	2	5	1	2	1	10	0	3	9	4	7	6	0	1
1070	1070	chr1	-	1754165	1754896	ENST00000497747.5	3	497	MSTRG.142	NADK	13	1	2	12	7	2	14	18	16	8	2	20	10	7	6	4	19	7	1	0	1	11	31	2	28	11	5	20	27	3	21
1071	1071	chr1	-	1754171	1757106	ENST00000477235.5	6	1086	MSTRG.142	NADK	40	30	2	19	9	32	77	60	98	15	26	66	50	30	43	50	42	96	17	10	8	97	85	2	52	58	89	33	66	27	75
1072	1072	chr1	-	1754181	1756608	ENST00000489538.1	5	475	MSTRG.142	NADK	0	0	0	0	0	4	1	0	0	0	1	0	2	0	0	0	0	3	0	0	1	0	0	0	0	0	3	0	3	0	0
1073	1073	chr1	-	1754203	1754896	ENST00000497615.1	2	534	MSTRG.142	NADK	6	16	4	10	0	1	10	17	30	7	2	4	9	13	8	7	3	24	2	0	2	14	5	4	23	13	43	14	6	26	6
1074	1074	chr1	-	1754343	1757310	ENST00000497186.5	7	765	MSTRG.142	NADK	0	0	0	1	0	3	4	8	0	0	5	0	5	5	0	0	0	0	3	0	4	0	0	0	9	0	5	0	0	0	0
1075	1075	chr1	-	1756004	1780029	ENST00000492845.6	6	1004	MSTRG.142	NADK	11	27	13	19	12	28	38	64	41	14	9	40	52	28	17	41	45	60	14	14	15	25	67	7	56	40	36	39	53	32	30
1076	1076	chr1	-	1756588	1778470	ENST00000492768.5	5	910	MSTRG.142	NADK	9	13	5	22	12	7	11	29	24	9	6	14	24	10	9	13	22	13	8	1	7	8	21	3	21	18	9	16	6	12	11
1077	1077	chr1	-	1756771	1778470	ENST00000460602.5	4	1025	MSTRG.142	NADK	45	10	18	20	8	63	48	79	83	28	7	19	105	24	23	24	22	23	19	20	16	25	54	14	109	22	79	33	19	103	20
1078	1078	chr1	-	1761665	1778470	ENST00000464373.1	3	772	MSTRG.142	NADK	20	29	13	47	10	15	27	24	61	15	4	50	43	29	14	27	18	58	14	2	18	29	38	1	34	45	43	31	59	24	25
1079	1079	chr1	-	1779157	1780457	ENST00000480542.1	3	341	MSTRG.142	NADK	1	7	1	4	2	8	0	5	14	1	5	5	4	0	5	5	3	3	1	1	0	0	0	0	6	4	17	9	1	9	4
1080	1080	chr1	-	1784740	1891417	MSTRG.143.1	11	3986	MSTRG.143	.	574	1034	343	262	518	405	798	659	890	573	468	730	979	368	382	460	919	594	480	464	509	488	669	289	677	859	454	467	537	438	917
1081	1081	chr1	-	1784740	1891417	MSTRG.143.2	13	4185	MSTRG.143	.	1371	1141	1686	768	2637	857	1717	1404	2685	981	1402	2090	1498	622	1236	1245	2781	1623	550	1402	1926	1571	1290	1031	1172	2676	1737	1488	1816	2135	2496
1082	1082	chr1	-	1784740	1891417	MSTRG.143.3	14	4292	MSTRG.143	.	576	854	317	240	518	394	761	643	793	470	416	622	802	398	351	460	780	571	487	461	496	413	618	267	562	708	407	504	554	453	815
1083	1083	chr1	-	1784740	1891417	MSTRG.143.4	13	4155	MSTRG.143	.	1783	1642	2104	799	2633	958	1925	2319	3112	774	1412	1722	1856	566	1373	1157	3058	1155	639	1647	1828	1449	1319	825	1255	1632	2322	1028	1404	2155	1537
1084	1084	chr1	-	1784740	1891417	MSTRG.143.5	14	4296	MSTRG.143	.	1622	1267	2195	982	2087	947	1928	1886	3732	1079	1371	1526	1557	548	1737	1453	3062	968	518	1331	1865	1252	1522	929	1262	2239	2429	1232	1299	2140	2153
1085	1085	chr1	-	1784746	1891417	MSTRG.143.6	12	4029	MSTRG.143	.	755	1155	384	282	735	419	1205	963	1193	593	496	875	1127	402	406	473	1474	790	534	595	642	499	688	311	725	1333	583	627	908	718	1425
1086	1086	chr1	-	1784747	1891417	MSTRG.143.7	11	3989	MSTRG.143	.	630	744	379	234	535	373	803	770	1005	645	497	744	1011	368	338	470	1026	586	0	466	602	552	562	289	548	868	583	528	551	475	1024
1087	1087	chr1	-	1784748	1891417	MSTRG.143.8	13	4173	MSTRG.143	.	588	1122	340	251	527	368	779	611	740	573	436	695	737	407	383	406	802	591	487	473	500	435	659	251	577	698	423	564	580	450	815
1088	1088	chr1	-	1785285	1891417	ENST00000610897.4	11	3445	MSTRG.143	GNB1	3310	4324	4256	2973	4285	2957	2606	3858	3242	5914	3246	3902	3941	4019	2853	3166	1983	4146	2914	3256	3331	3611	3936	3330	4209	1467	3955	2600	2826	3071	2506
1089	1089	chr1	-	1785285	1891417	ENST00000615252.4	10	3348	MSTRG.143	GNB1	0	0	0	3462	119	0	0	0	90	0	343	0	300	261	132	0	0	0	0	0	0	0	0	3453	0	0	0	71	0	0	260
1090	1090	chr1	-	1785286	1891417	ENST00000378609.9	12	3493	MSTRG.143	GNB1	8830	17729	12207	9974	6721	11942	4223	7176	5192	9022	12926	8991	8691	12495	10440	9291	3271	8696	15192	10296	8461	10087	6660	7919	12466	2464	8767	6230	5053	5302	4508
1091	1091	chr1	-	1785286	1891417	MSTRG.143.11	13	3605	MSTRG.143	.	544	988	331	242	508	361	869	667	953	492	395	650	892	433	346	397	910	593	490	491	444	499	554	283	639	822	447	619	638	438	986
1092	1092	chr1	-	1786652	1891417	MSTRG.143.13	11	2088	MSTRG.143	.	550	195	220	74	349	158	365	324	628	188	194	253	299	149	166	261	757	238	0	303	335	132	233	162	320	426	658	169	271	290	530
1093	1093	chr1	-	1787987	1794197	ENST00000461893.5	3	2438	MSTRG.143	GNB1	77	96	34	94	50	68	204	144	255	33	19	75	91	59	41	97	124	159	28	42	34	74	93	35	256	255	316	101	170	183	198
1094	1094	chr1	-	1789061	1818386	ENST00000471354.1	7	1512	MSTRG.143	GNB1	9	17	0	25	18	14	61	47	44	30	4	0	20	28	22	24	38	21	9	1	0	16	42	4	89	45	78	33	35	36	79
1095	1095	chr1	-	1790565	1891417	ENST00000439272.6	8	1183	MSTRG.143	GNB1	100	269	27	7	159	14	271	44	398	108	32	25	34	12	19	30	412	39	0	43	35	14	19	14	17	239	73	11	40	33	118
1096	1096	chr1	-	1793245	1890401	ENST00000434686.6	9	684	MSTRG.143	GNB1	9	11	5	5	7	8	5	5	4	10	7	7	3	2	11	6	8	11	3	7	11	8	10	5	15	19	21	5	8	4	18
1097	1097	chr1	+	1801311	1805632	MSTRG.144.1	2	2847	MSTRG.144	.	54	70	50	50	50	62	266	137	182	43	20	39	49	53	57	61	107	129	81	16	41	56	98	44	215	201	308	146	95	97	217
1098	1098	chr1	-	1804526	1832285	ENST00000437146.1	6	423	MSTRG.143	GNB1	4	1	4	0	3	2	3	4	4	3	0	0	2	2	0	1	4	0	3	2	2	1	0	1	10	6	3	1	1	5	3
1099	1099	chr1	-	1815142	1891417	MSTRG.143.19	5	1617	MSTRG.143	.	8	14	8	17	12	7	91	25	55	22	2	21	11	9	14	38	27	45	36	11	7	33	15	12	67	32	62	43	28	16	42
1100	1100	chr1	-	1824988	1825554	ENST00000607589.1	1	567	MSTRG.143	GNB1	0	0	1	0	0	4	2	0	2	2	1	0	1	0	0	0	1	0	0	0	0	0	1	0	2	1	1	1	1	0	4
1101	1101	chr1	-	1824988	1891417	ENST00000472614.2	3	1159	MSTRG.143	GNB1	94	77	61	64	103	46	106	84	149	57	26	84	44	41	30	63	113	96	55	58	53	67	37	25	88	166	101	50	98	93	84
1102	1102	chr1	+	1880121	1884119	MSTRG.145.1	2	2402	MSTRG.145	.	57	43	43	62	63	30	259	141	234	90	25	41	68	30	41	56	92	109	33	29	14	79	71	35	315	185	345	100	81	57	246
1103	1103	chr1	+	1891471	1892658	ENST00000412228.1	2	906	MSTRG.146	AL109917.1	37	43	5	44	29	41	44	68	65	35	20	37	50	25	38	37	64	39	8	10	23	37	99	10	96	58	67	34	64	72	69
1104	1104	chr1	+	1915108	1917296	ENST00000378604.3	5	771	MSTRG.147	CALML6	0	2	0	0	0	4	0	1	0	0	0	0	0	0	0	0	3	5	0	0	0	0	0	0	12	0	0	0	5	8	0
1105	1105	chr1	+	1915260	1917296	ENST00000307786.8	6	670	MSTRG.147	CALML6	0	0	0	0	0	0	0	0	0	0	0	0	0	0	0	0	0	0	0	0	0	0	0	0	0	1	0	0	0	0	0
1106	1106	chr1	+	1915266	1917296	ENST00000482402.1	3	1882	MSTRG.147	CALML6	0	11	0	9	3	0	0	9	6	0	0	8	0	8	0	17	10	0	0	0	0	10	5	0	10	0	3	9	4	18	0
1107	1107	chr1	+	1915409	1917074	ENST00000462293.1	3	573	MSTRG.147	CALML6	0	0	0	0	0	0	0	0	0	0	0	0	0	0	0	0	0	0	0	0	0	0	0	0	0	0	0	0	0	0	0
1108	1108	chr1	-	1917571	1919279	MSTRG.148.1	3	1527	MSTRG.148	.	15	4	48	57	1	0	0	31	16	10	27	5	69	3	39	13	34	5	59	15	16	31	11	10	47	27	1	13	47	2	0
1109	1109	chr1	-	1917590	1918892	ENST00000378602.3	2	1213	MSTRG.148	TMEM52	62	73	26	17	63	89	23	11	62	43	55	36	23	49	50	20	14	84	79	53	36	39	96	18	34	66	84	33	35	58	53
1110	1110	chr1	-	1917590	1919279	MSTRG.148.2	5	927	MSTRG.148	.	55	45	45	10	0	3	25	27	12	59	68	48	105	61	96	49	80	16	0	81	24	54	0	50	8	3	10	0	5	48	22
1111	1111	chr1	-	1917591	1919279	ENST00000310991.8	5	935	MSTRG.148	TMEM52	0	49	28	0	0	1	0	4	0	7	0	5	3	36	7	0	0	16	0	0	29	4	0	0	0	0	15	0	0	0	0
1112	1112	chr1	-	1917845	1919279	ENST00000378598.4	3	504	MSTRG.148	TMEM52	0	0	0	0	0	0	0	0	0	0	0	0	0	0	0	0	0	0	0	0	0	0	2	0	0	0	0	0	0	0	0
1113	1113	chr1	-	1917937	1919279	ENST00000470931.2	4	699	MSTRG.148	TMEM52	16	10	4	6	3	11	0	14	9	4	0	8	30	8	14	12	7	17	7	5	13	7	13	0	0	0	3	13	0	6	4
1114	1114	chr1	-	1918099	1919279	ENST00000602604.1	4	888	MSTRG.148	TMEM52	5	1	17	0	0	0	0	11	16	8	0	10	18	5	5	37	0	4	0	13	1	6	0	6	2	8	1	0	8	0	0
1115	1115	chr1	-	1918386	1919279	ENST00000416272.1	3	323	MSTRG.148	TMEM52	0	5	0	0	0	9	0	0	0	1	0	0	0	1	0	0	0	4	0	0	0	1	2	1	0	0	2	0	0	0	2
1116	1116	chr1	-	1921951	1960030	ENST00000642590.1	25	3532	MSTRG.149	CFAP74	0	0	0	0	0	0	0	0	5	0	0	0	0	0	0	0	0	0	0	0	0	8	0	0	0	0	6	0	0	0	0
1117	1117	chr1	-	1921951	2003837	ENST00000493964.5	38	5247	MSTRG.149	CFAP74	1	0	0	0	0	0	0	0	0	0	0	0	0	0	0	0	0	0	0	0	0	0	0	0	0	0	0	0	0	0	0
1118	1118	chr1	-	1921957	1927929	ENST00000464311.5	10	2756	MSTRG.149	CFAP74	0	0	0	0	0	0	0	0	0	0	0	0	0	0	0	0	0	0	0	0	0	0	0	0	0	0	0	0	0	0	0
1119	1119	chr1	-	1922083	1927606	ENST00000412120.2	11	2175	MSTRG.149	CFAP74	0	0	0	0	0	0	0	0	0	0	0	0	0	0	0	0	0	0	0	0	0	0	0	0	0	0	0	0	0	0	0
1120	1120	chr1	-	1946348	1960108	ENST00000493316.5	5	552	MSTRG.149	CFAP74	0	0	0	0	0	0	0	0	0	0	0	0	0	0	0	0	0	0	0	0	0	0	0	0	0	0	0	0	0	0	0
1121	1121	chr1	-	1953313	2003837	ENST00000270720.11	18	4710	MSTRG.149	CFAP74	0	0	0	0	0	0	0	0	0	4	0	0	0	0	0	0	4	0	0	0	0	0	0	0	0	0	0	0	0	0	0
1122	1122	chr1	-	1955148	2003837	ENST00000468610.5	19	2708	MSTRG.149	CFAP74	0	0	0	0	0	0	0	0	0	0	0	0	0	0	0	0	0	0	0	0	0	0	0	0	0	0	0	0	0	0	0
1123	1123	chr1	-	1955711	1960108	ENST00000461752.3	4	540	MSTRG.149	CFAP74	0	0	0	0	0	0	0	0	0	0	0	0	0	0	0	0	0	0	0	0	0	0	0	0	0	0	0	0	0	0	0
1124	1124	chr1	-	1983671	2003837	ENST00000378592.1	7	2145	MSTRG.149	CFAP74	0	0	0	0	0	0	0	0	0	0	0	0	0	0	0	0	0	0	0	0	0	0	0	0	0	0	0	0	0	0	0
1125	1125	chr1	-	1987962	1990975	ENST00000378590.4	4	487	MSTRG.149	CFAP74	0	0	0	0	0	0	0	0	0	0	0	0	0	0	0	0	0	0	0	0	0	0	0	0	0	0	0	0	0	0	0
1126	1126	chr1	-	2013213	2015530	ENST00000443930.1	2	1954	ENSG00000233542.2	AL391845.2	0	0	0	0	0	0	0	0	0	0	0	0	0	0	0	0	0	0	0	0	0	0	0	0	0	0	0	0	0	0	0
1127	1127	chr1	-	2013569	2015639	ENST00000659674.1	3	977	ENSG00000233542.2	AL391845.2	0	0	0	0	0	0	0	0	0	0	0	0	0	0	0	0	0	0	0	0	0	0	0	0	0	0	0	0	0	0	0
1128	1128	chr1	+	2019329	2030079	ENST00000638411.1	9	1282	ENSG00000187730.9	GABRD	0	0	0	0	0	0	0	0	0	0	0	0	0	0	0	0	0	0	0	0	0	0	0	0	0	0	0	0	0	0	0
1129	1129	chr1	+	2019345	2030758	ENST00000378585.7	9	1914	ENSG00000187730.9	GABRD	0	0	0	0	0	0	0	0	0	0	0	0	0	0	0	0	0	0	0	0	0	0	0	0	0	0	0	0	0	0	0
1130	1130	chr1	+	2019360	2030012	ENST00000639045.1	10	1247	ENSG00000187730.9	GABRD	0	0	0	0	0	0	0	0	0	0	0	0	0	0	0	0	0	0	0	0	0	0	0	0	0	0	0	0	0	0	0
1131	1131	chr1	+	2019360	2030407	ENST00000640067.1	9	1632	ENSG00000187730.9	GABRD	0	0	0	0	0	0	0	0	0	0	0	0	0	0	0	0	0	0	0	0	0	0	0	0	0	0	0	0	0	0	0
1132	1132	chr1	+	2019360	2030741	ENST00000638604.1	8	2377	ENSG00000187730.9	GABRD	10	0	0	0	4	0	0	0	0	0	11	0	0	0	0	0	0	0	0	0	0	0	0	0	0	0	0	0	0	0	0
1133	1133	chr1	+	2019379	2030365	ENST00000638771.1	8	1707	ENSG00000187730.9	GABRD	0	0	0	0	0	0	0	0	0	0	0	0	0	0	0	0	0	0	0	0	0	0	0	0	0	0	0	0	0	0	0
1134	1134	chr1	+	2019387	2025792	ENST00000639935.1	4	561	ENSG00000187730.9	GABRD	0	0	0	0	0	0	0	0	0	0	0	0	0	0	0	0	0	0	0	0	0	0	0	0	0	0	0	0	0	0	0
1135	1135	chr1	+	2019404	2030656	ENST00000640949.1	9	1684	ENSG00000187730.9	GABRD	0	0	0	0	0	0	0	0	0	0	0	0	0	0	0	0	0	0	0	0	0	0	0	0	0	0	0	0	0	0	0
1136	1136	chr1	+	2019484	2030717	ENST00000640030.1	8	1578	ENSG00000187730.9	GABRD	0	0	0	0	0	0	0	0	0	0	0	0	0	0	0	0	0	0	0	0	0	0	0	0	0	0	0	0	0	0	0
1137	1137	chr1	+	2022315	2030086	ENST00000640423.1	9	1172	ENSG00000187730.9	GABRD	0	0	0	0	0	0	0	0	0	0	0	0	0	0	0	0	0	0	0	0	0	0	0	0	0	0	0	0	0	0	0
1138	1138	chr1	+	2023561	2024223	ENST00000639625.1	1	663	ENSG00000187730.9	GABRD	0	0	0	0	0	0	0	0	0	0	0	0	0	0	0	0	0	0	0	0	0	0	0	0	0	0	0	0	0	0	0
1139	1139	chr1	+	2024270	2030712	ENST00000639777.1	8	2393	ENSG00000187730.9	GABRD	0	3	0	0	0	0	0	2	5	4	0	0	0	0	2	0	0	4	0	0	3	7	3	0	0	0	0	0	0	0	0
1140	1140	chr1	+	2025346	2029714	ENST00000640981.1	6	960	ENSG00000187730.9	GABRD	0	0	0	0	0	0	0	0	0	0	0	0	0	0	0	0	0	0	0	0	0	0	0	0	0	0	0	0	0	0	0
1141	1141	chr1	+	2025526	2029185	ENST00000638763.1	4	504	ENSG00000187730.9	GABRD	0	0	0	0	0	0	0	0	0	0	0	0	0	0	0	0	0	0	0	0	0	0	0	0	0	0	0	0	0	0	0
1142	1142	chr1	+	2026528	2030515	ENST00000639070.1	5	2171	ENSG00000187730.9	GABRD	0	0	0	0	0	0	0	0	0	0	0	0	7	0	0	0	0	0	0	0	0	0	0	0	0	0	0	0	0	0	0
1143	1143	chr1	+	2026895	2030292	ENST00000640892.1	4	2036	ENSG00000187730.9	GABRD	0	0	0	0	0	0	0	0	0	0	0	0	0	0	0	0	0	0	0	0	0	0	0	0	0	0	0	0	0	0	0
1144	1144	chr1	+	2027253	2030152	ENST00000640317.1	4	1578	ENSG00000187730.9	GABRD	0	0	0	0	0	0	0	0	0	0	0	0	0	0	0	0	0	0	0	0	0	0	0	0	0	0	0	0	0	0	0
1145	1145	chr1	+	2027629	2030008	ENST00000638804.1	5	523	ENSG00000187730.9	GABRD	0	0	0	0	0	0	0	0	0	0	0	0	0	0	0	0	0	0	0	0	0	0	0	0	0	0	0	0	0	0	0
1146	1146	chr1	+	2028919	2030717	ENST00000640688.1	3	1295	ENSG00000187730.9	GABRD	0	0	0	0	0	0	0	0	0	0	0	0	0	0	0	4	0	0	0	0	0	0	0	0	0	0	0	0	0	0	0
1147	1147	chr1	-	2049203	2049666	ENST00000445600.1	2	335	MSTRG.157	AL391845.1	0	0	0	1	6	0	0	0	0	0	0	0	5	0	0	4	2	4	0	0	0	0	0	0	6	0	0	0	0	6	0
1148	1148	chr1	-	2049304	2050070	ENST00000449154.1	3	437	MSTRG.157	AL391845.1	5	0	0	7	9	0	8	0	0	2	0	0	0	0	0	0	7	0	0	0	0	7	12	4	0	0	3	7	0	11	1
1149	1149	chr1	+	2050411	2185395	ENST00000378567.8	18	2385	MSTRG.158	PRKCZ	2730	3500	2403	2411	2257	2001	1821	2190	2695	1637	1591	2764	2110	1754	1653	2375	2136	1904	2271	1913	1784	2667	2317	1954	3011	2101	2791	1959	1837	2260	2070
1150	1150	chr1	+	2050485	2146108	ENST00000468310.5	6	690	MSTRG.158	PRKCZ	0	1	2	0	0	4	0	2	0	0	0	2	2	0	0	0	8	0	0	3	0	0	3	4	13	5	0	4	3	6	2
1151	1151	chr1	+	2050503	2055876	ENST00000484419.1	2	635	MSTRG.158	PRKCZ	18	17	33	28	20	8	40	27	46	23	12	22	13	15	16	15	9	40	2	15	15	29	34	22	59	45	33	47	31	30	25
1152	1152	chr1	+	2050808	2059591	ENST00000503297.1	4	468	MSTRG.158	PRKCZ	14	0	2	5	6	9	18	11	22	5	13	5	3	3	5	24	2	14	2	3	3	10	17	0	21	16	24	15	7	20	12
1153	1153	chr1	+	2055441	2071536	ENST00000479566.5	4	501	MSTRG.158	PRKCZ	6	2	2	6	2	2	10	3	16	4	6	0	0	0	0	3	7	16	1	0	0	1	5	5	13	30	20	11	5	8	22
1154	1154	chr1	+	2055679	2135347	ENST00000466651.5	4	425	MSTRG.158	PRKCZ	0	0	0	0	0	0	0	0	0	0	6	0	0	0	0	0	0	0	0	0	0	0	0	0	0	0	0	0	0	0	0
1155	1155	chr1	+	2073462	2185395	ENST00000400921.6	15	2299	MSTRG.158	PRKCZ	11	7	4	4	25	1	52	0	50	11	3	14	9	0	0	31	8	31	3	5	4	13	7	11	64	47	62	39	18	32	81
1156	1156	chr1	+	2073719	2146108	ENST00000495347.5	5	720	MSTRG.158	PRKCZ	2	11	2	10	6	0	18	12	33	0	0	5	7	0	3	0	7	5	0	0	0	0	6	3	13	29	14	12	0	0	7
1157	1157	chr1	+	2073986	2185395	ENST00000461106.6	15	2121	MSTRG.158	PRKCZ	7	6	0	0	7	0	0	16	0	0	0	0	0	0	0	0	0	0	0	0	0	9	0	0	0	0	0	0	0	0	0
1158	1158	chr1	+	2074688	2150978	ENST00000461465.5	6	622	MSTRG.158	PRKCZ	0	2	1	2	1	0	9	0	4	0	0	0	1	0	1	0	1	0	0	0	1	0	1	1	0	7	0	0	1	1	0
1159	1159	chr1	+	2074855	2150978	ENST00000470596.5	6	821	MSTRG.158	PRKCZ	0	2	2	4	0	0	6	5	3	8	3	0	5	0	0	4	4	2	3	0	0	7	0	2	20	9	42	11	3	4	16
1160	1160	chr1	+	2075244	2150978	ENST00000496325.5	6	678	MSTRG.158	PRKCZ	2	2	0	0	2	0	0	0	0	0	0	0	0	0	0	1	0	4	0	0	2	0	4	0	0	0	1	0	3	0	0
1161	1161	chr1	+	2082248	2150978	ENST00000481140.5	6	755	MSTRG.158	PRKCZ	0	0	0	2	6	0	9	4	17	0	0	1	0	3	2	6	0	8	2	3	2	1	2	2	29	13	19	11	10	4	18
1162	1162	chr1	+	2104716	2150978	ENST00000482686.5	6	722	MSTRG.158	PRKCZ	0	0	0	0	0	2	6	0	0	0	0	0	0	0	0	0	0	2	0	0	0	0	0	0	29	0	0	0	8	0	0
1163	1163	chr1	+	2104739	2156092	ENST00000486681.5	8	971	MSTRG.158	PRKCZ	4	0	3	3	0	0	0	2	16	1	0	0	0	0	0	3	2	0	0	4	7	7	10	6	0	37	36	0	0	11	9
1164	1164	chr1	-	2104884	2107002	MSTRG.159.1	2	2061	MSTRG.159	.	21	25	18	22	6	17	96	36	108	15	4	6	36	14	9	33	30	31	9	9	6	27	19	11	200	132	147	57	30	30	63
1165	1165	chr1	+	2111654	2150978	ENST00000470986.5	6	706	MSTRG.158	PRKCZ	0	0	0	5	3	0	23	0	7	0	0	0	1	0	0	0	0	0	6	7	0	0	1	0	14	9	11	6	0	0	13
1166	1166	chr1	+	2116205	2150978	ENST00000470511.5	6	648	MSTRG.158	PRKCZ	0	0	0	0	2	0	2	2	1	0	0	2	0	0	0	0	0	0	0	0	0	2	1	0	11	5	4	2	4	0	6
1167	1167	chr1	+	2133638	2148924	ENST00000471018.6	5	716	MSTRG.158	PRKCZ	0	8	3	0	0	0	1	0	0	0	0	0	0	0	0	4	4	5	0	3	0	0	0	0	11	5	1	9	0	3	3
1168	1168	chr1	+	2134813	2146108	ENST00000466352.5	4	574	MSTRG.158	PRKCZ	0	0	0	2	0	0	4	3	0	0	0	2	0	0	2	1	0	0	2	0	0	0	0	0	0	0	0	2	0	2	0
1169	1169	chr1	+	2134990	2150979	ENST00000497183.5	7	763	MSTRG.158	PRKCZ	3	2	1	0	2	0	1	0	4	0	2	0	0	1	0	1	2	1	0	0	0	0	5	0	8	9	7	1	4	1	11
1170	1170	chr1	+	2135262	2150978	ENST00000419838.6	4	460	MSTRG.158	PRKCZ	0	0	0	0	0	0	0	0	0	0	0	0	0	0	0	0	0	0	0	0	0	0	0	0	0	0	0	0	0	0	1
1171	1171	chr1	-	2141084	2145279	ENST00000606533.1	1	4196	MSTRG.160	AL590822.2	31	45	7	48	18	16	105	130	154	30	22	30	20	20	19	71	80	95	10	19	11	62	63	27	179	116	191	88	65	73	129
1172	1172	chr1	+	2144451	2185395	ENST00000479263.5	13	1747	MSTRG.158	PRKCZ	0	0	0	0	0	0	1	0	0	0	0	0	0	0	0	2	0	0	0	0	0	1	0	0	0	0	0	0	0	0	0
1173	1173	chr1	+	2145357	2156728	ENST00000503672.1	5	1213	MSTRG.158	PRKCZ	6	17	6	5	6	8	33	32	42	10	2	6	18	9	11	28	29	14	4	16	10	40	36	16	68	55	47	21	24	13	26
1174	1174	chr1	+	2145387	2185395	ENST00000478770.6	14	1821	MSTRG.158	PRKCZ	0	0	0	0	4	8	0	6	0	0	3	0	0	0	0	0	2	0	0	0	18	9	0	0	7	0	0	0	0	0	0
1175	1175	chr1	+	2168848	2185395	ENST00000505322.5	8	1861	MSTRG.158	PRKCZ	18	6	12	38	31	12	61	57	59	38	13	47	35	26	48	26	51	75	22	25	18	31	31	20	90	58	97	54	31	80	57
1176	1176	chr1	+	2168975	2174016	ENST00000472017.1	6	667	MSTRG.158	PRKCZ	2	2	0	0	0	0	0	0	0	0	0	0	0	0	0	0	0	0	0	0	1	0	0	0	2	0	0	0	4	0	1
1177	1177	chr1	-	2181794	2183875	ENST00000333854.2	2	1253	MSTRG.161	PRKCZ-AS1	54	39	29	100	64	67	121	145	220	40	31	74	76	59	56	103	123	133	21	25	18	120	115	43	188	135	204	58	93	156	124
1178	1178	chr1	-	2182735	2184389	ENST00000444529.1	3	622	MSTRG.161	PRKCZ-AS1	0	0	0	0	28	0	0	0	0	11	0	0	0	0	0	0	0	0	7	9	3	0	0	7	0	0	0	0	0	0	0
1179	1179	chr1	-	2184461	2194786	ENST00000400919.7	3	1424	MSTRG.162	FAAP20	122	50	181	57	119	1	37	188	195	86	39	104	175	76	31	39	63	86	26	106	0	114	142	102	177	122	120	49	103	121	57
1180	1180	chr1	-	2184464	2207733	ENST00000469733.5	8	2280	MSTRG.162	FAAP20	0	0	5	1	13	4	17	14	6	11	12	6	21	5	13	12	3	23	0	0	4	20	7	0	15	4	9	8	23	12	19
1181	1181	chr1	-	2184478	2194786	ENST00000414253.5	7	2227	MSTRG.162	FAAP20	0	0	0	0	0	0	201	0	0	0	0	0	0	0	0	130	0	150	0	0	0	0	0	0	0	0	0	0	0	0	0
1182	1182	chr1	-	2184478	2194786	ENST00000428120.5	8	2358	MSTRG.162	FAAP20	70	298	48	165	86	250	29	81	116	47	40	89	75	42	141	74	253	0	70	68	130	63	151	70	109	101	108	56	61	52	232
1183	1183	chr1	-	2185175	2194786	ENST00000400918.7	4	846	MSTRG.162	FAAP20	24	0	37	0	17	0	16	26	24	23	25	14	14	25	0	0	0	23	0	7	0	69	13	57	58	11	52	0	11	3	0
1184	1184	chr1	-	2189105	2194786	MSTRG.162.6	4	1154	MSTRG.162	.	139	307	146	150	144	183	216	199	211	96	23	36	115	123	209	106	138	148	26	89	28	69	124	209	143	62	140	38	217	32	116
1185	1185	chr1	-	2189544	2194133	ENST00000497675.2	2	4503	MSTRG.162	FAAP20	481	638	420	604	545	517	641	767	918	436	387	370	591	475	513	473	680	632	229	266	222	526	534	377	733	634	575	492	595	534	705
1186	1186	chr1	-	2189548	2194786	ENST00000378543.2	3	605	MSTRG.162	FAAP20	14	27	17	9	9	16	4	9	8	18	26	54	14	32	5	11	3	6	27	7	25	3	3	11	13	6	0	41	2	7	3
1187	1187	chr1	-	2189548	2194786	ENST00000378546.9	4	741	MSTRG.162	FAAP20	50	66	171	162	118	69	37	35	36	34	430	153	64	73	66	43	42	37	264	213	359	61	28	54	17	49	37	214	20	330	19
1188	1188	chr1	-	2189548	2194786	MSTRG.162.8	4	736	MSTRG.162	.	30	30	56	21	56	51	22	42	31	24	72	23	30	34	4	30	10	41	43	31	55	21	18	21	22	24	22	38	28	38	6
1189	1189	chr1	-	2189548	2201049	ENST00000401813.7	4	3685	MSTRG.162	FAAP20	7	14	0	0	13	9	23	19	0	25	0	4	0	0	16	7	47	13	7	10	0	0	0	14	0	38	35	7	0	0	0
1190	1190	chr1	-	2189548	2212720	ENST00000487186.5	8	3576	MSTRG.162	FAAP20	0	18	0	31	0	0	0	0	48	0	0	0	37	20	0	8	0	23	0	0	0	0	43	0	43	0	17	12	39	36	0
1191	1191	chr1	-	2189569	2194213	ENST00000476803.1	3	701	MSTRG.162	FAAP20	74	35	38	65	15	33	63	62	90	64	44	54	24	84	37	97	97	42	16	7	14	24	79	28	90	94	82	37	122	47	74
1192	1192	chr1	-	2189580	2194786	ENST00000440825.6	4	902	MSTRG.162	FAAP20	0	0	0	0	0	4	32	0	0	0	0	0	0	0	0	0	0	0	0	0	0	0	0	0	0	0	0	0	0	0	0
1193	1193	chr1	-	2191901	2194786	ENST00000420515.1	4	1582	MSTRG.162	FAAP20	50	44	22	39	74	9	9	90	95	31	13	41	77	29	63	47	30	163	20	34	22	34	51	53	99	39	26	17	94	14	37
1194	1194	chr1	-	2198063	2203882	ENST00000514625.1	3	703	MSTRG.162	FAAP20	0	0	0	1	0	0	12	11	0	0	0	0	0	0	8	0	14	0	0	3	0	0	0	0	5	2	0	3	0	0	0
1195	1195	chr1	-	2212171	2212720	ENST00000420964.1	2	460	MSTRG.162	FAAP20	3	0	3	2	4	0	8	7	0	0	2	1	6	0	3	0	3	0	0	0	6	0	0	0	0	5	0	0	0	0	10
1196	1196	chr1	+	2212523	2220738	ENST00000442483.2	2	326	MSTRG.163	AL590822.1	0	0	0	0	0	0	3	0	0	0	0	0	0	0	0	0	0	0	0	0	0	0	0	0	0	0	0	0	0	0	0
1197	1197	chr1	+	2227895	2311080	MSTRG.164.1	7	7380	MSTRG.164	.	2835	5029	1782	3649	2872	2836	2461	3430	3072	7207	2856	4300	3672	2192	3335	2274	3634	2136	2782	4051	4669	3263	1567	3305	3603	1369	2027	1580	2175	408	2782
1198	1198	chr1	+	2227924	2311080	MSTRG.164.2	8	7211	MSTRG.164	.	2646	0	0	0	0	0	0	0	0	0	0	0	0	0	0	0	0	0	0	0	0	0	0	0	0	0	0	0	0	0	0
1199	1199	chr1	+	2228001	2311080	MSTRG.164.3	8	7231	MSTRG.164	.	0	0	0	0	0	0	0	0	0	0	0	0	0	0	0	0	0	0	0	0	0	0	0	0	0	0	1680	0	0	0	0
1200	1200	chr1	+	2228040	2311080	MSTRG.164.4	8	7079	MSTRG.164	.	0	0	0	0	0	0	0	0	0	0	0	0	0	0	0	0	0	0	0	0	0	0	0	0	0	0	0	0	0	1837	0
1201	1201	chr1	+	2228040	2311080	MSTRG.164.5	8	7085	MSTRG.164	.	0	0	0	0	0	0	0	0	0	0	0	0	0	0	0	0	0	0	0	0	0	0	0	0	0	0	0	0	0	1761	0
1202	1202	chr1	+	2228040	2311080	MSTRG.164.6	8	7197	MSTRG.164	.	0	0	0	0	0	0	0	0	0	0	0	0	0	0	0	0	0	0	0	0	0	0	0	0	0	0	0	1186	0	0	0
1203	1203	chr1	+	2228042	2311080	MSTRG.164.7	8	7187	MSTRG.164	.	0	0	0	0	0	0	0	0	0	0	4571	0	0	0	0	0	0	0	0	0	0	0	0	0	0	0	0	0	0	0	0
1204	1204	chr1	+	2228042	2311080	MSTRG.164.8	8	7207	MSTRG.164	.	0	0	0	0	0	0	0	0	0	0	0	0	0	0	0	0	0	0	0	0	0	0	1625	0	0	0	0	0	0	0	0
1205	1205	chr1	+	2228045	2311080	MSTRG.164.9	8	6764	MSTRG.164	.	0	0	0	0	0	2530	0	0	0	0	0	0	0	0	0	0	0	0	0	0	0	0	0	0	0	0	0	0	0	0	0
1206	1206	chr1	+	2228294	2311080	MSTRG.164.10	8	6595	MSTRG.164	.	0	0	0	0	0	0	0	0	0	0	0	0	0	0	0	0	0	0	0	0	0	0	0	0	0	1835	0	0	0	0	0
1207	1207	chr1	+	2228319	2311080	ENST00000378536.5	7	6950	MSTRG.164	SKI	1775	5339	5877	1521	3546	622	2339	2035	3300	2697	1307	2814	3923	3305	1584	2298	2158	3624	4218	2285	1388	2919	2429	3463	2471	1495	1268	1862	2566	377	1721
1208	1208	chr1	+	2232479	2303103	ENST00000508416.1	2	317	MSTRG.164	SKI	4	3	2	15	4	10	30	13	31	9	3	5	8	5	5	7	18	16	5	4	0	7	12	8	22	28	30	16	17	10	30
1209	1209	chr1	+	2247996	2303400	ENST00000478223.2	3	318	MSTRG.164	SKI	0	0	0	1	1	5	4	1	4	6	0	1	1	0	2	0	1	1	3	0	0	0	2	0	4	6	9	4	2	0	8
1210	1210	chr1	-	2251982	2258975	MSTRG.165.1	2	6860	MSTRG.165	.	113	183	57	169	144	131	574	249	614	158	66	98	97	67	78	101	183	195	79	55	84	76	122	97	655	588	742	227	243	169	699
1211	1211	chr1	+	2303646	2304585	ENST00000507179.1	2	756	MSTRG.164	SKI	3	3	0	0	6	4	5	4	3	3	1	0	1	2	1	0	3	2	1	0	1	4	2	0	1	1	6	6	6	0	0
1212	1212	chr1	+	2315040	2323085	ENST00000659232.1	4	5794	MSTRG.166	AL590822.3	10	0	4	22	6	7	8	11	27	0	0	0	39	15	32	5	7	10	4	0	10	15	4	6	6	10	14	16	19	4	34
1213	1213	chr1	+	2315040	2323085	ENST00000661319.1	3	5675	MSTRG.166	AL590822.3	0	0	0	0	0	0	0	0	0	0	0	0	0	0	0	0	0	0	0	0	0	0	0	0	0	0	0	0	0	0	0
1214	1214	chr1	-	2321253	2391769	ENST00000378531.8	14	1860	MSTRG.167	MORN1	0	0	0	0	0	0	27	0	0	3	0	3	27	18	9	0	5	0	0	0	6	0	32	0	0	3	5	0	7	0	0
1215	1215	chr1	-	2326201	2326693	ENST00000607720.1	1	493	MSTRG.168	AL589739.1	0	0	0	0	0	0	3	0	2	0	3	2	0	0	1	4	0	0	0	0	0	0	0	0	0	0	6	1	0	0	8
1216	1216	chr1	-	2332126	2391769	ENST00000606372.5	12	2042	MSTRG.167	MORN1	0	2	0	0	0	5	2	4	11	0	13	0	0	0	0	0	0	1	0	4	0	2	0	0	0	7	0	4	0	6	15
1217	1217	chr1	-	2350414	2352820	ENST00000602865.1	1	2407	MSTRG.169	AL513477.1	88	107	75	84	67	122	107	118	173	50	58	51	104	60	88	81	112	120	72	44	45	97	63	69	99	90	115	78	100	57	116
1218	1218	chr1	-	2351644	2352820	ENST00000417061.2	1	1177	MSTRG.169	AL513477.1	1	1	1	1	0	1	8	2	1	28	2	1	2	4	8	0	2	2	1	0	1	0	17	2	1	2	1	24	4	4	0
1219	1219	chr1	-	2354116	2391769	MSTRG.167.3	10	4082	MSTRG.167	.	128	206	77	185	205	182	208	226	322	167	87	121	270	146	120	200	216	215	80	94	34	147	249	44	248	264	271	284	234	135	163
1220	1220	chr1	-	2355175	2391769	ENST00000378529.7	11	1562	MSTRG.167	MORN1	0	19	10	0	18	0	0	24	0	10	0	0	9	4	0	10	2	8	0	10	32	14	6	0	15	0	2	18	1	1	3
1221	1221	chr1	-	2358638	2375983	ENST00000607342.5	4	671	MSTRG.167	MORN1	0	1	0	1	0	0	0	0	1	0	7	6	14	0	0	0	0	1	0	1	0	1	1	0	2	8	0	1	1	1	0
1222	1222	chr1	-	2358638	2388337	MSTRG.167.5	8	9652	MSTRG.167	.	474	571	252	483	461	541	750	853	1099	491	201	289	437	289	251	618	759	811	252	171	171	557	758	224	925	699	727	693	782	673	795
1223	1223	chr1	-	2361908	2391769	MSTRG.167.7	11	2012	MSTRG.167	.	2	4	0	36	0	0	1	2	3	0	0	0	37	0	0	0	1	2	0	0	0	2	90	53	4	2	0	0	0	14	10
1224	1224	chr1	-	2363061	2363628	ENST00000607858.1	1	568	MSTRG.170	AL513477.2	8	9	8	8	17	14	53	19	31	25	16	11	30	21	16	14	20	21	10	6	7	13	20	13	24	23	20	22	17	16	24
1225	1225	chr1	+	2366022	2371864	MSTRG.171.1	2	2989	MSTRG.171	.	168	0	0	0	0	0	0	0	0	0	0	0	0	0	0	0	0	0	0	0	0	3	0	0	0	0	0	0	0	0	0
1226	1226	chr1	-	2366022	2391769	MSTRG.167.8	9	6865	MSTRG.167	.	137	738	428	465	465	388	599	466	740	535	524	359	557	537	495	331	424	445	423	339	397	453	0	380	487	314	402	490	429	357	626
1227	1227	chr1	-	2366688	2391769	MSTRG.167.9	11	2335	MSTRG.167	.	0	12	0	0	0	2	0	0	0	0	0	0	0	0	0	0	0	0	0	0	0	0	0	0	0	35	0	34	0	0	13
1228	1228	chr1	-	2367913	2391769	MSTRG.167.10	9	3060	MSTRG.167	.	154	0	0	52	0	0	0	0	0	0	89	0	62	0	0	0	0	0	0	0	19	0	0	25	0	0	0	0	0	11	0
1229	1229	chr1	-	2367925	2391769	MSTRG.167.11	8	4890	MSTRG.167	.	47	332	183	112	114	185	135	219	0	188	76	259	162	141	246	102	212	220	104	219	92	238	319	120	268	207	260	108	123	154	196
1230	1230	chr1	-	2371165	2387529	ENST00000469374.5	5	1907	MSTRG.167	MORN1	58	40	25	34	18	30	61	33	113	38	32	43	44	30	24	41	57	42	30	10	8	37	120	67	64	47	26	39	41	14	55
1231	1231	chr1	-	2371676	2385158	ENST00000419785.1	4	619	MSTRG.167	MORN1	0	0	0	0	0	0	0	0	0	0	0	0	0	0	0	0	0	1	1	0	0	0	0	1	0	0	0	0	0	0	0
1232	1232	chr1	-	2374853	2388337	ENST00000449373.2	5	4764	MSTRG.167	MORN1	99	144	110	101	121	61	52	155	117	55	0	0	0	58	66	80	72	90	55	0	68	91	77	99	103	0	65	45	61	79	0
1233	1233	chr1	-	2378055	2391769	ENST00000378525.2	7	1746	MSTRG.167	MORN1	0	0	0	0	0	0	0	0	0	0	0	0	0	3	0	0	0	0	0	0	0	0	0	0	0	0	0	0	0	0	0
1234	1234	chr1	-	2385372	2388509	ENST00000607031.1	1	3138	MSTRG.167	MORN1	57	109	39	140	106	130	142	213	229	100	34	80	126	85	100	125	130	170	40	58	43	138	182	39	233	205	170	115	154	180	163
1235	1235	chr1	-	2387056	2388337	ENST00000475812.1	2	573	MSTRG.167	MORN1	1	4	7	3	1	2	3	2	0	2	1	0	1	0	4	1	1	2	0	0	0	1	1	2	0	1	2	1	1	0	1
1236	1236	chr1	-	2388004	2389996	ENST00000494279.2	2	406	MSTRG.167	MORN1	0	0	1	1	0	0	0	0	9	1	0	0	1	0	0	0	0	0	2	0	0	0	1	0	0	0	0	0	0	0	0
1237	1237	chr1	+	2391761	2405442	MSTRG.172.1	7	4511	MSTRG.172	.	424	559	335	873	1091	1258	779	523	1270	1071	596	1162	724	439	518	1037	469	653	237	344	388	663	1046	180	1463	1314	710	603	770	797	950
1238	1238	chr1	+	2391761	2405442	MSTRG.172.2	7	5884	MSTRG.172	.	707	569	510	910	731	870	1111	1247	1460	814	204	840	1097	845	1136	558	1047	1025	357	250	249	1032	985	295	1473	976	1221	802	657	947	1874
1239	1239	chr1	+	2391761	2405442	MSTRG.172.3	8	3262	MSTRG.172	.	169	286	240	444	354	172	326	676	542	493	330	535	983	424	303	1053	398	311	255	300	443	393	779	462	378	323	353	338	301	250	241
1240	1240	chr1	+	2391761	2405442	MSTRG.172.4	8	4573	MSTRG.172	.	323	476	143	1000	940	550	236	555	456	530	364	563	390	624	405	594	475	360	200	334	20	658	321	292	406	402	422	288	272	370	327
1241	1241	chr1	+	2391769	2405442	MSTRG.172.5	8	3192	MSTRG.172	.	161	310	1447	615	625	586	325	250	623	344	569	663	396	407	299	476	412	540	605	288	466	789	650	268	421	373	387	308	276	628	320
1242	1242	chr1	+	2391775	2405442	ENST00000378513.7	6	3000	MSTRG.172	RER1	202	262	280	488	243	633	97	177	352	287	319	212	217	265	185	151	179	257	55	411	130	226	249	229	77	176	141	152	139	223	152
1243	1243	chr1	+	2391777	2405442	MSTRG.172.7	8	4577	MSTRG.172	.	352	946	294	1155	875	576	375	1270	1040	938	425	460	735	1297	677	208	1347	635	520	190	291	999	1183	371	0	0	587	1156	996	844	0
1244	1244	chr1	+	2391828	2402342	ENST00000378518.5	5	539	MSTRG.172	RER1	1	0	1	4	2	5	0	2	3	0	1	2	3	3	1	0	1	2	0	1	0	2	3	1	0	1	0	3	2	3	1
1245	1245	chr1	+	2391841	2405442	ENST00000605895.6	7	3034	MSTRG.172	RER1	5137	7575	5374	2713	2662	2559	2335	2679	2342	2939	4633	2662	3157	1976	1978	2182	3200	2725	4566	4942	4823	2721	1924	4475	3746	1812	2458	2444	2558	2156	2112
1246	1246	chr1	+	2391843	2405442	ENST00000306256.13	8	3073	MSTRG.172	RER1	9	15	3	11	4	10	16	0	0	0	0	100	13	6	0	0	0	0	0	4	4	0	0	13	0	0	0	0	14	0	0
1247	1247	chr1	+	2391857	2396367	ENST00000493207.1	2	686	MSTRG.172	RER1	26	25	5	68	45	47	64	72	81	41	28	32	44	33	36	48	47	56	7	24	13	53	60	29	78	69	96	61	104	47	59
1248	1248	chr1	+	2391857	2405442	MSTRG.172.11	6	5688	MSTRG.172	.	91	96	53	149	217	93	362	201	265	156	14	246	153	127	73	64	72	397	0	112	14	107	225	74	0	116	489	99	322	636	129
1249	1249	chr1	+	2391890	2405442	ENST00000378512.5	7	3095	MSTRG.172	RER1	713	1245	825	506	508	404	470	315	368	0	1172	448	638	441	527	532	0	585	561	872	933	710	395	557	439	535	482	294	620	0	340
1250	1250	chr1	+	2393174	2402342	ENST00000443438.5	6	566	MSTRG.172	RER1	2	0	0	0	2	0	5	0	1	3	0	0	1	5	3	0	0	0	0	2	0	0	0	0	0	0	6	2	0	1	2
1251	1251	chr1	+	2394005	2405442	ENST00000488353.2	6	4695	MSTRG.172	RER1	277	333	67	475	458	633	721	994	1505	658	311	1033	425	665	896	962	1172	1108	329	148	68	881	806	282	1100	1026	1304	776	625	1053	1060
1252	1252	chr1	+	2401951	2405442	ENST00000462129.1	2	2800	MSTRG.172	RER1	83	9	5	53	36	39	78	46	146	195	4	50	71	63	11	82	78	44	12	1	19	57	43	5	61	51	150	71	39	256	118
1253	1253	chr1	-	2403964	2412564	ENST00000288774.8	6	2905	MSTRG.173	PEX10	96	72	50	19	167	30	45	76	59	117	23	36	99	46	54	37	65	63	4	82	74	14	56	63	79	114	78	63	15	74	78
1254	1254	chr1	-	2403974	2412564	ENST00000447513.7	6	2835	MSTRG.173	PEX10	1087	1514	1170	371	822	855	629	753	863	689	1023	761	970	715	637	636	984	906	551	689	639	553	677	951	725	521	716	591	710	654	632
1255	1255	chr1	-	2403974	2412564	MSTRG.173.2	7	2687	MSTRG.173	.	0	0	0	472	0	0	0	0	0	0	0	0	0	0	0	0	0	0	222	0	0	266	0	0	0	0	0	0	0	0	0
1256	1256	chr1	-	2404061	2412564	ENST00000650293.1	8	2368	MSTRG.173	PEX10	0	0	0	0	0	0	0	0	0	0	0	0	0	0	0	0	0	0	0	0	0	0	0	0	0	0	0	0	0	0	0
1257	1257	chr1	-	2404838	2412564	ENST00000507596.5	6	1965	MSTRG.173	PEX10	0	0	0	0	0	0	0	0	0	0	0	0	0	0	0	0	0	0	0	0	0	0	0	0	0	0	0	0	0	0	0
1258	1258	chr1	-	2406518	2412564	ENST00000510434.1	5	936	MSTRG.173	PEX10	32	0	10	5	4	9	8	23	0	7	3	23	6	7	12	7	4	9	0	0	1	9	6	0	10	5	7	4	0	17	0
1259	1259	chr1	-	2408530	2413797	ENST00000508384.5	3	611	MSTRG.173	PEX10	17	25	12	8	17	19	17	24	26	21	15	23	8	15	8	14	33	17	16	15	16	41	24	21	19	17	33	15	35	22	18
1260	1260	chr1	-	2408583	2410004	ENST00000515760.1	2	603	MSTRG.173	PEX10	12	5	0	13	11	3	6	10	16	12	3	3	10	8	8	8	15	9	0	6	2	18	14	0	14	12	8	22	14	9	14
1261	1261	chr1	-	2408604	2410868	ENST00000502666.1	3	685	MSTRG.173	PEX10	6	0	7	15	9	6	20	38	29	3	3	5	9	9	7	22	19	23	5	5	0	13	18	0	17	21	4	23	21	18	19
1262	1262	chr1	-	2408755	2412564	ENST00000514502.1	4	598	MSTRG.173	PEX10	0	7	0	14	0	0	0	0	0	0	0	0	0	0	0	0	0	0	0	0	7	0	0	0	0	0	34	0	0	0	0
1263	1263	chr1	+	2425980	2479887	ENST00000609981.5	4	651	MSTRG.174	PLCH2	8	0	0	5	11	4	23	13	28	3	0	0	8	3	6	7	8	12	9	0	0	9	11	0	16	13	6	10	15	8	22
1264	1264	chr1	+	2467459	2505532	ENST00000449969.5	22	5456	MSTRG.174	PLCH2	0	17	0	0	21	0	0	0	68	0	12	11	0	0	0	0	46	103	0	0	0	36	0	18	25	0	0	17	34	52	3
1265	1265	chr1	+	2476289	2505532	ENST00000378486.8	22	4870	MSTRG.174	PLCH2	0	0	0	0	15	49	0	0	49	0	0	0	0	81	0	0	57	0	0	0	0	0	90	0	19	0	0	0	0	0	0
1266	1266	chr1	+	2476315	2505532	ENST00000419816.6	22	4844	MSTRG.174	PLCH2	0	0	0	0	0	0	0	0	0	0	0	0	0	0	0	0	0	0	0	0	0	0	0	0	0	0	0	0	0	0	0
1267	1267	chr1	+	2479090	2505532	ENST00000343889.8	19	6455	MSTRG.174	PLCH2	41	24	0	74	0	0	143	165	0	36	11	24	76	0	98	75	0	0	0	17	14	46	0	0	52	85	67	41	37	41	154
1268	1268	chr1	+	2479888	2505532	ENST00000278878.6	19	4037	MSTRG.174	PLCH2	0	0	0	0	0	0	0	0	0	0	0	0	0	0	8	0	0	0	0	0	0	0	0	0	0	7	0	0	0	0	0
1269	1269	chr1	-	2492300	2493258	ENST00000424657.1	2	455	MSTRG.175	AL139246.1	0	0	0	2	0	0	11	0	8	0	0	1	0	0	0	0	8	0	0	0	0	0	0	0	0	0	6	7	0	3	0
1270	1270	chr1	-	2493437	2494479	ENST00000442305.1	2	514	MSTRG.176	AL139246.4	0	1	0	0	0	0	3	0	4	0	2	0	0	0	0	6	0	0	3	0	0	6	0	0	2	1	1	0	0	5	4
1271	1271	chr1	+	2497782	2505532	ENST00000473964.5	4	6990	MSTRG.174	PLCH2	0	4	0	0	4	12	36	27	31	12	0	11	7	0	2	0	0	13	29	0	0	9	40	18	21	13	68	10	8	10	20
1272	1272	chr1	+	2498647	2505532	ENST00000462379.1	6	2345	MSTRG.174	PLCH2	0	0	0	0	0	0	0	0	0	0	0	0	0	0	0	0	0	0	0	0	0	0	0	0	0	0	0	0	0	0	0
1273	1273	chr1	-	2508537	2526597	ENST00000378466.9	19	2642	MSTRG.177	PANK4	1103	1420	1103	1021	1021	995	873	935	1088	1027	1100	991	1483	1356	1175	833	935	1085	1069	890	1083	933	903	920	1025	623	967	746	763	733	949
1274	1274	chr1	-	2508537	2526597	ENST00000435556.8	19	2525	MSTRG.177	PANK4	0	0	0	0	0	0	0	0	0	0	0	0	0	0	0	0	0	0	0	0	0	0	0	0	0	0	0	0	0	0	0
1275	1275	chr1	-	2508795	2520906	ENST00000505228.5	16	1918	MSTRG.177	PANK4	15	181	38	38	57	82	88	21	70	115	15	82	43	44	59	114	212	79	9	34	9	210	69	21	61	173	118	64	231	103	62
1276	1276	chr1	-	2509793	2514412	ENST00000502512.1	8	715	MSTRG.177	PANK4	7	2	3	7	1	5	12	19	8	5	3	9	8	6	2	4	12	5	1	0	4	5	8	5	14	4	10	9	5	8	11
1277	1277	chr1	-	2510293	2513039	ENST00000471361.1	4	748	MSTRG.177	PANK4	26	22	0	6	11	16	31	20	15	11	3	37	23	14	19	5	24	33	1	8	3	19	14	4	43	30	31	17	24	22	21
1278	1278	chr1	-	2512406	2514089	ENST00000487804.1	2	722	MSTRG.177	PANK4	19	17	6	15	20	27	31	12	48	11	15	12	40	23	18	13	28	24	11	9	4	24	15	0	24	35	50	29	40	52	24
1279	1279	chr1	-	2514413	2515937	ENST00000515423.1	2	430	MSTRG.177	PANK4	28	13	16	27	32	27	45	34	47	36	12	36	29	23	24	14	26	43	10	22	9	40	67	10	47	30	50	43	50	30	28
1280	1280	chr1	-	2514433	2519324	ENST00000468002.2	6	699	MSTRG.177	PANK4	1	4	4	14	1	6	13	11	15	6	1	19	16	6	8	3	24	2	5	7	10	12	8	9	11	15	11	16	8	15	18
1281	1281	chr1	-	2516102	2526597	MSTRG.177.9	8	3692	MSTRG.177	.	253	277	56	284	303	290	424	618	699	334	170	410	419	344	269	308	436	534	0	110	1	220	386	125	451	360	550	498	428	241	423
1282	1282	chr1	-	2516161	2526597	MSTRG.177.10	9	3406	MSTRG.177	.	23	41	3	35	5	35	20	5	21	28	0	3	22	14	22	12	32	11	102	23	80	131	74	0	39	16	12	27	76	299	3
1283	1283	chr1	-	2519204	2526597	ENST00000486396.1	6	901	MSTRG.177	PANK4	0	0	0	0	0	0	0	0	0	0	0	0	9	0	0	0	0	0	0	0	0	0	0	0	4	0	0	2	0	0	0
1284	1284	chr1	-	2520840	2526597	ENST00000502770.2	3	1042	MSTRG.177	PANK4	0	2	3	8	1	2	12	10	4	9	3	0	9	8	4	2	6	20	0	2	1	4	7	0	12	24	10	14	15	2	18
1285	1285	chr1	-	2521261	2526187	ENST00000491212.1	3	725	MSTRG.177	PANK4	26	22	3	31	10	21	38	25	44	33	6	29	48	27	31	21	35	33	3	7	21	29	41	37	31	33	29	33	30	21	45
1286	1286	chr1	-	2521367	2526597	ENST00000514922.1	2	568	MSTRG.177	PANK4	1	0	0	3	2	2	0	1	3	0	1	0	0	0	0	3	1	1	10	0	1	5	1	1	1	1	4	0	1	2	0
1287	1287	chr1	-	2528745	2530263	ENST00000378453.4	3	1324	MSTRG.180	HES5	28	5	19	59	5	13	60	27	48	21	23	81	44	44	58	45	81	51	0	10	18	30	23	58	106	32	60	4	12	24	63
1288	1288	chr1	+	2530064	2547460	ENST00000644246.1	2	1531	MSTRG.181	AL139246.5	0	0	0	0	0	0	0	0	0	0	0	0	0	0	0	0	0	0	0	0	0	0	0	0	0	0	0	0	0	0	0
1289	1289	chr1	-	2543656	2557104	MSTRG.182.3	4	12757	MSTRG.182	.	1711	1538	714	1087	705	33	1409	1711	1718	750	378	1857	844	246	435	1364	2754	1103	0	135	576	1555	1579	1184	2670	1388	1990	1926	785	981	859
1290	1290	chr1	-	2543656	2557799	MSTRG.182.1	4	11923	MSTRG.182	.	497	493	282	348	681	699	793	837	1106	303	70	431	638	924	316	432	76	540	253	613	75	398	955	181	2611	865	1539	537	711	798	954
1291	1291	chr1	-	2543656	2557799	MSTRG.182.2	6	11008	MSTRG.182	.	4	254	0	0	15	281	0	0	0	0	0	0	0	0	0	0	269	0	0	2	173	115	0	0	0	0	0	0	0	706	0
1292	1292	chr1	+	2546400	2547460	ENST00000606645.2	1	1061	MSTRG.181	AL139246.5	0	0	0	0	0	0	0	0	0	0	0	0	0	0	0	0	0	0	0	0	0	0	0	0	0	0	0	0	0	0	0
1293	1293	chr1	-	2548708	2554723	MSTRG.182.4	4	3875	MSTRG.182	.	0	0	0	14	0	0	31	7	11	0	0	0	20	0	0	46	0	0	0	0	0	30	0	0	0	29	27	0	0	10	25
1294	1294	chr1	-	2548708	2554723	MSTRG.182.5	5	4144	MSTRG.182	.	40	0	0	65	83	165	153	197	197	0	33	59	29	114	56	75	0	0	76	0	0	115	71	46	84	122	265	76	158	63	103
1295	1295	chr1	-	2549920	2552319	ENST00000449660.5	3	1842	MSTRG.182	TNFRSF14-AS1	0	0	0	45	0	0	14	50	8	29	0	56	6	80	10	5	0	56	1	0	0	27	82	0	78	14	8	8	15	96	11
1296	1296	chr1	-	2549920	2554296	ENST00000443892.2	2	551	MSTRG.182	TNFRSF14-AS1	2	4	5	0	3	0	0	0	3	0	0	3	0	0	2	0	0	0	0	0	0	4	0	0	1	0	1	1	0	0	0
1297	1297	chr1	-	2549920	2555869	MSTRG.182.6	5	2611	MSTRG.182	.	0	0	0	22	0	0	16	19	8	0	0	7	0	0	0	51	0	7	23	10	0	5	0	0	10	25	18	12	26	14	10
1298	1298	chr1	-	2549920	2557104	ENST00000416860.2	6	3615	MSTRG.182	TNFRSF14-AS1	13	0	0	0	0	0	0	0	0	0	0	0	0	87	0	0	0	0	10	97	0	0	0	0	6	0	0	0	0	0	9
1299	1299	chr1	-	2549920	2557104	MSTRG.182.10	5	5075	MSTRG.182	.	0	0	0	232	0	0	220	1159	622	0	0	0	404	0	0	510	17	0	399	27	8	596	0	0	0	574	278	0	0	515	37
1300	1300	chr1	-	2549920	2557104	MSTRG.182.7	4	4791	MSTRG.182	.	0	0	0	470	0	590	582	248	639	0	446	748	0	0	0	513	0	291	263	0	0	626	0	0	243	62	413	672	1300	625	511
1301	1301	chr1	-	2549920	2557104	MSTRG.182.8	4	4999	MSTRG.182	.	0	0	0	147	0	0	232	88	641	0	0	0	0	0	0	0	0	873	0	0	0	0	0	0	0	0	51	0	0	536	431
1302	1302	chr1	-	2549920	2557104	MSTRG.182.9	6	4118	MSTRG.182	.	3	9	287	0	9	0	76	359	88	95	0	136	64	47	268	47	94	47	15	0	21	45	3	64	18	198	636	18	0	0	86
1303	1303	chr1	-	2550074	2551774	ENST00000448624.2	2	984	MSTRG.182	TNFRSF14-AS1	7	7	10	0	8	8	4	5	5	4	2	2	3	3	5	2	85	0	1	33	21	2	1	5	0	8	5	1	1	3	6
1304	1304	chr1	-	2550074	2557104	MSTRG.182.14	5	4412	MSTRG.182	.	0	0	0	532	1	0	447	348	658	0	0	319	90	291	693	333	12	222	214	0	0	0	382	0	792	465	297	280	490	654	1314
1305	1305	chr1	-	2550283	2554240	ENST00000432521.2	2	3698	MSTRG.182	TNFRSF14-AS1	62	125	0	69	81	92	101	84	161	11	0	42	44	89	77	32	0	122	217	0	0	60	80	2	30	42	208	64	0	38	62
1306	1306	chr1	+	2554225	2563829	MSTRG.183.1	9	3114	MSTRG.183	.	434	775	492	495	352	48	144	983	1122	436	268	535	652	632	86	325	455	453	55	255	160	357	533	409	916	338	895	155	434	964	713
1307	1307	chr1	-	2554241	2557104	ENST00000452793.1	4	642	MSTRG.182	TNFRSF14-AS1	7	2	0	2	0	0	0	0	0	0	0	0	0	0	0	0	0	1	0	0	0	0	3	0	1	3	1	0	0	0	0
1308	1308	chr1	+	2555639	2560714	ENST00000426449.5	6	660	MSTRG.183	TNFRSF14	0	0	0	0	0	0	0	0	0	0	0	0	0	0	0	0	0	0	0	0	0	0	0	0	0	0	0	0	0	0	0
1309	1309	chr1	+	2555791	2561815	ENST00000434817.5	7	834	MSTRG.183	TNFRSF14	1	11	1	5	0	0	0	2	1	10	4	1	15	3	0	7	2	2	0	4	0	0	1	1	2	0	2	0	9	4	2
1310	1310	chr1	+	2555802	2561815	ENST00000435221.6	7	1225	MSTRG.183	TNFRSF14	19	26	37	28	23	16	25	53	68	22	12	37	24	35	17	18	26	22	9	41	8	13	30	32	36	30	34	22	30	32	46
1311	1311	chr1	+	2555980	2561815	ENST00000451778.5	7	827	MSTRG.183	TNFRSF14	22	12	13	9	20	21	18	10	16	0	7	12	6	9	11	10	18	17	7	10	4	21	8	4	16	13	16	10	13	21	27
1312	1312	chr1	+	2555980	2563829	MSTRG.183.5	9	1761	MSTRG.183	.	551	692	555	683	403	496	140	276	512	588	336	621	376	376	209	247	206	239	418	344	294	645	414	358	308	143	618	143	273	341	258
1313	1313	chr1	+	2555980	2563829	MSTRG.183.6	9	1770	MSTRG.183	.	2	5	2	75	6	0	136	0	51	0	1	0	399	118	305	105	72	0	1	63	529	409	156	0	163	97	139	105	0	59	0
1314	1314	chr1	+	2555980	2563829	MSTRG.183.7	9	1541	MSTRG.183	.	487	469	395	150	417	824	387	218	304	8	189	320	303	272	302	173	411	293	279	162	299	683	286	240	382	254	294	284	211	257	292
1315	1315	chr1	+	2556222	2561776	ENST00000409119.5	7	954	MSTRG.183	TNFRSF14	0	0	0	1	0	0	3	3	1	0	0	5	1	10	2	1	1	3	0	0	4	2	1	0	5	1	3	1	0	2	0
1316	1316	chr1	+	2556371	2563829	ENST00000355716.5	8	1702	MSTRG.183	TNFRSF14	1063	1055	978	1146	1365	785	957	1178	1142	713	781	1090	943	819	957	1058	1152	929	1039	835	399	918	1313	961	1124	1051	1151	1200	736	833	837
1317	1317	chr1	+	2556386	2563829	ENST00000475523.5	6	1645	MSTRG.183	TNFRSF14	0	0	0	0	0	0	0	0	0	0	0	0	0	0	0	0	0	0	0	0	0	0	0	0	0	0	0	0	0	0	0
1318	1318	chr1	+	2556405	2559351	ENST00000442392.6	4	1035	MSTRG.183	TNFRSF14	63	59	33	63	18	52	67	105	107	73	21	69	56	62	42	97	100	92	5	19	22	116	49	15	106	78	60	90	102	75	68
1319	1319	chr1	+	2556406	2558880	ENST00000482074.6	3	975	MSTRG.183	TNFRSF14	4	11	5	28	5	6	11	11	8	4	8	75	8	5	14	11	17	70	2	4	7	5	5	7	5	32	79	12	44	122	16
1320	1320	chr1	+	2556557	2561672	ENST00000496064.5	5	1617	MSTRG.183	TNFRSF14	114	141	57	354	138	329	508	558	651	174	83	312	466	226	217	423	448	460	101	32	31	355	493	80	653	489	852	517	512	625	563
1321	1321	chr1	+	2556571	2563829	ENST00000463471.6	5	4335	MSTRG.183	TNFRSF14	549	626	170	1167	621	961	1789	1855	2496	589	205	1314	1156	824	875	1328	1691	1593	246	165	80	1367	1867	185	2467	2063	2633	1466	1748	2183	2230
1322	1322	chr1	+	2557813	2563829	ENST00000466750.5	6	2606	MSTRG.183	TNFRSF14	83	70	16	112	97	75	56	216	128	32	6	127	207	142	111	128	52	150	115	111	11	158	183	109	89	83	193	250	118	160	97
1323	1323	chr1	+	2559580	2561672	ENST00000471768.1	3	669	MSTRG.183	TNFRSF14	14	6	0	4	4	2	6	5	3	2	2	3	2	4	2	0	2	3	3	0	2	6	1	0	6	3	2	2	3	2	6
1324	1324	chr1	+	2560554	2563829	ENST00000463835.5	4	1197	MSTRG.183	TNFRSF14	2	7	0	20	3	6	36	12	36	24	23	6	11	17	4	43	17	40	12	8	4	21	8	0	37	30	41	10	30	27	21
1325	1325	chr1	+	2560682	2565382	ENST00000482602.5	4	434	MSTRG.183	TNFRSF14	0	12	2	0	0	0	2	20	0	0	0	1	4	0	0	2	5	0	2	3	0	9	6	0	8	0	5	6	2	0	15
1326	1326	chr1	+	2561801	2563829	ENST00000480305.1	3	871	MSTRG.183	TNFRSF14	8	3	0	4	14	7	8	8	3	0	10	8	18	8	3	7	3	0	7	0	6	8	10	0	14	5	24	2	12	11	25
1327	1327	chr1	+	2566410	2569888	ENST00000456687.3	3	1297	MSTRG.178	AL139246.2	55	40	0	55	44	0	55	85	115	17	11	65	0	33	0	44	49	0	31	3	0	0	73	17	11	77	108	67	0	87	9
1328	1328	chr1	+	2566480	2569888	MSTRG.178.2	2	2365	MSTRG.178	.	0	0	45	44	0	80	108	0	102	0	0	0	71	41	68	0	81	124	0	36	14	129	0	0	188	106	0	0	137	0	147
1329	1329	chr1	+	2568656	2569888	MSTRG.178.3	2	1108	MSTRG.178	.	0	0	0	0	0	0	6	0	0	0	0	0	0	12	0	0	1	0	0	0	0	0	0	0	10	0	0	0	0	0	0
1330	1330	chr1	+	2581560	2584533	ENST00000424215.1	3	626	MSTRG.179	AL139246.3	9	15	13	21	26	20	21	41	46	11	5	28	34	15	23	20	41	32	8	12	0	26	32	19	34	36	23	37	22	27	28
1331	1331	chr1	+	2586491	2591469	ENST00000493183.5	7	2677	MSTRG.184	PRXL2B	2155	2820	849	930	1169	1382	874	641	1080	2185	644	856	1183	972	596	1466	839	611	506	590	898	1411	1734	1233	1252	722	1410	559	1341	1379	1284
1332	1332	chr1	+	2586540	2591469	ENST00000474659.5	7	2596	MSTRG.184	PRXL2B	429	493	1312	926	751	760	435	1109	1327	511	378	853	1450	883	500	934	851	594	504	177	733	1322	1699	569	1179	725	1052	657	1671	1196	1180
1333	1333	chr1	+	2586750	2591469	ENST00000378425.9	6	2667	MSTRG.184	PRXL2B	0	30	0	0	0	0	92	0	2	0	0	0	0	0	0	0	0	0	0	0	0	0	0	62	0	96	0	0	0	0	71
1334	1334	chr1	+	2586750	2591469	ENST00000444521.6	7	2829	MSTRG.184	PRXL2B	335	282	284	98	246	101	289	224	279	447	61	190	286	532	230	288	380	95	465	196	504	398	502	164	538	71	599	256	294	698	561
1335	1335	chr1	+	2586777	2591469	ENST00000419916.8	7	2748	MSTRG.184	PRXL2B	2672	358	2388	2548	2148	553	1819	2252	352	510	1975	2586	1402	2198	2052	2004	1916	2672	2785	2552	1644	2529	807	219	2498	1429	1949	1947	1128	703	1160
1336	1336	chr1	+	2586780	2591469	ENST00000378424.9	7	2767	MSTRG.184	PRXL2B	201	167	646	279	451	52	234	875	120	1205	216	349	275	473	195	70	408	266	222	162	438	473	373	56	283	232	466	165	362	440	264
1337	1337	chr1	+	2586796	2591469	ENST00000537325.6	6	2618	MSTRG.184	PRXL2B	0	0	0	0	0	0	0	0	0	0	0	0	0	0	0	0	0	0	0	0	0	0	0	0	0	0	0	0	0	0	0
1338	1338	chr1	+	2586798	2591469	ENST00000378427.6	7	2695	MSTRG.184	PRXL2B	3438	6502	2795	2432	2194	3152	1664	2145	4414	1038	1818	2125	1205	666	1342	1903	2214	1945	2821	2338	1818	2253	1762	3939	2133	1703	2068	1708	470	1069	679
1339	1339	chr1	+	2586817	2591469	ENST00000464043.5	7	2610	MSTRG.184	PRXL2B	0	0	0	0	0	0	0	0	0	0	0	0	0	0	0	0	0	0	0	0	0	0	0	0	0	0	0	0	0	0	0
1340	1340	chr1	+	2586833	2589040	ENST00000465233.6	6	652	MSTRG.184	PRXL2B	17	19	6	3	5	5	1	7	4	4	3	5	4	2	5	5	9	13	6	8	3	16	8	6	4	4	3	2	3	15	3
1341	1341	chr1	+	2586877	2589040	ENST00000498083.2	5	512	MSTRG.184	PRXL2B	0	0	0	3	0	0	0	0	0	4	0	0	0	0	0	0	0	0	0	0	0	0	3	0	0	0	0	0	0	0	0
1342	1342	chr1	+	2587042	2591469	ENST00000481683.5	6	2645	MSTRG.184	PRXL2B	165	147	76	337	148	783	243	170	1025	194	51	124	186	159	107	221	375	152	226	218	90	95	562	199	269	217	420	316	273	530	194
1343	1343	chr1	+	2587078	2591469	ENST00000484099.5	6	2577	MSTRG.184	PRXL2B	199	188	152	181	40	34	135	106	69	117	152	217	251	39	274	77	226	189	76	63	122	287	173	164	119	64	226	184	44	224	505
1344	1344	chr1	+	2587085	2588921	ENST00000477045.1	3	795	MSTRG.184	PRXL2B	31	9	4	11	3	8	19	32	26	16	7	16	18	9	8	17	26	21	2	0	0	16	25	3	33	21	29	22	31	14	17
1345	1345	chr1	+	2588594	2591469	ENST00000476686.1	2	2507	MSTRG.184	PRXL2B	61	142	39	189	78	90	230	179	174	115	23	206	134	27	93	140	200	144	84	87	26	176	216	55	193	189	116	125	196	308	369
1346	1346	chr1	-	2590639	2592720	ENST00000471840.5	3	594	MSTRG.185	MMEL1	0	0	0	0	5	0	0	9	8	0	0	0	0	0	7	0	0	0	0	0	11	0	3	0	0	0	0	0	0	2	0
1347	1347	chr1	-	2590639	2633016	ENST00000378412.8	24	2879	MSTRG.185	MMEL1	42	51	18	40	21	7	41	36	37	23	17	12	26	26	17	40	19	39	22	31	18	25	30	15	53	42	66	20	14	33	68
1348	1348	chr1	-	2590926	2629521	ENST00000502556.5	19	1970	MSTRG.185	MMEL1	0	0	0	0	0	0	0	0	0	0	0	0	0	0	0	0	0	0	0	0	0	0	0	0	0	0	0	0	0	0	0
1349	1349	chr1	-	2590926	2629521	ENST00000504800.5	23	2470	MSTRG.185	MMEL1	0	0	0	0	0	0	0	0	0	0	0	0	0	0	0	0	0	0	0	0	0	0	0	0	0	0	0	0	0	0	0
1350	1350	chr1	-	2591000	2592966	MSTRG.185.5	4	575	MSTRG.185	.	12	24	11	26	23	16	33	22	27	17	8	19	6	13	29	23	17	13	27	19	20	21	28	23	40	20	45	21	16	15	43
1351	1351	chr1	-	2591694	2592966	ENST00000464195.1	2	646	MSTRG.185	MMEL1	1	8	2	3	11	15	17	6	21	0	12	8	3	9	6	4	21	19	1	1	5	6	1	13	7	16	2	2	9	23	8
1352	1352	chr1	-	2591694	2592966	ENST00000491941.5	2	580	MSTRG.185	MMEL1	0	7	0	10	10	6	0	10	0	0	0	0	12	0	7	8	8	7	0	6	0	0	7	0	9	8	10	5	2	1	10
1353	1353	chr1	-	2592655	2594073	ENST00000469962.1	3	460	MSTRG.185	MMEL1	0	0	0	0	0	0	0	0	6	0	0	0	0	0	3	0	0	0	1	0	0	0	1	0	0	0	0	1	0	1	0
1354	1354	chr1	-	2606281	2611401	ENST00000509374.1	5	546	MSTRG.185	MMEL1	0	0	0	1	0	0	6	0	0	0	0	0	0	0	0	0	0	0	0	0	0	0	0	0	0	0	0	0	0	0	0
1355	1355	chr1	-	2629758	2633016	ENST00000511099.1	2	591	MSTRG.185	MMEL1	0	0	0	0	0	0	0	0	0	0	0	0	0	0	1	0	0	0	0	0	0	0	0	0	0	0	2	0	3	0	0
1356	1356	chr1	+	2632568	2636620	ENST00000427302.1	2	373	MSTRG.186	MMEL1-AS1	0	0	0	0	0	0	0	0	0	0	0	0	0	0	0	0	0	0	0	0	0	0	0	0	0	0	0	0	0	0	0
1357	1357	chr1	-	2635976	2801717	ENST00000401095.8	9	8814	MSTRG.187	TTC34	60	77	18	89	75	104	164	192	170	74	38	79	165	118	114	74	107	169	36	22	12	101	144	33	120	164	136	140	160	169	220
1358	1358	chr1	-	2641368	2790346	ENST00000637179.1	7	2456	MSTRG.187	TTC34	0	0	0	0	0	0	0	0	0	0	0	0	0	0	0	0	0	0	0	0	0	0	0	0	0	0	0	0	0	0	0
1359	1359	chr1	+	2768091	2784733	ENST00000648684.1	3	593	MSTRG.188	AC242022.2	0	0	0	0	0	0	0	0	0	0	0	0	0	0	0	0	0	0	0	0	0	0	0	0	0	0	0	0	0	0	0
1360	1360	chr1	+	2773603	2776473	ENST00000638002.1	10	1565	MSTRG.189	AC242022.1	0	0	0	0	0	0	0	0	2	0	0	0	0	0	0	0	0	0	0	0	0	0	0	0	0	0	0	0	0	0	0
1361	1361	chr1	-	2811850	2812692	ENST00000457440.1	2	607	ENSG00000233234.1	AL592464.2	0	0	0	0	0	0	0	0	0	0	0	0	0	0	0	0	0	0	0	0	0	0	0	0	0	0	0	0	0	0	0
1362	1362	chr1	+	2814056	2817767	ENST00000664694.1	2	663	ENSG00000287396.1	AL592464.3	0	0	0	0	0	0	0	0	0	0	0	0	0	0	0	0	0	0	0	0	0	0	0	0	0	0	0	0	0	0	0
1363	1363	chr1	-	2814432	2814998	ENST00000429389.1	2	429	ENSG00000231630.1	AL592464.1	0	0	0	0	0	0	0	0	0	0	0	0	0	0	0	0	0	0	0	0	0	0	0	0	0	0	0	0	0	0	0
1364	1364	chr1	-	2960658	2963415	ENST00000641229.1	3	1509	ENSG00000284745.1	AL589702.1	0	0	0	0	0	0	0	0	0	0	0	0	0	0	0	0	0	0	0	0	0	0	0	0	0	0	0	0	0	0	0
1365	1365	chr1	-	2961018	2968707	ENST00000642073.1	3	1142	ENSG00000284745.1	AL589702.1	0	0	0	0	0	0	0	0	0	0	0	0	0	0	0	0	0	0	0	0	0	0	0	0	0	0	0	0	0	0	0
1366	1366	chr1	+	3021467	3022903	ENST00000378404.4	1	1437	ENSG00000169717.7	ACTRT2	0	0	0	0	0	0	0	0	0	0	0	0	0	0	0	0	0	0	0	0	0	0	0	0	0	0	0	0	0	0	0
1367	1367	chr1	-	3059615	3063445	ENST00000606861.1	1	3831	MSTRG.190	PRDM16-DT	0	0	0	0	0	0	5	0	0	0	0	0	10	0	0	20	2	18	0	0	0	7	2	3	4	3	0	0	0	0	7
1368	1368	chr1	-	3059615	3064055	ENST00000321399.7	6	2495	MSTRG.190	PRDM16-DT	0	0	0	0	0	0	0	0	0	0	0	0	0	0	0	0	0	0	0	0	0	0	0	0	0	0	0	0	0	0	0
1369	1369	chr1	-	3059617	3061813	ENST00000413472.5	4	623	MSTRG.190	PRDM16-DT	0	0	0	0	0	0	0	0	0	0	0	0	0	0	0	1	0	0	0	0	0	0	0	0	0	0	0	0	0	0	0
1370	1370	chr1	-	3059617	3062289	ENST00000453118.5	3	1954	MSTRG.190	PRDM16-DT	0	0	0	0	0	0	0	0	0	0	0	0	0	0	0	0	0	12	0	0	0	0	4	0	0	0	0	0	0	0	0
1371	1371	chr1	-	3059617	3068788	ENST00000445317.1	7	4598	MSTRG.190	PRDM16-DT	28	32	13	26	16	39	95	53	56	4	12	5	35	40	20	33	68	154	10	5	0	13	38	26	46	62	33	45	44	26	40
1372	1372	chr1	-	3059624	3061958	ENST00000667159.1	4	1367	MSTRG.190	PRDM16-DT	0	0	0	0	0	0	3	0	0	0	0	0	0	0	0	0	0	0	0	0	0	0	0	0	0	0	0	0	0	0	0
1373	1373	chr1	-	3059638	3063445	ENST00000670730.1	2	2985	MSTRG.190	PRDM16-DT	0	0	0	0	0	0	0	0	0	0	0	0	0	0	0	0	0	0	0	0	0	0	0	0	0	0	0	0	0	0	0
1374	1374	chr1	-	3061289	3064055	ENST00000415573.1	2	653	MSTRG.190	PRDM16-DT	0	0	0	0	0	0	0	0	0	0	0	0	0	0	0	0	0	0	0	0	0	0	0	0	0	0	0	0	0	0	0
1375	1375	chr1	-	3061959	3063445	ENST00000420957.1	1	1487	MSTRG.190	PRDM16-DT	0	0	0	0	0	0	0	0	0	0	0	0	1	0	0	0	0	1	0	0	0	0	0	0	0	0	1	0	0	2	0
1376	1376	chr1	-	3064072	3068048	ENST00000321336.1	2	943	MSTRG.190	PRDM16-DT	8	9	0	35	23	14	10	17	38	13	0	0	6	21	0	26	17	0	12	12	14	9	8	10	13	0	0	21	0	24	23
1377	1377	chr1	+	3069168	3438621	ENST00000511072.5	16	8561	MSTRG.191	PRDM16	0	15	9	107	77	42	317	291	221	0	49	0	106	26	0	78	92	320	90	0	0	65	0	77	26	115	189	0	114	107	20
1378	1378	chr1	+	3069183	3186591	ENST00000607632.1	2	581	MSTRG.191	PRDM16	5	1	1	3	2	4	7	6	2	4	1	5	1	4	2	4	4	6	2	0	4	3	5	0	6	11	9	8	5	2	1
1379	1379	chr1	+	3069197	3438621	ENST00000378391.6	17	8647	MSTRG.191	PRDM16	150	159	84	92	136	17	115	48	0	0	33	0	0	0	0	30	47	97	25	0	0	117	189	15	0	54	32	84	37	41	0
1380	1380	chr1	+	3069203	3438621	ENST00000270722.10	17	8698	MSTRG.191	PRDM16	39	261	0	13	0	169	0	0	23	44	0	110	140	0	257	57	5	54	21	67	86	48	32	106	174	77	0	141	0	67	253
1381	1381	chr1	+	3069211	3438621	ENST00000514189.5	16	8515	MSTRG.191	PRDM16	0	0	3	0	7	0	27	0	159	0	0	17	18	16	0	0	0	0	0	0	0	0	0	39	0	60	0	0	9	0	0
1382	1382	chr1	+	3127975	3128035	ENST00000635819.1	1	61	MSTRG.192	MIR4251	0	0	0	0	0	0	0	0	1	0	0	0	0	0	0	0	0	0	0	0	0	0	0	0	0	0	0	0	0	0	1
1383	1383	chr1	-	3132927	3133709	ENST00000440516.1	2	469	MSTRG.193	AL008733.1	0	0	0	0	0	0	0	0	4	0	0	2	0	0	3	0	0	0	0	0	0	0	0	0	6	0	0	0	0	5	4
1384	1384	chr1	+	3205988	3208664	ENST00000624175.1	1	2677	MSTRG.194	AL512383.1	0	4	0	6	8	0	22	5	20	3	0	13	7	0	2	23	12	12	2	0	0	0	9	7	31	3	26	11	8	2	25
1385	1385	chr1	+	3237931	3438621	ENST00000512462.5	16	8419	MSTRG.191	PRDM16	0	0	0	0	0	0	23	0	0	0	0	0	0	109	0	0	0	0	0	0	0	0	0	0	4	0	61	0	89	0	2
1386	1386	chr1	+	3244132	3386918	ENST00000463591.1	3	384	MSTRG.191	PRDM16	0	0	0	0	0	0	3	2	0	0	0	0	0	1	3	1	0	3	0	0	0	0	0	0	2	0	2	0	0	3	0
1387	1387	chr1	-	3306232	3324142	MSTRG.195.1	5	16836	MSTRG.195	.	49	15	0	0	17	138	123	17	3	0	0	7	6	6	0	6	1135	7	0	19	6	0	15	5	14	31	21	0	18	0	21
1388	1388	chr1	-	3306341	3324142	MSTRG.195.2	3	8295	MSTRG.195	.	66	142	551	73	397	295	132	62	35	175	569	54	85	45	180	30	27	85	286	245	411	346	57	44	119	171	31	103	130	130	21
1389	1389	chr1	-	3306557	3324142	MSTRG.195.3	3	17242	MSTRG.195	.	68	1813	477	1095	1469	8	2879	801	2774	951	685	476	787	1327	620	1266	1319	2938	179	112	374	84	315	886	749	1863	1717	989	2232	1411	3333
1390	1390	chr1	-	3306610	3324142	MSTRG.195.4	5	16970	MSTRG.195	.	0	0	0	0	0	0	0	0	0	0	0	0	0	0	0	0	0	0	0	0	0	0	0	0	0	0	0	666	0	0	0
1391	1391	chr1	-	3306636	3310353	ENST00000607061.1	1	3718	MSTRG.195	AL590438.1	9	28	2	23	32	113	26	20	10	6	38	6	11	5	22	12	15	15	28	30	2	34	14	13	17	83	3	9	33	8	5
1392	1392	chr1	-	3306655	3324142	MSTRG.195.6	5	8118	MSTRG.195	.	57	0	143	0	46	0	23	0	0	0	0	0	0	0	0	24	0	0	0	0	0	0	15	0	0	0	31	23	0	0	0
1393	1393	chr1	-	3306662	3324142	MSTRG.195.7	4	14372	MSTRG.195	.	574	0	0	0	0	0	268	902	393	0	0	159	766	316	593	201	403	887	307	184	0	0	990	234	895	0	313	146	0	95	184
1394	1394	chr1	-	3310354	3324142	MSTRG.195.8	4	10641	MSTRG.195	.	0	23	14	4	12	813	178	433	226	0	14	193	414	250	405	209	118	214	0	2	22	558	68	66	570	121	167	90	54	83	171
1395	1395	chr1	-	3310377	3324142	MSTRG.195.9	5	10520	MSTRG.195	.	249	0	0	0	0	0	97	425	152	0	0	151	351	183	400	167	187	95	52	505	0	0	281	45	430	0	144	81	0	71	78
1396	1396	chr1	-	3310834	3324142	MSTRG.195.10	4	4378	MSTRG.195	.	0	0	0	77	0	30	7	13	0	0	0	0	0	0	0	0	59	0	0	0	0	0	0	0	7	41	0	0	0	0	85
1397	1397	chr1	-	3312563	3323223	MSTRG.195.11	5	1631	MSTRG.195	.	18	27	0	2	6	0	31	18	3	0	41	0	11	26	73	3	3	18	0	0	0	0	25	19	0	23	8	0	12	11	10
1398	1398	chr1	-	3313052	3323223	ENST00000669140.1	2	802	MSTRG.195	AL354743.2	3	3	3	2	3	52	1	2	1	4	14	0	7	11	13	1	2	3	5	6	4	3	2	3	1	4	4	1	8	4	1
1399	1399	chr1	-	3313052	3324142	MSTRG.195.12	3	1636	MSTRG.195	.	8	36	9	7	20	0	8	11	4	0	0	2	9	0	0	18	11	34	0	53	8	27	19	23	26	22	0	2	0	0	13
1400	1400	chr1	-	3315207	3324142	MSTRG.195.14	2	3338	MSTRG.195	.	0	0	0	0	54	0	37	0	0	0	0	0	0	0	49	0	0	0	0	0	0	0	0	0	0	0	0	0	0	0	0
1401	1401	chr1	+	3315225	3322512	MSTRG.196.1	2	6866	MSTRG.196	.	0	0	0	0	0	16	0	0	0	0	0	0	0	0	16	0	0	0	0	0	0	0	0	0	0	0	0	3	6	0	0
1402	1402	chr1	-	3367815	3373928	ENST00000665088.1	2	2784	MSTRG.197	AL354743.1	0	0	0	1	0	0	24	3	20	0	0	0	4	3	0	0	4	3	3	0	0	3	0	7	0	10	15	1	3	6	13
1403	1403	chr1	+	3396491	3438621	ENST00000509860.1	13	8065	MSTRG.191	PRDM16	0	0	0	0	0	0	0	0	0	0	0	0	0	0	0	0	194	0	0	0	0	0	0	0	156	0	0	0	0	0	133
1404	1404	chr1	+	3424919	3438621	ENST00000378389.5	5	5668	MSTRG.191	PRDM16	0	0	0	0	0	0	0	0	0	0	0	0	0	0	0	0	0	0	0	0	0	0	0	0	1	1	0	0	0	0	0
1405	1405	chr1	+	3425216	3426225	ENST00000606170.1	2	710	MSTRG.191	PRDM16	0	0	0	0	1	1	1	1	0	0	0	3	3	0	0	1	6	2	0	0	1	7	5	0	5	2	4	3	0	2	7
1406	1406	chr1	-	3445559	3460372	MSTRG.198.1	3	3953	MSTRG.198	.	0	0	82	0	297	0	27	0	735	0	0	0	0	64	0	0	0	0	130	86	4	0	394	0	702	0	634	0	0	599	0
1407	1407	chr1	-	3445673	3456206	MSTRG.198.2	3	691	MSTRG.198	.	0	0	0	0	0	0	0	0	0	0	0	0	0	0	0	0	0	0	0	0	0	0	24	0	0	0	51	32	39	0	30
1408	1408	chr1	+	3452982	3487855	MSTRG.199.1	15	13753	MSTRG.199	.	1235	766	117	1289	1232	1115	2353	2258	2502	908	791	1811	2564	1396	1341	2098	1404	1078	965	778	316	1685	1446	461	2584	1662	3190	1699	1534	2034	2538
1409	1409	chr1	+	3453965	3487245	MSTRG.199.2	15	9687	MSTRG.199	.	241	735	673	257	359	359	497	571	618	495	694	477	903	443	208	428	311	200	524	696	202	378	392	242	543	333	164	287	291	362	296
1410	1410	chr1	+	3453992	3487245	MSTRG.199.3	14	10041	MSTRG.199	.	436	504	201	316	584	344	364	577	524	340	188	670	745	341	421	337	213	404	96	155	61	606	568	173	506	305	587	389	476	567	550
1411	1411	chr1	+	3454408	3487245	MSTRG.199.4	15	9228	MSTRG.199	.	625	1082	357	683	419	355	248	267	759	527	392	395	576	532	608	403	1103	907	411	381	667	574	891	614	673	414	631	443	458	380	321
1412	1412	chr1	+	3454665	3487245	ENST00000378378.9	15	8954	MSTRG.199	ARHGEF16	1020	1618	2008	1044	1152	1394	257	693	869	903	482	807	744	1540	1126	344	1025	1010	455	539	1077	761	988	1782	672	794	694	588	720	469	476
1413	1413	chr1	-	3454851	3460372	MSTRG.198.3	2	5349	MSTRG.198	.	366	428	43	521	103	392	689	900	356	578	244	643	648	286	432	576	743	827	48	76	104	552	296	176	257	897	532	692	625	234	992
1414	1414	chr1	+	3462180	3473522	MSTRG.199.6	7	2576	MSTRG.199	.	139	164	24	182	155	133	276	251	425	173	111	269	146	147	165	177	225	265	34	68	69	261	265	49	408	321	410	160	216	355	386
1415	1415	chr1	+	3466005	3487245	ENST00000378373.5	13	8343	MSTRG.199	ARHGEF16	12	8	6	76	40	3	110	82	155	15	11	74	48	24	35	7	103	74	31	9	46	117	63	12	86	50	99	27	105	37	34
1416	1416	chr1	+	3466971	3487245	ENST00000378371.6	12	8351	MSTRG.199	ARHGEF16	23	74	7	149	19	13	17	96	12	11	18	18	107	11	49	23	20	81	24	9	11	20	11	23	15	62	66	19	41	88	97
1417	1417	chr1	+	3468544	3473522	ENST00000445297.5	4	837	MSTRG.199	ARHGEF16	12	1	1	20	15	15	13	12	34	14	10	25	25	20	13	11	25	18	8	7	14	25	19	5	40	14	28	27	36	20	14
1418	1418	chr1	-	3470998	3471634	MSTRG.200.1	2	579	MSTRG.200	.	0	0	0	0	0	0	0	0	0	0	0	0	0	0	0	0	0	0	0	0	0	0	0	0	0	0	0	0	0	0	0
1419	1419	chr1	+	3471607	3474457	ENST00000464620.1	3	1403	MSTRG.199	ARHGEF16	4	53	8	63	46	96	101	87	101	39	16	31	75	51	12	66	55	55	33	18	17	64	46	12	94	104	112	59	104	79	83
1420	1420	chr1	+	3471624	3476062	ENST00000418137.1	5	619	MSTRG.199	ARHGEF16	0	0	0	0	0	0	0	0	0	0	0	0	0	0	0	0	0	0	0	0	0	0	0	0	0	0	0	0	0	0	0
1421	1421	chr1	+	3472769	3487245	ENST00000485984.1	8	8472	MSTRG.199	ARHGEF16	27	91	2	141	14	105	89	129	100	58	10	91	140	74	51	136	129	208	8	12	19	64	104	9	214	151	164	125	135	90	106
1422	1422	chr1	+	3487246	3487855	ENST00000606489.1	1	610	MSTRG.199	AL512413.1	0	0	0	0	0	0	0	0	1	0	0	0	0	0	0	0	0	0	0	0	0	0	0	0	1	0	0	0	0	0	0
1423	1423	chr1	-	3487951	3531515	MSTRG.201.1	33	7026	MSTRG.201	.	449	390	388	149	327	286	471	545	713	590	185	333	534	185	307	194	734	442	369	33	32	244	459	305	519	350	160	119	103	104	115
1424	1424	chr1	-	3487951	3611589	ENST00000356575.9	37	7524	MSTRG.201	MEGF6	638	928	824	593	1092	845	1140	898	974	14	496	549	769	560	633	589	863	907	695	601	556	1220	571	839	603	939	1020	976	1288	745	1650
1425	1425	chr1	-	3487957	3611589	MSTRG.201.3	36	7386	MSTRG.201	.	596	811	368	531	897	809	752	877	1057	661	242	448	698	316	326	630	869	758	465	660	348	649	637	520	1126	980	1027	927	1039	858	352
1426	1426	chr1	-	3489920	3531515	ENST00000294599.8	30	4568	MSTRG.201	MEGF6	0	0	0	0	0	0	0	0	0	0	0	0	0	5	0	0	0	0	3	0	0	0	0	0	0	0	0	0	0	0	7
1427	1427	chr1	-	3490312	3493486	ENST00000494257.1	3	1174	MSTRG.201	MEGF6	8	13	4	12	13	19	51	47	57	6	1	2	36	7	13	23	18	21	6	2	1	8	13	0	36	36	24	41	25	30	26
1428	1428	chr1	-	3490562	3611589	ENST00000485002.6	37	5017	MSTRG.201	MEGF6	8	30	12	12	24	25	85	60	67	57	3	24	57	24	22	47	41	37	12	14	6	33	41	7	62	95	48	89	42	38	58
1429	1429	chr1	-	3490925	3496783	ENST00000491842.1	7	809	MSTRG.201	MEGF6	0	1	0	0	0	0	0	0	0	0	0	0	0	0	0	0	0	0	0	0	0	0	0	0	0	0	0	0	0	0	0
1430	1430	chr1	-	3492639	3496018	ENST00000475790.5	5	887	MSTRG.201	MEGF6	9	3	0	3	3	4	5	10	10	0	1	0	3	4	4	4	6	3	0	0	0	1	1	6	12	4	5	12	6	3	2
1431	1431	chr1	-	3492639	3531515	MSTRG.201.11	32	4471	MSTRG.201	.	92	159	33	59	87	84	112	82	104	0	123	35	135	316	98	42	100	117	26	0	0	54	182	58	190	115	42	48	38	35	202
1432	1432	chr1	-	3492639	3611589	MSTRG.201.10	32	5063	MSTRG.201	.	192	642	0	257	49	233	355	265	442	207	0	117	0	102	183	166	219	177	30	19	0	0	357	0	261	0	0	78	193	189	92
1433	1433	chr1	-	3492639	3611589	MSTRG.201.8	33	5195	MSTRG.201	.	114	326	17	244	75	307	487	328	461	0	0	106	0	111	159	164	226	204	35	45	0	0	296	0	389	0	0	83	231	252	415
1434	1434	chr1	-	3492639	3611589	MSTRG.201.9	34	5324	MSTRG.201	.	207	227	0	217	99	286	675	697	559	0	432	123	535	377	220	159	287	485	29	36	232	143	557	342	264	534	551	869	226	325	740
1435	1435	chr1	-	3492728	3494244	ENST00000461795.1	3	418	MSTRG.201	MEGF6	9	1	4	9	2	5	17	19	14	6	1	5	9	3	7	5	15	13	2	2	4	9	6	3	15	10	13	9	14	12	18
1436	1436	chr1	-	3509385	3525194	MSTRG.201.14	6	3586	MSTRG.201	.	139	105	49	134	110	158	354	258	362	78	35	91	236	137	120	147	235	300	34	24	28	124	225	63	301	282	221	218	294	190	320
1437	1437	chr1	-	3560695	3560790	ENST00000385042.1	1	96	MSTRG.202	MIR551A	0	1	1	0	0	0	3	3	2	0	1	0	0	0	2	1	1	2	0	0	1	1	2	1	2	1	5	3	4	3	1
1438	1438	chr1	-	3623190	3624743	ENST00000435049.1	3	622	MSTRG.203	AL513320.1	0	11	0	10	14	14	19	6	16	11	8	13	18	13	7	42	13	7	7	5	0	9	23	10	26	13	33	5	13	8	19
1439	1439	chr1	+	3625015	3630127	ENST00000378344.7	5	2401	MSTRG.204	TPRG1L	4971	7053	5286	4059	3707	4283	2576	3392	4088	4828	4905	4990	4239	3937	3713	4430	3842	3510	4956	4786	4342	4695	4206	4047	4463	2665	4263	3214	3215	3189	3245
1440	1440	chr1	+	3625050	3630127	ENST00000344579.5	4	2189	MSTRG.204	TPRG1L	0	106	0	0	0	0	0	0	39	43	0	0	0	0	0	0	0	32	0	16	0	0	0	0	0	0	0	0	0	37	0
1441	1441	chr1	-	3630551	3637211	MSTRG.209.1	7	2472	MSTRG.209	.	112	185	37	121	62	33	172	185	28	127	13	65	184	40	110	150	277	183	49	19	5	79	21	18	191	48	144	130	110	64	135
1442	1442	chr1	-	3630767	3650103	ENST00000378322.7	11	2043	MSTRG.209	WRAP73	395	434	294	466	458	152	346	325	176	227	399	249	490	212	386	354	382	365	184	196	106	296	264	217	354	405	407	254	440	204	245
1443	1443	chr1	-	3630770	3650103	ENST00000270708.12	12	1692	MSTRG.209	WRAP73	527	528	803	302	511	734	223	203	618	206	752	471	423	672	317	189	211	269	548	658	568	404	391	778	274	261	211	218	276	396	223
1444	1444	chr1	-	3631886	3639625	ENST00000471223.1	2	6089	MSTRG.209	WRAP73	140	171	58	138	198	172	295	398	540	134	78	267	358	256	239	138	395	405	107	77	46	295	421	108	473	465	361	328	393	268	385
1445	1445	chr1	-	3632213	3650103	ENST00000424367.5	9	1017	MSTRG.209	WRAP73	28	187	13	19	6	20	53	160	58	76	15	59	82	14	52	17	163	100	29	0	15	61	15	20	34	16	29	82	23	22	63
1446	1446	chr1	-	3632213	3650103	MSTRG.209.5	9	2211	MSTRG.209	.	7	166	23	24	9	39	131	205	124	136	14	18	22	55	165	129	27	259	5	3	18	6	88	3	215	19	135	134	71	112	157
1447	1447	chr1	-	3632766	3637098	ENST00000497940.5	5	1142	MSTRG.209	WRAP73	0	1	1	1	0	2	1	1	1	4	0	1	1	2	1	1	5	2	0	0	1	0	1	0	4	10	1	2	1	2	0
1448	1448	chr1	-	3633310	3635943	ENST00000469643.1	3	1056	MSTRG.209	WRAP73	1	2	0	5	5	4	12	10	6	5	5	1	4	1	3	3	16	7	7	1	1	1	11	1	10	5	12	7	2	6	5
1449	1449	chr1	-	3634916	3635943	ENST00000494884.1	2	943	MSTRG.209	WRAP73	0	1	1	1	0	1	1	1	0	3	1	6	2	0	0	1	7	3	3	4	1	1	2	0	3	2	2	3	11	1	3
1450	1450	chr1	-	3635014	3652761	ENST00000465916.5	8	779	MSTRG.209	WRAP73	0	0	0	1	0	1	1	2	2	2	0	0	0	1	0	0	0	0	1	0	0	2	0	0	2	1	1	0	0	0	0
1451	1451	chr1	-	3635272	3650103	ENST00000419924.2	6	643	MSTRG.209	WRAP73	0	0	0	0	0	0	0	0	0	0	0	0	0	0	0	0	0	0	0	0	0	0	0	0	0	0	0	0	0	0	0
1452	1452	chr1	-	3647246	3650103	ENST00000479331.1	2	488	MSTRG.209	WRAP73	2	3	1	10	5	4	1	6	3	10	10	3	7	10	0	6	14	17	1	1	2	3	10	3	9	8	3	15	7	7	8
1453	1453	chr1	+	3652516	3736201	ENST00000378295.9	14	5192	MSTRG.210	TP73	1001	1230	953	795	1027	1055	647	449	771	1364	1103	634	1054	719	602	466	749	871	737	756	793	750	764	861	784	452	483	694	634	473	540
1454	1454	chr1	+	3652520	3736201	ENST00000604074.5	11	4806	MSTRG.210	TP73	0	0	0	0	0	0	0	0	0	0	0	0	0	0	0	0	0	0	0	0	0	0	0	0	0	0	0	0	0	0	0
1455	1455	chr1	+	3652565	3736201	ENST00000346387.8	12	4855	MSTRG.210	TP73	0	0	0	0	0	0	0	0	0	0	0	0	0	0	0	0	0	0	0	0	0	0	0	0	0	0	0	0	0	0	0
1456	1456	chr1	+	3652565	3736201	ENST00000354437.8	13	5049	MSTRG.210	TP73	0	0	107	0	187	0	0	300	0	0	0	0	0	0	83	0	15	81	149	87	62	0	0	41	0	235	87	0	0	156	0
1457	1457	chr1	+	3652565	3736201	ENST00000357733.7	12	4900	MSTRG.210	TP73	0	0	61	0	0	0	0	0	0	0	1	0	0	0	0	0	0	0	0	0	40	0	0	0	0	0	0	0	0	0	0
1458	1458	chr1	-	3658938	3668772	ENST00000443034.1	3	754	MSTRG.211	TP73-AS3	0	5	2	7	5	11	12	9	3	5	8	0	4	4	5	9	4	1	0	0	0	10	7	0	13	19	0	3	5	7	20
1459	1459	chr1	+	3682366	3736201	ENST00000603362.5	11	4790	MSTRG.210	TP73	0	0	16	0	0	0	0	0	0	0	0	0	0	0	0	0	0	0	0	0	12	0	0	0	0	0	0	0	0	0	0
1460	1460	chr1	+	3682366	3736201	ENST00000604479.5	11	4745	MSTRG.210	TP73	0	0	0	0	0	0	0	0	0	0	0	0	0	0	0	0	0	0	0	0	0	0	0	0	0	0	0	0	0	0	0
1461	1461	chr1	+	3690672	3736201	ENST00000378280.5	11	4971	MSTRG.210	TP73	0	0	0	0	0	0	0	0	0	0	3	0	0	0	0	0	0	0	0	0	0	0	0	0	0	0	0	0	0	0	0
1462	1462	chr1	+	3690672	3736201	ENST00000378285.5	11	5026	MSTRG.210	TP73	0	0	0	0	0	0	0	0	0	0	0	0	0	0	0	0	0	38	0	0	0	0	0	29	0	0	0	0	0	0	0
1463	1463	chr1	+	3690672	3736201	ENST00000378288.8	12	5120	MSTRG.210	TP73	6	133	0	0	0	0	4	0	0	40	0	0	0	0	0	0	0	56	0	0	0	6	7	180	0	4	0	5	0	0	22
1464	1464	chr1	+	3690707	3729751	ENST00000603364.5	8	1551	MSTRG.210	TP73	0	3	4	13	6	7	10	8	13	8	0	6	8	0	0	0	5	14	0	5	0	0	0	1	11	12	19	1	15	17	7
1465	1465	chr1	+	3698046	3708534	ENST00000604194.1	2	1092	MSTRG.210	TP73	22	30	10	0	15	13	37	16	37	31	6	0	23	12	23	7	12	21	0	7	8	15	14	8	23	23	16	17	13	28	31
1466	1466	chr1	+	3698058	3736201	ENST00000378290.4	12	4941	MSTRG.210	TP73	0	0	0	0	0	0	0	0	0	0	0	0	0	0	0	0	0	0	0	0	0	0	0	0	0	0	0	0	0	0	0
1467	1467	chr1	-	3712200	3714298	ENST00000416554.1	2	351	MSTRG.212	TP73-AS2	6	3	0	0	0	5	6	5	15	16	3	6	4	2	5	5	18	12	0	3	6	7	5	0	28	11	3	11	11	11	11
1468	1468	chr1	+	3727478	3736201	ENST00000604566.1	6	4192	MSTRG.210	TP73	0	0	29	0	0	3	30	20	0	1	6	0	0	0	0	6	7	0	0	0	25	8	1	0	0	1	0	0	4	0	4
1469	1469	chr1	-	3735511	3746181	ENST00000648526.1	7	1469	MSTRG.213	TP73-AS1	0	0	0	0	0	0	0	0	0	0	0	0	0	0	0	0	0	0	0	0	0	0	0	0	1	0	0	0	0	0	0
1470	1470	chr1	-	3735601	3736758	ENST00000624167.1	1	1158	MSTRG.213	TP73-AS1	5	3	1	2	7	10	7	6	13	8	6	2	10	3	7	4	7	1	1	1	6	4	1	4	1	3	2	0	5	2	13
1471	1471	chr1	-	3735611	3747373	ENST00000418088.6	6	4299	MSTRG.213	TP73-AS1	0	0	0	0	0	0	0	0	0	0	0	0	0	0	0	0	0	0	0	0	0	0	0	0	0	0	0	0	0	0	0
1472	1472	chr1	-	3735650	3747373	ENST00000648432.1	6	3247	MSTRG.213	TP73-AS1	0	0	0	2	0	0	2	0	1	0	0	0	0	0	1	0	1	0	0	0	0	0	0	0	0	0	0	0	0	1	0
1473	1473	chr1	-	3735686	3747373	ENST00000648479.1	5	4378	MSTRG.213	TP73-AS1	0	0	32	0	0	0	0	31	0	0	0	0	0	0	0	29	0	45	0	0	0	0	70	45	0	35	0	30	0	107	0
1474	1474	chr1	-	3735984	3747373	ENST00000452079.5	4	6409	MSTRG.213	TP73-AS1	133	514	287	272	327	306	434	479	170	278	219	456	588	392	210	332	327	484	229	234	155	288	210	83	600	282	456	441	343	218	311
1475	1475	chr1	-	3736057	3747373	ENST00000650545.1	6	3066	MSTRG.213	TP73-AS1	0	19	0	8	5	0	17	5	11	0	7	8	11	23	4	3	0	0	0	5	1	0	4	5	2	11	6	0	7	9	18
1476	1476	chr1	-	3736175	3738074	ENST00000419973.1	3	856	MSTRG.213	TP73-AS1	0	0	0	0	0	0	0	0	7	0	0	0	0	0	0	0	0	0	0	0	0	0	0	0	0	6	0	0	3	0	0
1477	1477	chr1	-	3736193	3747373	ENST00000647831.1	5	3868	MSTRG.213	TP73-AS1	0	0	23	0	0	0	0	12	0	0	0	2	0	0	0	15	0	49	0	0	0	0	50	53	0	20	0	0	0	44	0
1478	1478	chr1	-	3736408	3737337	ENST00000648717.1	2	763	MSTRG.213	TP73-AS1	0	0	0	0	0	0	0	0	0	0	0	0	0	0	0	0	0	0	0	0	0	0	0	0	0	0	0	0	0	0	0
1479	1479	chr1	+	3736943	3737103	ENST00000611447.1	1	161	MSTRG.214	AL136528.1	0	0	0	0	0	0	0	0	1	0	0	0	0	0	0	0	0	0	0	0	0	0	0	0	0	0	0	0	0	0	0
1480	1480	chr1	-	3737143	3747373	ENST00000648600.1	5	3577	MSTRG.213	TP73-AS1	67	0	33	18	160	167	114	67	0	55	0	1	76	100	165	53	142	48	90	42	0	67	41	124	32	108	142	0	122	0	155
1481	1481	chr1	-	3737149	3747373	ENST00000423764.6	5	3525	MSTRG.213	TP73-AS1	216	198	58	170	162	145	80	132	354	74	268	0	71	101	135	40	160	55	54	72	123	240	221	133	50	60	98	110	94	0	103
1482	1482	chr1	-	3737166	3747373	ENST00000647817.1	6	5076	MSTRG.213	TP73-AS1	0	0	0	0	80	2	14	0	72	0	0	7	0	2	0	16	97	0	0	1	0	0	0	0	0	0	0	1	4	0	0
1483	1483	chr1	-	3737193	3747373	ENST00000649123.1	5	4746	MSTRG.213	TP73-AS1	0	17	0	0	0	0	0	0	0	0	0	14	0	0	0	0	0	0	0	0	0	0	0	0	0	0	0	0	0	0	0
1484	1484	chr1	-	3737206	3746181	ENST00000648270.1	6	1908	MSTRG.213	TP73-AS1	0	0	3	0	0	0	0	0	0	0	0	0	4	0	0	0	0	0	0	0	0	0	0	0	0	0	0	0	4	0	0
1485	1485	chr1	-	3737212	3747373	ENST00000650037.1	6	3212	MSTRG.213	TP73-AS1	36	54	26	0	0	0	40	0	97	62	23	25	0	30	0	0	0	43	0	0	0	30	0	0	21	18	0	0	46	0	0
1486	1486	chr1	-	3737212	3747373	ENST00000650039.1	5	2803	MSTRG.213	TP73-AS1	0	0	4	0	0	0	0	11	0	0	0	0	0	0	0	10	0	89	0	0	30	0	86	70	0	96	0	24	0	182	0
1487	1487	chr1	-	3737338	3747373	ENST00000649468.1	6	2765	MSTRG.213	TP73-AS1	9	0	0	0	5	6	1	14	0	6	0	0	6	0	0	16	0	0	0	0	91	0	3	20	0	4	0	0	0	15	0
1488	1488	chr1	-	3737529	3746436	ENST00000648553.1	6	3163	MSTRG.213	TP73-AS1	0	0	0	0	0	0	0	0	0	0	0	0	73	0	0	0	0	0	0	0	0	0	0	0	0	0	0	0	0	0	0
1489	1489	chr1	-	3737539	3747373	ENST00000649348.1	5	4354	MSTRG.213	TP73-AS1	18	1	1	23	0	11	53	3	84	0	18	1	26	4	0	0	2	0	0	0	0	1	0	0	0	66	5	55	55	9	15
1490	1490	chr1	-	3737594	3747373	ENST00000636630.1	6	2879	MSTRG.213	TP73-AS1	31	27	32	0	0	0	30	0	34	16	21	0	0	24	0	0	0	20	0	0	0	9	0	0	15	18	0	0	30	0	0
1491	1491	chr1	-	3738075	3742911	ENST00000587071.5	4	790	MSTRG.213	TP73-AS1	0	9	0	1	2	0	0	0	0	0	0	0	0	0	1	0	1	0	0	0	1	0	4	1	0	0	2	0	0	0	1
1492	1492	chr1	-	3738434	3747373	ENST00000637775.1	8	2086	MSTRG.213	TP73-AS1	0	1	0	2	0	1	5	0	8	1	0	1	0	0	1	2	4	2	0	0	0	0	0	0	1	3	0	0	0	0	0
1493	1493	chr1	-	3738447	3743371	ENST00000608600.1	5	598	MSTRG.213	TP73-AS1	0	0	0	0	0	0	0	0	0	0	0	0	2	0	0	0	0	0	0	0	0	0	0	3	0	0	1	0	0	0	1
1494	1494	chr1	-	3739458	3747373	ENST00000649290.1	5	3069	MSTRG.213	TP73-AS1	0	0	0	19	22	0	2	32	0	56	0	0	0	0	49	60	37	10	0	0	0	0	57	37	1	0	20	0	0	214	58
1495	1495	chr1	-	3739705	3747373	ENST00000647686.1	4	2960	MSTRG.213	TP73-AS1	0	0	0	0	0	0	0	0	0	5	0	0	5	6	3	5	0	17	0	0	3	17	0	0	0	0	0	3	8	0	0
1496	1496	chr1	-	3739848	3743190	ENST00000648935.1	2	3240	MSTRG.213	TP73-AS1	20	31	7	33	26	26	38	53	42	16	0	35	39	24	37	22	57	0	0	8	0	15	26	13	53	44	38	34	51	25	29
1497	1497	chr1	-	3739989	3747373	ENST00000649413.1	4	2453	MSTRG.213	TP73-AS1	29	100	10	16	12	132	51	58	72	14	31	65	0	17	43	41	72	37	62	9	0	7	22	16	63	25	12	47	9	38	97
1498	1498	chr1	-	3740137	3743261	ENST00000624948.1	4	714	MSTRG.213	TP73-AS1	0	1	0	0	0	1	1	0	6	0	0	0	0	0	0	1	2	1	2	0	0	0	0	0	1	8	0	0	0	0	0
1499	1499	chr1	+	3746460	3757189	ENST00000636250.1	6	2685	MSTRG.215	CCDC27	0	0	0	0	0	0	0	0	0	0	0	0	0	0	0	0	0	0	0	0	0	0	0	0	0	0	0	0	0	0	0
1500	1500	chr1	+	3752445	3771645	ENST00000462521.2	12	2252	MSTRG.215	CCDC27	2	2	0	0	0	0	0	0	4	0	0	0	0	0	0	0	0	0	0	0	0	0	0	0	0	0	0	0	0	3	0
1501	1501	chr1	+	3752450	3771645	ENST00000294600.7	12	2125	MSTRG.215	CCDC27	0	0	0	0	0	0	0	0	0	0	0	0	0	0	0	0	0	0	0	0	0	0	0	0	0	0	0	0	0	0	0
1502	1502	chr1	+	3772749	3775956	ENST00000642557.4	4	506	ENSG00000235169.11	SMIM1	15	8	0	11	0	0	10	17	11	0	21	0	9	9	14	15	0	0	0	6	0	4	11	0	0	4	5	8	3	5	22
1503	1503	chr1	+	3772771	3775670	ENST00000561886.2	3	509	ENSG00000235169.11	SMIM1	1	2	0	7	15	3	15	0	14	0	2	0	0	2	4	4	5	0	5	2	0	0	6	1	1	4	13	3	4	11	8
1504	1504	chr1	+	3772787	3775982	ENST00000444870.7	4	547	ENSG00000235169.11	SMIM1	1	0	13	9	4	7	13	0	3	1	4	11	13	9	9	9	3	16	0	0	4	7	6	4	13	1	7	3	3	8	5
1505	1505	chr1	+	3772825	3775388	ENST00000452264.1	2	447	ENSG00000235169.11	SMIM1	7	1	0	7	5	1	4	0	1	6	1	0	1	11	1	4	1	2	0	0	4	8	3	1	0	1	0	2	0	0	2
1506	1506	chr1	-	3778249	3796501	MSTRG.205.1	8	4060	MSTRG.205	.	0	3	0	0	0	0	0	0	6	0	0	0	0	0	0	0	6	0	0	0	0	1590	5	0	11	3	0	2	0	2	0
1507	1507	chr1	-	3778559	3796501	ENST00000378251.3	7	4306	MSTRG.205	LRRC47	3473	5271	3768	2999	3282	2823	2395	2903	2945	3384	3417	3223	3614	2607	2661	2480	3086	3020	2984	3265	2940	1424	2649	3094	2866	2202	2289	2241	2588	2212	2417
1508	1508	chr1	-	3781135	3784175	ENST00000462356.5	4	575	MSTRG.205	LRRC47	5	2	1	11	11	8	11	13	6	2	1	6	11	1	2	5	10	5	3	3	1	3	6	2	15	13	6	14	6	16	20
1509	1509	chr1	-	3781290	3784111	ENST00000479239.1	5	498	MSTRG.205	LRRC47	0	4	0	11	5	0	6	13	14	2	4	10	19	2	3	4	8	5	3	3	2	6	13	8	3	11	13	2	8	7	12
1510	1510	chr1	+	3782815	3783111	ENST00000581512.2	1	297	MSTRG.206	RN7SL574P	23	9	5	0	19	8	14	15	27	6	0	6	5	6	10	15	8	18	0	5	2	10	5	6	17	6	14	11	16	4	15
1511	1511	chr1	+	3785008	3785538	ENST00000607459.1	1	531	MSTRG.207	AL365330.1	23	8	15	20	23	25	36	48	64	23	10	12	37	10	24	27	30	23	15	5	8	37	24	6	64	38	61	12	33	37	45
1512	1512	chr1	.	3794168	3794586	MSTRG.208.1	1	419	MSTRG.208	.	164	29	124	140	20	7	136	76	112	62	112	142	166	219	138	59	250	41	155	63	10	36	124	62	95	77	189	161	280	160	58
1513	1513	chr1	-	3812086	3846005	ENST00000675966.1	17	7766	MSTRG.216	CEP104	7	10	0	12	14	23	35	113	71	9	31	17	32	0	184	11	17	19	115	8	15	97	64	4	28	47	142	48	122	38	165
1514	1514	chr1	-	3812086	3857233	ENST00000378230.8	22	6453	MSTRG.216	CEP104	2136	1831	2558	1028	629	1724	1007	1706	1718	1163	1509	1318	1785	1209	1020	1801	1829	1361	1595	1750	1916	1384	924	1790	1427	1062	541	1488	887	1043	822
1515	1515	chr1	-	3812086	3857233	ENST00000674623.1	23	6581	MSTRG.216	CEP104	12	16	0	0	214	4	150	3	6	3	4	8	7	5	0	0	209	6	6	6	8	11	4	2	10	9	7	22	11	5	11
1516	1516	chr1	-	3812086	3857233	ENST00000674879.1	21	7052	MSTRG.216	CEP104	390	141	4	41	2	106	216	27	224	16	117	198	14	34	6	157	29	330	68	8	22	247	345	199	204	313	528	10	200	25	281
1517	1517	chr1	-	3812086	3857233	ENST00000674985.1	22	6457	MSTRG.216	CEP104	0	0	0	0	0	0	0	0	0	0	252	298	0	178	0	0	0	0	0	0	0	0	216	0	129	0	0	0	0	0	111
1518	1518	chr1	-	3812086	3857233	ENST00000675108.1	23	6722	MSTRG.216	CEP104	0	8	4	3	9	5	21	17	29	13	0	19	17	3	15	8	16	12	14	7	13	13	24	9	32	21	23	7	10	12	18
1519	1519	chr1	-	3812086	3857233	ENST00000675200.1	23	6366	MSTRG.216	CEP104	0	0	0	0	0	3	128	0	0	0	0	0	0	0	0	0	105	0	0	0	1	0	0	0	0	0	0	0	0	0	134
1520	1520	chr1	-	3812086	3857233	ENST00000675666.1	21	6385	MSTRG.216	CEP104	0	259	0	0	0	0	0	331	0	0	0	0	0	0	0	0	0	0	0	0	0	0	95	0	224	0	0	0	0	0	0
1521	1521	chr1	-	3812086	3857233	ENST00000675677.1	21	6255	MSTRG.216	CEP104	0	165	334	384	73	222	121	0	187	118	268	285	248	137	0	207	64	344	0	0	323	116	37	193	338	248	321	251	251	0	0
1522	1522	chr1	-	3812086	3857233	ENST00000675750.1	23	6367	MSTRG.216	CEP104	20	3	0	0	3	2	0	16	13	4	2	0	0	2	0	2	4	7	2	2	3	0	3	3	9	10	7	7	6	2	7
1523	1523	chr1	-	3812086	3857233	ENST00000676009.1	21	6416	MSTRG.216	CEP104	0	0	0	0	0	0	0	0	0	0	0	0	0	0	0	0	0	0	0	0	0	0	0	0	0	0	0	0	0	0	0
1524	1524	chr1	-	3812086	3857233	ENST00000676052.1	22	6471	MSTRG.216	CEP104	0	475	212	0	170	0	0	0	154	182	0	0	119	0	0	0	0	0	247	0	0	371	0	0	0	152	0	0	231	0	0
1525	1525	chr1	-	3812086	3857396	ENST00000674558.1	23	6305	MSTRG.216	CEP104	0	0	2	0	0	0	0	0	0	0	0	0	0	0	0	0	0	0	0	0	0	0	0	0	0	0	0	0	0	0	0
1526	1526	chr1	-	3812087	3857233	MSTRG.216.14	23	5442	MSTRG.216	.	0	1142	0	0	1526	0	0	0	0	0	0	0	0	844	633	0	0	0	0	0	0	0	0	0	0	0	0	0	0	598	0
1527	1527	chr1	-	3812096	3857233	MSTRG.216.15	23	5885	MSTRG.216	.	0	0	0	0	0	0	0	241	0	0	0	0	433	0	0	0	0	0	448	401	0	0	0	0	0	180	414	0	0	0	461
1528	1528	chr1	-	3813031	3847704	ENST00000675334.1	19	4953	MSTRG.216	CEP104	40	10	30	48	9	21	46	9	92	13	15	65	26	50	5	18	76	33	10	32	6	17	272	34	30	13	28	89	23	12	46
1529	1529	chr1	-	3813031	3857233	ENST00000674544.1	21	5334	MSTRG.216	CEP104	0	121	21	0	0	0	90	0	16	0	49	0	0	60	0	50	0	0	65	0	42	0	0	0	0	0	0	0	0	0	0
1530	1530	chr1	-	3813031	3857233	ENST00000675375.1	22	5334	MSTRG.216	CEP104	300	184	129	462	16	174	78	109	293	199	60	65	394	26	114	44	499	282	64	132	238	384	231	250	247	68	45	88	319	214	84
1531	1531	chr1	-	3813031	3857233	MSTRG.216.16	23	4992	MSTRG.216	.	0	0	0	0	0	0	0	0	0	692	0	0	0	0	0	0	0	0	0	0	0	0	0	0	0	0	0	0	0	0	0
1532	1532	chr1	-	3815239	3816458	ENST00000484420.1	2	458	MSTRG.216	CEP104	0	0	2	0	0	2	0	0	2	0	0	0	2	2	0	1	0	3	0	0	2	3	0	0	4	3	7	0	1	2	3
1533	1533	chr1	-	3816149	3857233	ENST00000428079.6	21	3152	MSTRG.216	CEP104	31	15	22	86	8	45	19	29	129	79	44	37	16	12	301	17	31	3	4	25	90	6	108	73	31	46	189	29	11	81	13
1534	1534	chr1	-	3816323	3837287	ENST00000438539.6	12	1801	MSTRG.216	CEP104	0	0	0	0	0	0	0	0	0	0	0	0	0	0	0	0	0	0	0	0	0	0	0	0	0	0	0	0	0	0	0
1535	1535	chr1	-	3822776	3857233	ENST00000461667.2	20	3328	MSTRG.216	CEP104	178	55	38	28	65	93	239	80	94	147	104	181	114	55	201	21	49	119	169	39	68	33	42	21	371	42	248	57	27	117	134
1536	1536	chr1	-	3829692	3831224	ENST00000495701.1	2	485	MSTRG.216	CEP104	7	4	1	1	6	3	6	3	3	5	2	9	0	0	3	4	5	2	4	1	0	2	0	0	3	6	9	3	8	0	2
1537	1537	chr1	-	3831091	3837287	ENST00000460038.5	4	847	MSTRG.216	CEP104	0	0	0	0	0	0	0	0	0	0	0	0	0	0	0	0	0	0	0	0	0	0	0	0	0	0	0	0	0	0	0
1538	1538	chr1	-	3833671	3857233	ENST00000494653.5	12	2209	MSTRG.216	CEP104	42	10	5	14	6	3	16	8	12	12	59	13	3	5	6	4	10	29	78	24	8	86	5	14	33	14	13	13	10	8	6
1539	1539	chr1	-	3837816	3857233	ENST00000675520.1	8	2398	MSTRG.216	CEP104	8	21	6	37	5	2	47	3	18	21	6	8	0	32	0	9	30	23	1	1	17	4	7	2	87	14	2	5	3	1	8
1540	1540	chr1	-	3843109	3857233	ENST00000378223.3	7	1140	MSTRG.216	CEP104	0	0	0	6	3	4	3	17	0	0	0	3	3	3	0	5	6	7	3	3	5	1	5	0	11	11	6	8	1	3	11
1541	1541	chr1	-	3846577	3857233	ENST00000676046.1	4	1683	MSTRG.216	CEP104	28	11	4	8	4	17	52	30	64	9	12	19	24	7	18	37	11	2	14	5	1	16	21	11	38	44	47	23	20	13	43
1542	1542	chr1	+	3857267	3860506	ENST00000625756.2	3	665	MSTRG.217	DFFB	0	0	0	0	0	0	0	0	0	0	0	0	0	0	0	0	0	0	0	0	0	0	0	0	0	0	0	0	0	0	0
1543	1543	chr1	+	3857267	3885429	ENST00000338895.7	7	3114	MSTRG.217	DFFB	0	0	10	5	2	0	16	2	0	0	0	1	10	9	3	2	0	11	3	153	0	0	2	11	9	7	0	10	0	0	3
1544	1544	chr1	+	3857281	3885429	ENST00000491998.5	8	3152	MSTRG.217	DFFB	5	10	1	12	20	2	0	10	5	3	11	4	2	6	11	7	8	94	0	4	8	13	7	21	0	5	12	70	0	0	0
1545	1545	chr1	+	3857460	3885429	ENST00000468793.5	8	2986	MSTRG.217	DFFB	17	19	0	8	0	4	0	15	27	10	2	20	15	10	7	3	24	4	0	6	7	49	13	1	4	2	2	3	15	16	12
1546	1546	chr1	+	3857473	3885429	ENST00000339350.7	7	3005	MSTRG.217	DFFB	9	0	0	2	0	4	6	4	19	2	0	3	4	8	0	11	9	5	0	0	0	0	5	0	3	0	17	3	2	6	12
1547	1547	chr1	+	3857473	3885429	ENST00000477548.5	8	2923	MSTRG.217	DFFB	0	1	0	0	5	2	5	0	11	4	3	1	5	0	0	0	6	3	4	3	0	2	5	2	3	9	0	0	8	2	6
1548	1548	chr1	+	3857476	3885429	ENST00000378209.8	7	2833	MSTRG.217	DFFB	297	995	943	601	771	670	547	714	769	464	852	592	840	576	477	512	631	552	591	577	775	715	601	661	567	536	459	508	590	491	473
1549	1549	chr1	+	3857517	3885429	ENST00000378206.5	7	2842	MSTRG.217	DFFB	410	202	0	0	0	0	0	0	0	54	0	0	0	0	0	0	0	0	0	0	0	0	0	0	0	0	0	0	0	0	0
1550	1550	chr1	+	3857600	3885429	ENST00000475969.5	7	2731	MSTRG.217	DFFB	0	37	0	0	0	0	0	0	0	0	0	0	0	0	43	0	0	0	0	5	0	0	0	0	0	0	0	0	0	0	0
1551	1551	chr1	+	3867663	3872572	ENST00000481945.1	3	663	MSTRG.217	DFFB	1	7	4	2	2	0	4	8	7	3	0	3	5	2	0	0	4	5	0	0	3	1	1	1	4	4	6	4	4	2	4
1552	1552	chr1	+	3883507	3885429	ENST00000461150.1	2	686	MSTRG.217	DFFB	3	0	0	0	0	2	0	0	0	0	0	2	0	0	0	0	0	0	0	0	0	0	2	1	0	3	0	0	0	0	0
1553	1553	chr1	-	3889125	3900293	ENST00000474140.1	3	3499	MSTRG.218	C1orf174	78	438	65	188	520	444	463	403	883	112	32	239	257	270	237	224	384	735	9	130	127	221	189	83	258	392	426	348	212	465	293
1554	1554	chr1	-	3889125	3900293	ENST00000486765.5	5	2563	MSTRG.218	C1orf174	19	69	29	43	59	92	32	97	62	21	24	31	128	31	28	56	60	34	50	24	18	46	36	14	59	32	51	20	63	125	76
1555	1555	chr1	-	3889133	3900293	ENST00000361605.4	4	1666	MSTRG.218	C1orf174	1385	1738	1785	1199	1041	658	802	1081	753	798	404	173	54	1054	1172	899	1062	550	892	1395	1407	1137	940	1379	1107	744	824	622	1081	112	935
1556	1556	chr1	-	3889153	3900293	ENST00000679703.1	5	1942	MSTRG.218	C1orf174	3	0	0	4	2	0	0	0	4	14	0	8	0	0	2	0	0	0	0	0	0	0	0	6	0	0	0	0	0	0	0
1557	1557	chr1	-	3889153	3900293	ENST00000679946.1	4	2255	MSTRG.218	C1orf174	0	0	0	0	0	323	0	0	0	0	0	0	0	0	0	0	0	0	0	0	0	0	0	0	0	0	0	0	0	0	0
1558	1558	chr1	-	3889153	3900293	ENST00000680054.1	5	1800	MSTRG.218	C1orf174	0	0	0	0	0	0	0	0	0	0	0	0	373	13	0	0	0	0	0	0	0	0	0	0	0	0	0	0	0	0	0
1559	1559	chr1	-	3889153	3900293	ENST00000680169.1	4	1639	MSTRG.218	C1orf174	0	0	23	0	0	0	0	0	0	0	212	0	0	0	0	0	0	0	141	0	0	0	0	0	0	0	0	110	40	349	0
1560	1560	chr1	-	3889153	3900293	ENST00000680279.1	5	1891	MSTRG.218	C1orf174	0	2	0	0	0	0	0	0	0	0	0	0	0	0	0	0	0	0	0	0	6	2	0	0	0	7	9	0	0	0	0
1561	1561	chr1	-	3889153	3900293	ENST00000681823.1	4	1788	MSTRG.218	C1orf174	0	0	0	47	0	0	0	28	0	0	867	706	418	0	0	0	0	0	170	0	0	0	0	0	0	0	0	0	0	0	0
1562	1562	chr1	-	3889747	3900293	ENST00000680535.1	3	1547	MSTRG.218	C1orf174	10	195	7	20	16	75	60	16	88	20	63	35	333	45	6	26	10	88	230	6	34	24	64	6	38	44	25	38	11	143	36
1563	1563	chr1	-	3890819	3900293	ENST00000679929.1	3	610	MSTRG.218	C1orf174	0	0	0	0	0	0	0	0	0	0	0	0	0	0	0	0	0	0	2	0	0	0	0	0	0	0	0	0	0	0	0
1564	1564	chr1	+	3900352	3916486	ENST00000667408.1	2	2372	MSTRG.219	LINC01134	19	28	44	0	14	0	4	0	3	85	0	23	49	10	6	0	64	54	38	38	54	0	0	45	0	34	0	0	58	31	7
1565	1565	chr1	+	3900372	3905532	ENST00000413332.5	3	634	MSTRG.219	LINC01134	9	18	6	17	10	9	18	19	16	18	5	16	23	7	4	22	7	24	11	10	4	17	15	10	32	19	34	12	4	13	25
1566	1566	chr1	+	3900401	3914290	MSTRG.219.4	2	830	MSTRG.219	.	0	28	11	0	18	2	16	0	5	21	0	0	14	12	3	0	10	0	15	8	16	5	0	8	24	0	22	0	5	0	10
1567	1567	chr1	+	3900401	3917225	MSTRG.219.3	2	970	MSTRG.219	.	0	6	14	0	5	1	7	18	14	0	0	4	0	7	5	0	0	0	0	11	0	29	46	14	0	0	0	0	0	0	5
1568	1568	chr1	+	3900404	3917225	ENST00000442673.1	2	3059	MSTRG.219	LINC01134	0	59	16	0	72	74	67	0	65	0	15	40	0	68	26	0	0	0	0	18	0	68	0	17	111	0	89	0	0	0	63
1569	1569	chr1	+	3900416	3916486	ENST00000439488.1	4	2979	MSTRG.219	LINC01134	61	4	29	57	29	60	20	47	52	60	62	39	5	19	37	86	31	60	9	3	27	42	68	19	7	51	0	76	18	75	31
1570	1570	chr1	+	3940486	3949866	ENST00000456897.6	3	1203	ENSG00000233304.7	LINC01346	0	0	0	0	0	0	0	0	0	0	0	0	0	0	0	0	0	0	0	0	0	0	0	0	0	0	0	0	0	0	0
1571	1571	chr1	+	3940565	3945462	ENST00000635619.1	3	559	ENSG00000233304.7	LINC01346	0	0	0	0	0	0	0	0	0	0	0	0	0	0	0	0	0	0	0	0	0	0	0	0	0	0	0	0	0	0	0
1572	1572	chr1	+	3940617	3955262	ENST00000412674.1	3	3242	ENSG00000233304.7	LINC01346	0	0	0	0	0	0	0	0	0	0	0	0	0	0	0	0	0	0	0	0	0	0	0	0	0	0	0	0	0	0	0
1573	1573	chr1	-	3944547	3948900	ENST00000635247.1	6	1646	ENSG00000226374.3	LINC01345	0	0	0	0	0	0	0	0	0	0	0	0	0	0	0	0	0	0	0	0	0	0	0	0	0	0	0	0	0	0	0
1574	1574	chr1	-	3944561	3948900	ENST00000635127.1	4	1402	ENSG00000226374.3	LINC01345	0	0	0	0	0	0	0	0	0	0	0	0	0	0	0	0	0	0	0	0	0	0	0	0	0	0	0	0	0	0	0
1575	1575	chr1	-	3947144	3949024	ENST00000425194.2	3	986	ENSG00000226374.3	LINC01345	0	0	0	0	0	0	0	0	0	0	0	0	0	0	0	0	0	0	0	0	0	0	0	0	0	0	0	0	0	0	0
1576	1576	chr1	-	3947144	3949024	ENST00000671015.1	2	1253	ENSG00000226374.3	LINC01345	0	0	0	0	0	0	0	0	0	0	0	0	0	0	0	0	0	0	0	0	0	0	0	0	0	0	0	0	0	0	0
1577	1577	chr1	+	3947756	3949866	ENST00000664502.1	2	1406	ENSG00000233304.7	LINC01346	0	0	0	0	0	0	0	0	0	0	0	0	0	0	0	0	0	0	0	0	0	0	0	0	0	0	0	0	0	0	0
1578	1578	chr1	+	3976133	4012704	ENST00000642026.2	3	758	ENSG00000284668.2	LINC02780	0	0	0	0	0	0	0	0	0	0	0	0	0	0	0	0	0	0	0	0	0	0	0	0	0	0	0	0	0	0	0
1579	1579	chr1	+	3976140	3998058	ENST00000641562.1	6	540	ENSG00000284668.2	LINC02780	0	0	0	0	0	0	0	0	0	0	0	0	0	0	0	0	0	0	0	0	0	0	0	0	0	0	0	0	0	0	0
1580	1580	chr1	+	3976140	3998855	ENST00000641078.1	4	1258	ENSG00000284668.2	LINC02780	0	0	0	0	0	0	0	0	0	0	0	0	0	0	0	0	0	0	0	0	0	0	0	0	0	0	0	0	0	0	0
1581	1581	chr1	-	4012921	4019508	ENST00000642139.1	2	4817	ENSG00000284703.1	AL805961.1	0	0	0	0	0	0	0	0	0	0	0	0	0	0	0	0	0	0	0	0	0	0	0	0	0	0	0	0	0	0	0
1582	1582	chr1	-	4175528	4175899	ENST00000449232.1	1	372	ENSG00000229280.1	EEF1DP6	0	0	0	0	0	0	0	0	0	0	0	0	0	1	0	0	0	0	0	0	0	0	0	0	0	0	0	0	0	0	0
1583	1583	chr1	+	4412027	4424689	ENST00000635002.1	5	1392	ENSG00000235054.4	LINC01777	0	0	0	0	0	0	0	0	0	0	0	0	0	0	0	0	0	0	0	0	0	0	0	0	0	0	0	0	0	0	0
1584	1584	chr1	+	4412042	4424687	ENST00000635312.2	6	1509	ENSG00000235054.4	LINC01777	0	0	0	0	0	0	0	0	0	0	0	0	0	0	0	0	0	0	0	0	0	0	0	0	0	0	0	0	0	0	0
1585	1585	chr1	+	4412042	4424687	ENST00000669931.1	6	1803	ENSG00000235054.4	LINC01777	0	0	0	0	0	0	0	0	0	0	0	0	0	0	0	0	0	0	0	0	0	0	0	0	0	0	0	0	0	0	0
1586	1586	chr1	+	4412051	4424687	ENST00000423197.2	6	2077	ENSG00000235054.4	LINC01777	0	0	0	0	0	0	0	0	0	0	0	0	0	0	0	0	0	0	0	0	0	0	0	0	0	0	0	0	0	0	0
1587	1587	chr1	+	4412079	4418107	ENST00000665284.1	4	853	ENSG00000235054.4	LINC01777	0	0	0	0	0	0	0	0	0	0	0	0	0	0	0	0	0	0	0	0	0	0	0	0	0	0	0	0	0	0	0
1588	1588	chr1	+	4412081	4416881	ENST00000663417.1	4	984	ENSG00000235054.4	LINC01777	0	0	0	0	0	0	0	0	0	0	0	0	0	0	0	0	0	0	0	0	0	0	0	0	0	0	0	0	0	0	0
1589	1589	chr1	+	4412089	4418106	ENST00000670434.1	4	1125	ENSG00000235054.4	LINC01777	0	0	0	0	0	0	0	0	0	0	0	0	0	0	0	0	0	0	0	0	0	0	0	0	0	0	0	0	0	0	0
1590	1590	chr1	+	4412095	4424687	ENST00000668086.1	5	1605	ENSG00000235054.4	LINC01777	0	0	0	0	0	0	0	0	0	0	0	0	0	0	0	0	0	0	0	0	0	0	0	0	0	0	0	0	0	0	0
1591	1591	chr1	+	4412096	4416881	ENST00000633821.2	4	686	ENSG00000235054.4	LINC01777	0	0	0	0	0	0	0	0	0	0	0	0	0	0	0	0	0	0	0	0	0	0	0	0	0	0	0	0	0	0	0
1592	1592	chr1	+	4412139	4418106	ENST00000671656.1	4	769	ENSG00000235054.4	LINC01777	0	0	0	0	0	0	0	0	0	0	0	0	0	0	0	0	0	0	0	0	0	0	0	0	0	0	0	0	0	0	0
1593	1593	chr1	+	4412139	4424687	ENST00000659315.1	6	1590	ENSG00000235054.4	LINC01777	0	0	0	0	0	0	0	0	0	0	0	0	0	0	0	0	0	0	0	0	0	0	0	0	0	0	0	0	0	0	0
1594	1594	chr1	+	4415553	4424687	ENST00000667352.1	4	1278	ENSG00000235054.4	LINC01777	0	0	0	0	0	0	0	0	0	0	0	0	0	0	0	0	0	0	0	0	0	0	0	0	0	0	0	0	0	0	0
1595	1595	chr1	+	4416311	4424689	ENST00000635642.1	4	1347	ENSG00000235054.4	LINC01777	0	0	0	0	0	0	0	0	0	0	0	0	0	0	0	0	0	0	0	0	0	0	0	0	0	0	0	0	0	0	0
1596	1596	chr1	-	4479131	4484375	ENST00000641472.1	2	3402	ENSG00000284694.1	AL355602.1	0	0	0	0	0	0	0	0	0	0	0	0	0	0	0	0	0	0	0	0	0	0	0	0	0	0	0	0	0	0	0
1597	1597	chr1	-	4551735	4552145	ENST00000438791.2	2	356	ENSG00000227169.2	Z98747.1	0	0	0	0	0	0	0	0	0	0	0	0	0	0	0	0	0	0	0	0	0	0	0	0	0	0	0	0	0	0	0
1598	1598	chr1	+	4571481	4594009	ENST00000634256.1	2	1107	ENSG00000232596.3	LINC01646	0	0	0	0	0	0	0	0	0	0	0	0	0	0	0	0	0	0	0	0	0	0	0	0	0	0	0	0	0	0	0
1599	1599	chr1	+	4571489	4594009	ENST00000667354.1	4	713	ENSG00000232596.3	LINC01646	0	0	0	0	0	0	0	0	0	0	0	0	0	0	0	0	0	0	0	0	0	0	0	0	0	0	0	0	0	0	0
1600	1600	chr1	+	4571499	4594016	ENST00000666685.1	2	1096	ENSG00000232596.3	LINC01646	0	0	0	0	0	0	0	0	0	0	0	0	0	0	0	0	0	0	0	0	0	0	0	0	0	0	0	0	0	0	0
1601	1601	chr1	+	4571504	4583708	ENST00000635556.1	4	914	ENSG00000232596.3	LINC01646	0	0	0	0	0	0	0	0	0	0	0	0	0	0	0	0	0	0	0	0	0	0	0	0	0	0	0	0	0	0	0
1602	1602	chr1	+	4571504	4594009	ENST00000659083.1	3	1213	ENSG00000232596.3	LINC01646	0	0	0	0	0	0	0	0	0	0	0	0	0	0	0	0	0	0	0	0	0	0	0	0	0	0	0	0	0	0	0
1603	1603	chr1	+	4571513	4594016	ENST00000659059.1	3	1205	ENSG00000232596.3	LINC01646	0	0	0	0	0	0	0	0	0	0	0	0	0	0	0	0	0	0	0	0	0	0	0	0	0	0	0	0	0	0	0
1604	1604	chr1	+	4571516	4585094	ENST00000661628.1	4	1531	ENSG00000232596.3	LINC01646	0	0	0	0	0	0	0	0	0	0	0	0	0	0	0	0	0	0	0	0	0	0	0	0	0	0	0	0	0	0	0
1605	1605	chr1	+	4571548	4583421	ENST00000420522.1	5	682	ENSG00000232596.3	LINC01646	0	0	0	0	0	0	0	0	0	0	0	0	0	0	0	0	0	0	0	0	0	0	0	0	0	0	0	0	0	0	0
1606	1606	chr1	+	4654609	4792534	ENST00000378191.5	6	12102	ENSG00000196581.11	AJAP1	0	0	0	0	0	0	0	0	0	0	0	0	0	0	0	0	0	0	0	0	0	0	0	0	0	0	0	0	0	0	0
1607	1607	chr1	+	4654732	4777794	ENST00000378190.7	6	2383	ENSG00000196581.11	AJAP1	0	0	0	0	0	0	0	0	0	0	0	0	0	0	0	0	0	0	0	0	0	0	0	0	0	0	0	0	0	0	0
1608	1608	chr1	+	4711155	4712165	ENST00000466761.1	2	298	ENSG00000196581.11	AJAP1	0	0	0	0	0	0	0	0	0	0	0	0	0	0	0	0	0	0	0	0	0	0	0	0	0	0	0	0	0	0	0
1609	1609	chr1	-	4730211	4733745	ENST00000658045.1	2	3030	ENSG00000287586.1	Z98886.1	0	0	0	0	0	0	0	0	0	0	0	0	0	0	0	0	0	0	0	0	0	0	0	0	0	0	0	0	0	0	0
1610	1610	chr1	-	4730272	4734992	ENST00000661891.1	2	2954	ENSG00000287586.1	Z98886.1	0	0	0	0	0	0	0	0	0	0	0	0	0	0	0	0	0	0	0	0	0	0	0	0	0	0	0	0	0	0	0
1611	1611	chr1	-	4963954	4973298	ENST00000641254.1	3	464	ENSG00000284739.1	BX005132.1	0	0	0	0	0	0	0	0	0	0	0	0	0	0	0	0	0	0	0	0	0	0	0	0	0	0	0	0	0	0	0
1612	1612	chr1	+	4973381	4981568	ENST00000641403.1	5	1580	ENSG00000284674.1	LINC02781	0	0	0	0	0	0	0	0	0	0	0	0	0	0	0	0	0	0	0	0	0	0	0	0	0	0	0	0	0	0	0
1613	1613	chr1	-	5086459	5090899	ENST00000443270.1	4	449	ENSG00000231510.1	LINC02782	0	0	0	0	0	0	0	0	0	0	0	0	0	0	0	0	0	0	0	0	0	0	0	0	0	0	0	0	0	0	0
1614	1614	chr1	-	5301928	5307394	ENST00000641871.1	4	1225	ENSG00000284616.1	AL139823.1	0	0	0	0	0	0	0	0	0	0	0	0	0	0	0	0	0	0	0	0	0	0	0	0	0	0	0	0	0	0	0
1615	1615	chr1	-	5478736	5492889	ENST00000641426.1	3	679	ENSG00000284692.2	Z98259.3	0	0	0	0	0	0	0	0	0	0	0	0	0	0	0	0	0	0	0	0	0	0	0	0	0	0	0	0	0	0	0
1616	1616	chr1	-	5480787	5482028	ENST00000641583.1	2	609	ENSG00000284666.1	Z98259.2	0	0	0	0	0	0	0	0	0	0	0	0	0	0	0	0	0	0	0	0	0	0	0	0	0	0	0	0	0	0	0
1617	1617	chr1	-	5489795	5493057	ENST00000641860.1	3	2210	ENSG00000284692.2	Z98259.3	0	0	0	0	0	0	0	0	0	0	0	0	0	0	0	0	0	0	0	0	0	0	0	0	0	0	0	0	0	0	0
1618	1618	chr1	-	5490829	5492804	ENST00000649109.1	4	830	ENSG00000284692.2	Z98259.3	0	0	0	0	0	0	0	0	0	0	0	0	0	0	0	0	0	0	0	0	0	0	0	0	0	0	0	0	0	0	0
1619	1619	chr1	+	5492978	5494674	ENST00000564261.1	1	1697	ENSG00000260972.1	Z98259.1	0	0	0	0	0	0	0	0	0	0	0	0	0	0	0	0	0	0	0	0	0	0	0	0	0	0	0	0	0	0	0
1620	1620	chr1	+	5554747	5554881	ENST00000637697.1	1	135	ENSG00000283356.1	Z97988.2	0	0	0	0	0	0	0	0	0	0	0	0	0	0	0	0	0	0	0	0	0	0	0	0	0	0	0	0	0	0	0
1621	1621	chr1	-	5561709	5668255	ENST00000637702.1	3	847	ENSG00000236948.2	AL365255.1	0	0	0	0	0	0	0	0	0	0	0	0	0	0	0	0	0	0	0	0	0	0	0	0	0	0	0	0	0	0	0
1622	1622	chr1	+	5564071	5564143	ENST00000579887.1	1	73	ENSG00000264341.1	Z97988.1	0	0	0	0	0	0	0	0	0	0	0	0	0	0	0	0	0	0	0	0	0	0	0	0	0	0	0	0	0	0	0
1623	1623	chr1	-	5587368	5668295	ENST00000413887.1	2	363	ENSG00000236948.2	AL365255.1	0	0	0	0	0	0	0	0	0	0	0	0	0	0	0	0	0	0	0	0	0	0	0	0	0	0	0	0	0	0	0
1624	1624	chr1	-	5862672	5862741	ENST00000582517.1	1	70	MSTRG.220	MIR4689	1	0	1	0	1	0	1	4	2	3	2	0	3	2	0	1	2	0	0	0	1	0	1	0	2	2	1	2	1	0	0
1625	1625	chr1	-	5862811	5867652	ENST00000460696.1	3	3967	MSTRG.221	NPHP4	0	0	23	37	58	71	76	127	144	27	26	39	43	35	29	39	132	133	43	34	5	16	25	6	94	107	89	66	105	19	50
1626	1626	chr1	-	5862811	5868375	ENST00000378161.5	3	4370	MSTRG.221	NPHP4	50	81	18	82	30	49	101	82	102	92	9	70	82	41	49	43	42	61	27	15	45	81	101	41	69	105	108	85	88	98	155
1627	1627	chr1	-	5862811	5992473	ENST00000378156.9	30	5003	MSTRG.221	NPHP4	459	733	417	544	525	392	427	463	630	547	513	472	498	540	768	389	489	394	228	421	384	392	401	230	397	86	481	476	607	251	574
1628	1628	chr1	-	5862811	5992473	ENST00000478423.6	26	4516	MSTRG.221	NPHP4	0	0	0	3	4	12	0	0	9	0	0	3	0	0	7	4	45	5	0	3	4	0	0	0	0	0	0	0	6	0	0
1629	1629	chr1	-	5862811	5992473	MSTRG.221.1	30	5000	MSTRG.221	.	410	263	356	239	319	412	363	603	639	366	332	304	489	353	0	451	380	492	308	356	253	325	513	515	379	705	269	420	335	640	332
1630	1630	chr1	-	5862811	5992473	MSTRG.221.2	29	4892	MSTRG.221	.	156	571	191	294	268	203	273	211	65	57	129	282	377	90	215	0	46	241	325	80	77	245	169	151	424	209	323	131	100	57	211
1631	1631	chr1	-	5862813	5992473	ENST00000489180.6	33	5548	MSTRG.221	NPHP4	8	30	10	9	23	5	36	32	36	50	15	34	22	11	7	37	26	30	2	9	0	15	12	7	33	17	45	24	18	20	30
1632	1632	chr1	-	5863265	5992473	ENST00000378169.7	27	4239	MSTRG.221	NPHP4	5	4	0	0	0	0	0	0	2	15	0	4	0	0	0	0	0	0	0	0	0	4	0	4	5	0	6	0	0	0	2
1633	1633	chr1	-	5867082	5873841	ENST00000468253.1	3	781	MSTRG.221	NPHP4	6	1	9	1	3	6	8	6	16	9	3	6	3	9	2	3	7	16	5	9	6	20	3	2	10	8	21	16	3	10	10
1634	1634	chr1	-	5874905	5877466	ENST00000506941.1	2	570	MSTRG.221	NPHP4	5	2	0	2	1	0	11	5	3	6	0	7	0	1	0	5	6	5	0	0	0	0	0	1	2	4	5	4	5	2	12
1635	1635	chr1	-	5876879	5882849	ENST00000470763.1	2	3156	MSTRG.221	NPHP4	54	37	26	69	51	41	115	170	157	105	27	43	69	30	39	55	85	95	11	27	13	61	148	15	147	120	97	108	82	70	108
1636	1636	chr1	-	5879505	5992473	ENST00000622020.4	20	3004	MSTRG.221	NPHP4	0	0	0	0	2	0	0	0	0	0	0	0	0	0	0	0	0	0	0	0	0	0	0	0	0	0	0	0	0	0	0
1637	1637	chr1	-	5886495	5905483	ENST00000466897.1	6	1351	MSTRG.221	NPHP4	8	6	4	18	28	16	30	43	26	8	9	8	18	3	7	7	22	36	9	0	12	5	13	13	16	31	38	19	30	17	32
1638	1638	chr1	+	5990927	6090475	ENST00000655548.1	10	671	MSTRG.222	KCNAB2	0	3	0	10	0	0	0	10	0	0	0	3	4	8	0	2	4	7	0	0	2	0	2	3	7	7	5	9	3	8	0
1639	1639	chr1	+	5991320	6090475	ENST00000378111.6	10	791	MSTRG.222	KCNAB2	13	11	0	4	4	9	10	27	20	12	10	21	13	5	5	8	11	15	0	0	0	17	11	8	19	29	27	0	20	10	17
1640	1640	chr1	+	5992262	6101193	ENST00000378097.6	16	4302	MSTRG.222	KCNAB2	92	0	0	11	11	39	50	1	0	14	0	0	14	0	0	50	16	129	96	29	0	0	0	0	0	51	29	0	8	0	2
1641	1641	chr1	+	5992639	6101193	ENST00000666163.1	15	3883	MSTRG.222	KCNAB2	0	0	0	27	28	42	42	2	0	0	0	0	89	0	134	5	69	107	0	0	0	0	1	0	0	2	2	0	24	0	7
1642	1642	chr1	+	5992666	6101193	ENST00000671676.1	17	4099	MSTRG.222	KCNAB2	0	0	0	26	0	0	0	0	0	0	42	0	0	0	0	0	14	0	0	0	0	0	0	0	0	0	0	0	8	0	0
1643	1643	chr1	+	5992671	6082274	ENST00000658691.1	7	695	MSTRG.222	KCNAB2	0	0	0	0	0	0	0	0	0	0	0	0	0	0	0	0	0	0	0	0	0	0	8	0	0	0	0	0	0	0	0
1644	1644	chr1	+	5992671	6082274	ENST00000658883.1	7	673	MSTRG.222	KCNAB2	0	1	0	7	3	3	1	5	0	0	2	1	0	2	1	0	4	4	0	3	0	0	0	0	1	2	3	0	5	3	0
1645	1645	chr1	+	5992675	6018968	ENST00000655748.1	2	448	MSTRG.222	KCNAB2	0	0	2	0	2	0	0	0	0	0	14	0	0	11	0	7	4	6	0	0	0	0	0	0	6	4	0	0	0	4	0
1646	1646	chr1	+	5992685	6074791	ENST00000435937.6	4	1336	MSTRG.222	KCNAB2	0	0	4	1	0	0	0	1	0	7	1	0	9	0	1	0	1	12	0	0	0	0	0	0	0	2	1	0	10	0	5
1647	1647	chr1	+	5992693	6007660	ENST00000493807.2	3	540	MSTRG.222	KCNAB2	3	2	0	0	4	3	4	0	0	3	6	4	0	0	0	0	0	0	0	0	0	0	2	0	4	3	14	0	6	0	0
1648	1648	chr1	+	5992703	6089007	ENST00000445501.6	9	557	MSTRG.222	KCNAB2	0	0	0	0	0	0	0	0	0	0	0	0	0	0	0	0	0	0	0	0	0	0	0	0	0	0	0	0	1	0	0
1649	1649	chr1	+	5992706	6074791	ENST00000478098.5	5	1357	MSTRG.222	KCNAB2	0	1	0	4	0	0	2	0	0	0	0	3	0	0	4	0	4	0	0	0	0	0	0	0	4	0	3	1	0	4	5
1650	1650	chr1	+	5992711	6089051	ENST00000668706.1	10	599	MSTRG.222	KCNAB2	0	1	0	0	0	0	0	0	0	0	0	0	0	1	0	0	0	0	2	0	0	0	0	2	0	0	0	0	0	0	0
1651	1651	chr1	+	5992711	6101193	ENST00000653262.1	16	3850	MSTRG.222	KCNAB2	0	0	0	0	0	0	0	0	0	0	0	0	0	0	0	0	0	0	0	0	0	0	0	0	0	0	0	0	2	0	0
1652	1652	chr1	+	5992714	6095443	ENST00000389632.9	10	665	MSTRG.222	KCNAB2	0	0	0	0	0	0	0	0	0	0	0	0	0	0	0	0	0	0	0	0	0	0	0	0	0	0	0	0	0	0	0
1653	1653	chr1	+	5992723	6018968	ENST00000657222.1	3	622	MSTRG.222	KCNAB2	0	0	0	0	0	0	8	6	9	0	0	0	3	0	0	0	0	0	0	0	0	3	0	0	0	0	8	3	0	0	3
1654	1654	chr1	+	5992731	6101193	ENST00000654144.1	13	5639	MSTRG.222	KCNAB2	0	0	0	18	0	0	0	0	0	0	23	0	0	0	0	2	4	0	0	0	0	0	25	0	0	0	63	30	0	0	3
1655	1655	chr1	+	5992753	6101193	ENST00000341524.6	17	3856	MSTRG.222	KCNAB2	0	0	0	0	0	0	0	0	0	0	0	0	0	0	0	0	0	0	0	0	0	0	0	0	0	0	0	0	0	0	0
1656	1656	chr1	+	5992760	6086371	ENST00000462676.3	7	997	MSTRG.222	KCNAB2	2	0	0	5	0	0	0	0	0	2	3	0	0	3	0	0	2	0	2	0	0	0	0	2	0	0	0	3	0	0	1
1657	1657	chr1	+	6026013	6101193	ENST00000428161.6	16	4208	MSTRG.222	KCNAB2	24	11	48	0	106	44	143	0	0	0	0	9	0	0	6	46	8	0	0	0	21	64	0	149	2	11	0	3	0	21	4
1658	1658	chr1	+	6026163	6101193	ENST00000352527.6	15	4016	MSTRG.222	KCNAB2	0	115	10	0	9	7	10	0	0	0	0	0	0	0	34	7	132	0	0	0	0	0	0	0	128	0	0	0	0	0	0
1659	1659	chr1	+	6026272	6086371	ENST00000663169.1	7	724	MSTRG.222	KCNAB2	0	0	0	0	0	0	0	0	0	0	0	0	0	0	0	0	0	0	0	0	0	0	0	0	0	0	0	0	0	0	0
1660	1660	chr1	+	6026275	6101193	ENST00000653635.1	14	5992	MSTRG.222	KCNAB2	0	13	0	13	4	5	20	5	24	44	0	9	40	18	6	6	4	16	0	0	0	7	0	0	18	42	0	0	19	0	0
1661	1661	chr1	+	6026276	6091262	ENST00000661248.1	10	1215	MSTRG.222	KCNAB2	0	0	0	4	0	0	0	4	5	0	0	0	10	0	6	0	2	0	0	0	0	0	14	0	0	6	0	4	0	0	0
1662	1662	chr1	+	6026294	6086371	ENST00000656198.1	8	744	MSTRG.222	KCNAB2	0	0	0	0	0	0	0	0	0	0	0	0	0	0	0	0	0	0	0	0	0	0	0	0	0	0	0	0	0	0	0
1663	1663	chr1	+	6026320	6101193	ENST00000602612.5	15	5028	MSTRG.222	KCNAB2	0	0	0	1	8	0	5	0	0	0	0	0	8	0	0	0	0	11	1	0	0	0	0	1	0	0	0	0	0	0	0
1664	1664	chr1	+	6026327	6101193	ENST00000481789.2	14	4863	MSTRG.222	KCNAB2	0	0	0	34	0	0	0	92	0	0	0	0	0	116	0	0	0	0	0	0	0	0	1	0	0	0	0	0	0	0	288
1665	1665	chr1	+	6026334	6089051	ENST00000656746.1	9	568	MSTRG.222	KCNAB2	0	0	0	0	0	0	0	0	0	0	0	0	0	0	0	0	0	0	0	1	0	0	0	0	0	0	0	0	0	0	0
1666	1666	chr1	+	6026345	6086371	ENST00000666299.1	6	1560	MSTRG.222	KCNAB2	0	7	0	0	11	0	0	5	3	3	4	0	7	0	0	8	0	10	0	0	4	5	0	0	3	12	8	0	11	0	0
1667	1667	chr1	+	6026345	6101193	ENST00000665338.1	14	5330	MSTRG.222	KCNAB2	0	27	64	19	13	5	44	70	123	7	0	8	8	0	0	7	7	6	6	0	0	7	26	0	5	34	0	39	5	14	0
1668	1668	chr1	+	6026347	6082816	ENST00000652845.1	5	932	MSTRG.222	KCNAB2	1	1	0	0	0	7	3	2	0	0	0	0	0	0	0	1	3	0	0	0	1	0	0	0	2	0	1	0	3	0	5
1669	1669	chr1	+	6026361	6072798	ENST00000655703.1	5	404	MSTRG.222	KCNAB2	0	0	0	0	0	0	0	0	0	0	0	0	0	0	0	0	0	0	0	0	0	0	0	0	0	0	0	0	0	0	0
1670	1670	chr1	+	6027297	6101193	ENST00000669250.1	15	3896	MSTRG.222	KCNAB2	0	0	0	0	0	5	0	0	0	1	0	0	0	0	0	0	0	0	0	0	0	0	5	0	0	15	0	0	1	0	0
1671	1671	chr1	+	6034283	6101193	ENST00000164247.5	16	4287	MSTRG.222	KCNAB2	0	0	0	0	0	7	0	0	0	0	0	0	0	0	4	0	0	0	0	0	0	0	0	0	0	27	0	6	22	0	8
1672	1672	chr1	+	6034677	6098484	ENST00000668559.1	15	2480	MSTRG.222	KCNAB2	0	0	0	0	0	0	0	6	0	0	0	0	0	0	0	0	0	0	0	0	4	0	0	0	0	0	0	0	0	0	0
1673	1673	chr1	+	6034980	6101193	ENST00000378092.6	16	3968	MSTRG.222	KCNAB2	0	0	0	0	0	0	0	0	0	0	0	0	4	0	2	0	0	0	0	0	0	0	0	0	0	0	0	0	0	0	0
1674	1674	chr1	+	6035090	6086371	ENST00000472700.7	9	729	MSTRG.222	KCNAB2	0	0	0	0	0	0	0	0	0	0	0	0	0	0	0	0	0	0	2	0	0	0	0	0	0	0	0	0	0	0	0
1675	1675	chr1	+	6035917	6041830	ENST00000459822.1	3	924	MSTRG.222	KCNAB2	7	9	0	6	16	3	20	11	7	0	0	10	0	3	10	3	9	10	0	0	2	0	7	0	7	3	0	0	4	6	20
1676	1676	chr1	+	6045921	6101193	ENST00000378083.7	16	4156	MSTRG.222	KCNAB2	0	0	0	25	9	0	13	3	31	0	17	0	0	22	10	9	14	27	0	19	19	12	0	0	13	25	13	11	51	16	7
1677	1677	chr1	+	6046114	6087511	ENST00000662147.1	6	496	MSTRG.222	KCNAB2	0	0	0	0	0	3	0	0	0	0	0	3	0	0	0	0	0	0	0	0	0	0	5	0	0	1	0	0	0	2	0
1678	1678	chr1	+	6046114	6101193	ENST00000458166.6	14	3674	MSTRG.222	KCNAB2	0	0	0	0	0	0	0	0	0	0	0	0	0	0	0	0	0	0	0	0	0	0	0	0	0	0	0	0	0	0	0
1679	1679	chr1	+	6065753	6101193	ENST00000662363.1	14	4128	MSTRG.222	KCNAB2	3	0	0	0	6	0	25	3	0	6	0	0	0	0	0	0	5	0	0	0	38	0	0	0	5	17	28	2	0	0	0
1680	1680	chr1	+	6073415	6087511	ENST00000663671.1	4	526	MSTRG.222	KCNAB2	0	0	0	1	0	0	2	0	0	0	0	0	0	0	0	0	0	0	0	2	0	0	0	0	0	0	0	0	0	0	0
1681	1681	chr1	+	6087501	6092187	ENST00000656607.1	4	467	MSTRG.222	KCNAB2	0	0	0	5	0	0	0	3	0	0	0	0	0	0	0	0	0	0	0	0	0	0	0	0	3	0	0	5	3	2	5
1682	1682	chr1	+	6090296	6096756	ENST00000663419.1	5	603	MSTRG.222	KCNAB2	0	2	2	1	0	0	0	0	0	0	2	0	1	1	0	0	1	0	0	0	1	0	1	0	1	2	5	0	0	0	0
1683	1683	chr1	+	6094316	6101193	ENST00000652911.1	6	4408	MSTRG.222	KCNAB2	0	0	0	0	0	0	0	0	0	0	0	0	0	0	0	0	16	0	0	0	0	0	0	0	0	11	5	48	0	25	0
1684	1684	chr1	+	6094400	6101193	ENST00000662815.1	4	5836	MSTRG.222	KCNAB2	0	0	0	5	0	8	0	0	6	6	0	56	0	10	9	24	0	0	0	12	0	1	6	0	6	10	13	18	11	0	17
1685	1685	chr1	+	6094483	6101193	ENST00000671076.1	5	4626	MSTRG.222	KCNAB2	0	0	0	0	0	0	0	0	0	0	0	0	0	0	0	0	0	0	0	0	0	0	0	0	0	0	0	0	0	0	0
1686	1686	chr1	-	6101787	6180321	ENST00000262450.8	42	9850	MSTRG.225	CHD5	4	33	10	20	10	18	30	25	22	7	0	6	14	8	9	18	14	13	0	0	17	7	22	0	30	0	25	10	14	13	18
1687	1687	chr1	-	6105081	6106779	ENST00000475121.1	3	565	MSTRG.225	CHD5	0	0	0	0	0	0	0	0	0	0	0	0	0	0	0	0	0	0	0	0	0	0	0	0	0	0	0	0	0	0	0
1688	1688	chr1	-	6105081	6144155	ENST00000462991.5	31	4447	MSTRG.225	CHD5	0	0	0	0	0	0	0	0	0	0	0	0	0	0	0	0	0	0	0	0	0	0	0	0	0	0	0	0	0	0	0
1689	1689	chr1	-	6105083	6131748	ENST00000377999.5	21	3053	MSTRG.225	CHD5	0	0	0	0	0	0	0	0	0	0	0	0	0	0	0	0	0	0	0	0	0	0	0	0	0	0	0	0	0	0	0
1690	1690	chr1	-	6105091	6180321	ENST00000496404.1	34	5264	MSTRG.225	CHD5	0	0	0	0	0	0	0	0	0	0	0	0	0	0	0	0	0	0	0	0	0	0	0	0	0	0	0	0	0	0	0
1691	1691	chr1	-	6125534	6128609	ENST00000491020.1	6	713	MSTRG.225	CHD5	0	0	0	0	0	0	0	0	0	0	0	0	0	0	0	0	0	0	0	0	0	0	0	0	0	0	0	0	0	0	0
1692	1692	chr1	-	6159430	6199369	ENST00000484532.6	5	2275	MSTRG.225	AL031847.1	0	0	0	0	0	0	0	6	0	0	0	0	0	0	0	0	0	0	0	5	0	12	7	0	0	0	0	0	7	0	0
1693	1693	chr1	-	6159430	6205985	MSTRG.225.7	7	1156	MSTRG.225	.	0	0	3	0	0	0	0	1	5	0	0	0	0	13	0	0	0	3	0	0	0	0	0	0	0	13	0	0	0	0	0
1694	1694	chr1	-	6185020	6199595	ENST00000234875.9	4	2061	MSTRG.225	RPL22	15892	28287	20471	17212	19924	17157	15443	18630	20781	11811	23987	16547	15379	15277	16600	15096	16906	17541	18006	18945	18448	15242	14151	17679	19035	12859	13946	14501	14621	14501	16038
1695	1695	chr1	-	6186575	6199595	ENST00000480661.1	3	2311	MSTRG.225	RPL22	416	595	291	632	410	532	566	716	1046	346	215	283	417	311	458	437	577	638	286	266	292	451	512	218	541	859	666	487	659	640	682
1696	1696	chr1	-	6186575	6209403	MSTRG.225.10	6	1144	MSTRG.225	.	0	0	12	32	12	0	0	0	13	0	0	24	0	89	0	0	0	0	6	0	0	0	0	11	0	25	0	0	13	6	10
1697	1697	chr1	-	6186615	6200842	ENST00000497965.5	4	786	MSTRG.225	RPL22	526	16	141	441	0	23	241	164	75	136	512	233	80	4	18	52	5	3	117	325	2	34	92	105	28	19	47	217	238	67	3
1698	1698	chr1	-	6186615	6203526	MSTRG.225.15	5	854	MSTRG.225	.	0	0	0	0	0	0	0	0	0	0	0	0	0	0	71	0	47	0	0	0	4	0	0	4	0	0	0	0	0	0	0
1699	1699	chr1	-	6186615	6205985	MSTRG.225.12	5	903	MSTRG.225	.	0	0	0	177	0	0	0	0	0	0	0	13	0	0	0	0	0	0	0	0	116	117	0	0	0	0	0	0	0	0	0
1700	1700	chr1	-	6186615	6205985	MSTRG.225.14	5	812	MSTRG.225	.	0	0	0	0	0	0	0	0	12	237	0	0	0	0	0	0	0	0	0	0	0	0	0	0	0	0	0	0	0	0	0
1701	1701	chr1	-	6186615	6205985	MSTRG.225.16	5	926	MSTRG.225	.	0	260	0	0	51	29	0	0	21	57	0	17	549	0	0	0	0	0	100	0	19	0	0	0	150	0	0	0	0	0	154
1702	1702	chr1	-	6186615	6205985	MSTRG.225.17	5	1008	MSTRG.225	.	0	20	0	0	0	0	0	0	0	0	0	102	0	0	0	0	58	0	0	0	0	0	0	0	0	0	0	0	0	0	0
1703	1703	chr1	-	6186615	6208739	MSTRG.225.18	5	761	MSTRG.225	.	0	0	0	0	0	0	0	0	0	0	0	0	0	0	0	50	0	0	0	69	0	0	0	0	0	0	7	0	0	0	0
1704	1704	chr1	-	6186615	6209403	MSTRG.225.13	6	1022	MSTRG.225	.	158	316	307	0	576	71	16	54	0	819	0	0	158	0	404	36	101	322	0	0	70	572	376	0	789	0	101	33	0	0	0
1705	1705	chr1	-	6186615	6209403	MSTRG.225.19	5	963	MSTRG.225	.	0	140	0	0	0	0	0	0	0	0	0	0	0	0	0	0	0	0	0	156	0	0	0	0	0	0	0	0	0	0	0
1706	1706	chr1	-	6186692	6209403	ENST00000471204.5	5	683	MSTRG.225	RPL22	0	0	0	0	0	423	0	0	0	0	314	0	0	0	0	106	174	0	0	0	0	0	0	0	0	0	0	0	0	0	0
1707	1707	chr1	-	6186723	6199561	ENST00000465387.5	4	516	MSTRG.225	RPL22	0	0	0	57	0	0	0	0	0	0	0	0	0	0	0	0	0	0	0	0	0	0	0	0	0	0	0	0	0	0	0
1708	1708	chr1	-	6192927	6203526	ENST00000462296.5	4	632	MSTRG.225	RPL22	63	89	69	56	63	55	52	66	75	44	65	39	41	72	0	43	49	61	0	0	0	52	46	0	67	38	43	42	41	53	56
1709	1709	chr1	-	6192930	6205985	MSTRG.225.24	5	932	MSTRG.225	.	21	24	14	14	21	23	39	26	30	0	16	9	23	36	19	21	33	40	0	4	0	17	0	20	0	22	46	16	47	22	8
1710	1710	chr1	-	6192930	6209403	ENST00000465335.1	5	820	MSTRG.225	RPL22	20	26	2	0	54	46	0	9	0	103	0	0	55	0	1	13	40	51	0	0	2	37	35	0	346	0	10	0	0	0	0
1711	1711	chr1	-	6204840	6205867	ENST00000455744.1	3	465	MSTRG.225	RNF207-AS1	17	20	0	0	0	0	0	0	21	16	24	16	0	0	14	0	18	0	11	8	10	0	22	9	27	0	15	26	11	16	19
1712	1712	chr1	+	6205475	6208609	ENST00000466994.5	4	2156	MSTRG.226	RNF207	0	0	0	0	0	11	0	0	0	0	0	0	0	0	0	0	0	0	0	0	0	0	0	0	0	0	0	9	0	0	0
1713	1713	chr1	+	6205475	6219635	MSTRG.226.1	16	4999	MSTRG.226	.	0	0	0	0	0	0	0	0	0	0	24	0	0	0	0	0	61	0	18	0	25	0	0	30	0	0	0	200	0	0	73
1714	1714	chr1	+	6206088	6221299	MSTRG.226.3	16	6580	MSTRG.226	.	161	113	45	180	148	187	208	489	248	303	182	128	74	137	42	216	409	82	228	28	188	190	220	0	367	230	232	159	175	230	672
1715	1715	chr1	+	6206090	6207378	MSTRG.226.4	3	698	MSTRG.226	.	4	18	9	7	13	8	23	32	45	6	7	24	15	23	9	21	16	32	0	19	0	6	17	2	20	16	20	12	29	27	17
1716	1716	chr1	+	6206119	6221299	ENST00000377939.5	18	3981	MSTRG.226	RNF207	0	57	0	19	0	35	54	44	35	70	88	0	9	15	19	101	15	16	0	80	0	0	19	65	19	10	101	14	30	37	45
1717	1717	chr1	+	6206119	6221299	MSTRG.226.5	17	5520	MSTRG.226	.	199	311	250	419	197	165	479	190	1252	0	0	314	452	532	281	0	790	441	5	0	16	295	485	296	453	783	622	619	757	748	201
1718	1718	chr1	+	6206119	6221299	MSTRG.226.6	15	5778	MSTRG.226	.	76	0	73	223	111	322	251	390	316	63	0	131	559	211	329	148	317	584	0	0	0	212	206	4	653	292	308	191	224	238	317
1719	1719	chr1	+	6206129	6208609	ENST00000484435.1	3	1596	MSTRG.226	RNF207	7	23	4	5	5	1	7	53	6	26	21	8	12	23	1	16	15	46	19	0	25	5	11	3	32	1	23	1	3	21	6
1720	1720	chr1	+	6206129	6212903	MSTRG.226.10	13	3692	MSTRG.226	.	65	0	4	12	168	100	454	479	279	0	0	126	221	32	52	0	59	79	0	0	0	172	226	29	124	260	218	84	251	93	256
1721	1721	chr1	+	6206129	6212903	MSTRG.226.11	15	2976	MSTRG.226	.	0	0	0	0	36	0	0	0	0	0	0	0	57	0	0	31	0	0	0	0	0	0	0	0	38	0	0	0	0	0	0
1722	1722	chr1	+	6206129	6212903	MSTRG.226.9	9	3527	MSTRG.226	.	54	108	22	65	53	99	117	133	249	98	0	92	157	45	54	0	79	219	0	136	0	71	89	43	109	160	94	137	151	124	70
1723	1723	chr1	+	6206129	6219635	MSTRG.226.8	17	3838	MSTRG.226	.	0	0	0	0	0	0	0	0	0	0	0	0	0	0	0	447	0	0	0	0	0	0	0	0	0	0	0	0	0	0	0
1724	1724	chr1	+	6208618	6210901	ENST00000485539.5	6	1414	MSTRG.226	RNF207	4	0	0	5	2	9	0	10	12	0	3	4	0	12	8	7	6	24	0	0	0	0	18	4	2	0	13	8	11	12	5
1725	1725	chr1	+	6208860	6221299	ENST00000496676.5	10	3514	MSTRG.226	RNF207	4	26	7	9	25	10	15	80	32	5	0	1	13	1	3	29	17	35	15	80	0	11	18	0	13	32	19	12	14	19	62
1726	1726	chr1	+	6210902	6212053	ENST00000463453.1	3	266	MSTRG.226	RNF207	0	0	0	0	0	0	0	0	0	0	0	0	0	0	0	0	0	0	0	0	0	0	0	0	0	0	0	0	0	0	0
1727	1727	chr1	+	6210938	6211922	ENST00000496329.1	2	237	MSTRG.226	RNF207	0	4	0	0	0	0	0	0	0	0	6	0	0	0	0	0	0	0	2	0	1	0	0	0	0	0	0	0	0	0	0
1728	1728	chr1	+	6211035	6212903	ENST00000492476.1	4	679	MSTRG.226	RNF207	0	2	0	0	0	0	2	1	2	2	6	3	2	0	0	0	2	3	1	0	2	1	6	0	0	2	1	3	0	3	3
1729	1729	chr1	+	6212738	6219635	ENST00000483336.1	4	765	MSTRG.226	RNF207	1	7	0	3	2	14	26	6	16	7	5	0	16	1	20	0	5	4	0	12	0	6	0	2	3	29	20	5	14	4	2
1730	1730	chr1	+	6213353	6221299	MSTRG.226.19	2	4117	MSTRG.226	.	122	131	61	145	158	166	494	423	461	148	57	95	178	82	182	299	284	341	53	48	50	194	223	35	368	392	326	276	244	285	375
1731	1731	chr1	-	6221193	6236070	ENST00000343813.10	5	4901	MSTRG.227	ICMT	13466	20031	15176	9417	12529	12513	7659	9384	10524	14073	15952	13128	15879	11539	11157	8837	10129	10431	12332	12584	12045	12417	11149	12501	10578	6848	8458	8376	7708	7168	7120
1732	1732	chr1	-	6221193	6236070	MSTRG.227.1	6	3640	MSTRG.227	.	0	0	0	0	0	0	0	0	0	189	0	0	0	0	0	0	0	0	0	0	0	0	0	0	0	0	0	0	0	0	0
1733	1733	chr1	-	6221193	6236070	MSTRG.227.2	6	3635	MSTRG.227	.	0	354	0	0	0	0	0	0	0	0	0	0	0	0	0	125	0	0	0	0	0	0	0	0	0	0	0	0	0	0	0
1734	1734	chr1	-	6221193	6236070	MSTRG.227.4	7	3747	MSTRG.227	.	0	0	0	0	0	0	0	0	0	221	0	0	0	0	0	0	0	0	0	0	0	0	0	0	0	0	0	0	0	0	0
1735	1735	chr1	-	6221193	6258981	MSTRG.227.3	2	5698	MSTRG.227	.	123	175	55	106	185	175	306	373	487	243	95	0	145	43	122	170	189	254	64	96	543	926	252	60	293	315	395	255	284	335	320
1736	1736	chr1	-	6221898	6224598	ENST00000495791.1	2	1424	MSTRG.227	ICMT	0	0	0	0	0	0	0	0	0	0	0	0	0	0	0	0	0	0	0	0	0	0	0	0	0	0	0	0	0	0	0
1737	1737	chr1	-	6223491	6236070	ENST00000489498.5	6	2710	MSTRG.227	ICMT	1002	1156	958	1137	1068	796	569	651	900	918	1180	590	1177	931	900	660	864	806	871	1044	1020	835	803	1038	747	512	620	780	1010	595	645
1738	1738	chr1	-	6224599	6236070	ENST00000474756.1	4	1325	MSTRG.227	ICMT	211	153	170	113	225	209	57	95	129	196	170	107	270	238	235	122	88	163	131	144	162	172	164	108	103	55	101	110	35	131	59
1739	1739	chr1	-	6224599	6236070	MSTRG.227.8	5	1491	MSTRG.227	.	224	105	222	219	152	109	74	78	146	174	255	194	130	137	194	100	135	171	155	98	0	215	84	135	94	63	120	102	102	104	94
1740	1740	chr1	+	6234692	6239444	ENST00000650463.1	4	2076	MSTRG.228	LINC00337	21	24	13	9	33	23	25	13	39	33	17	22	22	22	15	19	13	18	13	0	5	15	38	16	31	15	26	20	31	4	26
1741	1741	chr1	+	6236240	6239444	ENST00000441724.1	5	1642	MSTRG.228	LINC00337	4	0	0	0	0	0	0	0	0	13	0	0	6	0	0	0	0	0	3	0	0	0	0	7	0	0	0	0	0	0	0
1742	1742	chr1	+	6237771	6239444	ENST00000429480.2	2	1302	MSTRG.228	LINC00337	0	0	0	4	1	0	0	0	0	5	0	0	4	0	0	0	0	0	0	0	2	0	3	0	0	0	0	0	0	0	0
1743	1743	chr1	+	6244179	6245578	ENST00000377898.4	4	710	MSTRG.229	HES3	0	0	0	0	0	0	0	0	0	0	0	0	0	0	0	0	0	0	0	0	0	0	0	0	0	0	0	0	0	0	0
1744	1744	chr1	-	6247347	6261112	MSTRG.227.10	5	4654	MSTRG.227	.	746	1388	509	557	864	325	367	350	592	480	469	1224	284	304	187	257	665	473	655	447	597	462	533	395	448	434	506	551	638	527	443
1745	1745	chr1	-	6247347	6261112	MSTRG.227.11	5	4762	MSTRG.227	.	593	380	296	435	534	307	312	283	598	598	376	0	289	297	180	179	538	392	473	481	426	523	81	486	377	359	83	427	452	566	140
1746	1746	chr1	-	6247350	6261112	MSTRG.227.12	3	7348	MSTRG.227	.	234	319	179	143	586	634	756	934	1182	459	205	477	424	168	336	291	686	1007	225	232	231	818	1059	66	574	894	958	491	504	581	841
1747	1747	chr1	-	6247353	6261112	ENST00000377893.3	6	4212	MSTRG.227	GPR153	1525	2537	1374	1339	1371	1781	1287	847	1247	1585	1167	1584	688	1220	1113	1007	1179	1213	1485	1324	1436	750	1311	1338	1147	699	773	1183	920	888	1036
1748	1748	chr1	-	6247353	6261112	MSTRG.227.13	5	4675	MSTRG.227	.	0	0	220	0	168	107	0	275	0	513	0	332	218	351	159	0	0	0	0	287	0	0	0	0	0	0	361	0	0	0	0
1749	1749	chr1	-	6247353	6261112	MSTRG.227.14	5	5794	MSTRG.227	.	364	0	463	0	0	339	36	0	0	2	348	0	354	0	268	264	1	0	0	11	0	279	0	0	0	0	0	0	0	1	370
1750	1750	chr1	-	6247353	6261112	MSTRG.227.15	5	6380	MSTRG.227	.	0	0	0	0	0	0	11	0	0	24	0	0	0	0	0	0	7	0	0	0	0	0	0	508	0	0	0	0	0	13	0
1751	1751	chr1	-	6247353	6261112	MSTRG.227.16	6	4239	MSTRG.227	.	0	0	127	0	54	69	0	465	0	210	44	191	655	248	90	0	0	31	90	238	0	0	36	0	0	0	549	0	0	114	34
1752	1752	chr1	-	6247354	6261112	MSTRG.227.18	6	4844	MSTRG.227	.	199	28	140	24	3	0	0	51	38	6	291	10	0	17	102	147	6	0	14	0	8	0	4	0	3	24	0	6	14	19	68
1753	1753	chr1	+	6252561	6258790	MSTRG.230.1	2	983	MSTRG.230	.	1	0	0	0	0	0	0	0	0	0	0	0	0	66	0	0	0	0	0	0	0	0	0	0	0	0	0	0	0	0	0
1754	1754	chr1	-	6264269	6393445	ENST00000608083.5	9	1487	MSTRG.223	ACOT7	2021	2139	1264	1613	1185	761	741	1017	1132	1328	1170	743	774	722	607	991	1714	895	1043	1026	1188	682	637	842	733	968	509	1259	474	1225	841
1755	1755	chr1	-	6264272	6393767	ENST00000361521.9	9	1806	MSTRG.223	ACOT7	604	1388	841	399	1107	645	896	942	1168	1062	755	747	715	660	884	601	699	1082	999	686	965	778	806	1082	922	427	530	407	599	485	584
1756	1756	chr1	-	6264273	6359344	ENST00000377842.7	9	1813	MSTRG.223	ACOT7	18	54	0	7	33	0	76	50	54	37	0	0	0	0	28	0	53	84	55	6	20	6	88	45	78	75	9	18	0	38	94
1757	1757	chr1	-	6264273	6360707	ENST00000377845.7	9	1432	MSTRG.223	ACOT7	355	447	368	570	181	252	71	191	191	594	596	437	27	96	61	328	296	252	144	310	466	429	454	424	511	131	329	291	93	286	58
1758	1758	chr1	-	6264273	6385813	ENST00000377855.6	9	1614	MSTRG.223	ACOT7	12	6	0	0	0	11	23	14	11	6	9	13	6	0	0	7	7	17	6	0	0	4	6	0	24	99	14	9	8	0	23
1759	1759	chr1	-	6264273	6393445	ENST00000377860.8	10	1556	MSTRG.223	ACOT7	0	0	0	0	0	0	0	0	0	0	0	0	0	0	0	0	0	0	0	0	0	0	0	0	0	0	0	0	0	0	0
1760	1760	chr1	-	6264273	6393445	ENST00000418124.5	10	1648	MSTRG.223	ACOT7	0	17	2	0	0	5	0	0	0	0	0	0	0	0	0	3	0	8	3	3	0	0	14	1	0	13	6	0	10	0	0
1761	1761	chr1	-	6264273	6393767	ENST00000545482.5	9	1805	MSTRG.223	ACOT7	453	924	1305	463	719	1376	522	569	522	669	1372	1042	1551	998	624	748	487	660	701	1180	650	1030	647	882	720	339	677	431	1109	364	527
1762	1762	chr1	-	6281130	6352249	ENST00000473466.2	8	868	MSTRG.223	ACOT7	1	0	0	1	0	0	0	0	6	0	0	0	0	0	0	0	1	0	0	0	0	0	0	0	0	0	0	0	0	0	0
1763	1763	chr1	-	6281253	6295504	ENST00000481175.1	3	748	MSTRG.223	ACOT7	3	0	3	2	6	3	7	8	12	4	6	0	3	0	2	3	2	0	0	0	0	0	0	0	8	0	7	9	4	10	11
1764	1764	chr1	+	6393555	6394391	ENST00000607670.1	1	837	MSTRG.224	AL031848.2	4	7	7	10	30	24	12	22	22	6	9	6	8	9	22	10	18	18	4	15	2	18	5	11	26	9	10	8	15	3	22
1765	1765	chr1	-	6412418	6424670	ENST00000377837.5	4	1222	MSTRG.234	HES2	0	6	0	0	0	0	0	0	6	0	0	0	0	0	1	0	3	7	5	0	0	0	8	0	6	0	0	0	6	0	2
1766	1766	chr1	-	6413000	6419919	ENST00000377836.8	3	523	MSTRG.234	HES2	0	0	0	0	0	0	0	0	0	0	0	0	12	0	2	1	0	0	0	0	0	2	0	0	0	0	0	0	0	0	1
1767	1767	chr1	-	6413050	6418413	ENST00000471190.1	2	2131	MSTRG.234	HES2	0	0	0	18	40	0	27	0	0	17	1	0	0	13	0	5	0	15	0	0	0	0	0	3	0	21	0	0	0	43	0
1768	1768	chr1	-	6415232	6419919	ENST00000377834.8	4	4262	MSTRG.234	HES2	161	199	78	67	43	104	20	97	88	123	95	158	173	149	188	101	116	53	117	100	58	164	130	90	107	43	84	99	97	48	119
1769	1769	chr1	-	6418414	6419919	ENST00000487437.5	3	980	MSTRG.234	HES2	0	0	0	0	0	0	7	0	0	0	0	0	0	0	2	0	0	0	0	0	0	0	0	0	0	0	0	0	0	0	0
1770	1770	chr1	-	6418849	6419919	ENST00000489730.1	3	732	MSTRG.234	HES2	1	1	0	0	0	0	0	0	3	1	0	2	4	0	4	1	3	0	0	3	0	1	2	0	2	0	4	2	1	0	0
1771	1771	chr1	+	6424776	6460980	ENST00000645284.1	13	3579	MSTRG.235	ESPN	782	425	630	798	471	384	0	0	415	72	406	694	482	437	539	0	450	424	523	146	288	610	431	225	421	0	269	487	318	0	344
1772	1772	chr1	+	6424779	6461404	MSTRG.235.2	15	2841	MSTRG.235	.	0	171	0	7	0	0	0	12	0	151	0	0	105	0	31	0	7	0	0	128	8	0	50	59	0	0	19	18	0	0	128
1773	1773	chr1	+	6424788	6456671	ENST00000636330.1	11	4731	MSTRG.235	ESPN	49	313	73	77	178	66	311	337	100	8	50	69	69	90	30	204	120	67	42	92	85	76	79	100	155	283	176	122	140	281	146
1774	1774	chr1	-	6429834	6429896	ENST00000585139.1	1	63	MSTRG.236	MIR4252	1	1	0	0	0	1	1	0	0	0	0	0	0	0	0	0	0	0	0	0	0	0	0	0	0	0	0	0	0	1	0
1775	1775	chr1	+	6437300	6440808	ENST00000633651.1	3	577	MSTRG.235	ESPN	0	0	0	0	0	0	0	0	0	2	0	0	0	0	0	0	0	0	0	0	0	0	3	0	0	0	0	0	0	0	0
1776	1776	chr1	+	6437568	6440822	ENST00000632142.1	3	564	MSTRG.235	ESPN	0	0	0	0	0	0	1	0	1	0	0	0	0	0	0	0	0	1	0	0	0	3	0	0	0	2	0	0	0	0	0
1777	1777	chr1	+	6440378	6445935	ENST00000418286.1	5	819	MSTRG.235	ESPN	0	0	0	0	0	0	0	0	0	0	0	0	0	0	0	0	0	0	0	0	0	0	0	0	0	0	0	0	0	0	2
1778	1778	chr1	-	6443034	6447006	ENST00000419034.1	3	351	MSTRG.237	AL031848.1	2	1	0	8	2	0	1	1	5	1	0	2	2	1	0	0	3	3	0	0	0	1	0	0	3	3	3	1	1	5	5
1779	1779	chr1	+	6447331	6449091	ENST00000632803.1	3	490	MSTRG.235	ESPN	0	0	2	0	0	3	0	0	3	2	0	0	0	0	0	8	3	2	0	0	0	0	0	2	5	4	3	5	1	0	0
1780	1780	chr1	+	6447351	6449054	ENST00000632593.1	2	523	MSTRG.235	ESPN	0	0	0	0	0	0	0	0	0	0	0	4	1	0	5	0	0	0	0	0	0	0	0	0	0	0	0	0	0	0	0
1781	1781	chr1	+	6448043	6460507	ENST00000416731.5	7	1448	MSTRG.235	ESPN	0	0	0	25	0	0	42	60	22	0	0	0	12	6	11	0	0	35	0	12	0	0	0	0	31	62	55	11	10	0	72
1782	1782	chr1	+	6448043	6460507	ENST00000461727.6	8	1447	MSTRG.235	ESPN	30	42	148	16	57	245	39	39	297	20	16	40	158	24	23	79	21	52	30	69	31	50	75	16	8	50	10	20	19	21	28
1783	1783	chr1	+	6448043	6460980	MSTRG.235.10	5	1600	MSTRG.235	.	0	153	0	40	0	61	0	0	67	96	52	0	0	131	0	0	0	0	56	0	65	168	0	0	0	0	196	0	0	0	0
1784	1784	chr1	+	6448043	6460980	MSTRG.235.11	7	2004	MSTRG.235	.	508	674	320	179	658	446	793	598	504	290	309	607	302	384	387	241	317	449	490	81	194	195	543	482	563	409	525	531	356	375	826
1785	1785	chr1	+	6448043	6461404	MSTRG.235.9	8	2235	MSTRG.235	.	43	0	35	0	55	138	94	57	156	0	0	15	239	0	29	8	27	16	0	59	0	0	33	19	29	32	0	50	58	26	82
1786	1786	chr1	+	6448467	6460110	ENST00000475228.6	7	871	MSTRG.235	ESPN	14	21	2	2	22	3	11	12	7	2	3	2	1	1	4	10	3	0	0	0	7	7	0	7	4	0	13	20	6	21	4
1787	1787	chr1	+	6448520	6449054	ENST00000478323.1	3	366	MSTRG.235	ESPN	1	0	0	0	0	0	0	0	0	0	1	0	0	0	0	0	0	0	0	0	0	0	0	0	0	1	0	0	0	0	0
1788	1788	chr1	+	6449055	6460980	ENST00000633239.1	7	1548	MSTRG.235	ESPN	0	0	0	0	0	0	0	0	13	0	0	60	0	0	0	0	0	0	0	0	0	0	0	66	190	0	0	0	0	0	0
1789	1789	chr1	+	6450374	6452096	ENST00000475479.2	3	507	MSTRG.235	ESPN	4	0	0	0	0	0	0	4	2	0	0	0	0	0	0	0	0	0	0	0	0	0	0	0	0	0	0	0	0	0	0
1790	1790	chr1	+	6450374	6461404	MSTRG.235.17	5	1990	MSTRG.235	.	0	0	0	0	0	0	0	0	0	0	1	0	2	0	2	0	2	0	0	0	0	2	8	0	0	2	1	0	0	1	0
1791	1791	chr1	+	6450716	6461404	MSTRG.235.19	6	2563	MSTRG.235	.	273	282	147	146	240	34	200	264	182	567	301	213	35	101	81	219	59	148	180	120	66	391	184	177	274	414	299	162	71	162	156
1792	1792	chr1	+	6451242	6460980	MSTRG.235.20	5	1694	MSTRG.235	.	6	246	14	29	19	51	4	57	13	9	12	88	7	8	12	269	6	5	10	0	30	2	15	7	5	1	155	18	174	204	5
1793	1793	chr1	+	6451285	6460980	MSTRG.235.21	4	1642	MSTRG.235	.	6	0	1	4	0	0	77	16	0	1	1	0	1	0	0	0	94	1	3	467	133	13	2	1	6	1	0	3	0	0	1
1794	1794	chr1	+	6451317	6457263	ENST00000636644.1	4	544	MSTRG.235	ESPN	5	5	8	7	2	2	6	3	1	4	2	3	6	27	14	5	3	4	4	4	3	4	6	2	18	4	84	14	31	3	57
1795	1795	chr1	+	6451317	6460980	MSTRG.235.22	6	1535	MSTRG.235	.	0	70	0	0	55	53	275	119	5	0	0	64	0	0	6	322	127	0	0	0	217	0	0	0	0	0	140	0	155	230	0
1796	1796	chr1	+	6451658	6461404	ENST00000434576.2	6	784	MSTRG.235	ESPN	0	19	0	0	0	0	10	0	0	0	0	0	0	0	0	0	0	0	0	1	0	0	0	0	0	0	8	0	0	4	9
1797	1797	chr1	+	6451717	6460507	ENST00000477679.2	4	981	MSTRG.235	ESPN	11	11	22	9	10	6	8	9	101	11	3	12	1	4	10	18	4	6	4	5	3	5	3	5	2	23	3	7	7	10	10
1798	1798	chr1	+	6460508	6461404	ENST00000468561.2	2	698	MSTRG.235	ESPN	0	0	0	0	0	0	0	0	2	0	0	0	1	0	0	0	0	0	0	0	0	0	0	0	0	0	0	0	0	0	0
1799	1799	chr1	-	6460786	6465560	ENST00000647810.1	9	1860	MSTRG.238	TNFRSF25	0	29	0	0	0	0	6	24	0	2	0	0	3	0	0	0	0	0	4	0	0	15	12	0	5	8	0	0	0	0	20
1800	1800	chr1	-	6460786	6466434	ENST00000356876.8	10	2229	MSTRG.238	TNFRSF25	16	3	0	12	0	0	13	0	4	0	0	1	12	0	7	8	1	21	0	17	29	8	4	9	13	8	0	0	1	1	8
1801	1801	chr1	-	6461151	6464110	ENST00000473343.5	4	2079	MSTRG.238	TNFRSF25	29	9	0	13	0	37	96	20	19	20	4	0	15	20	31	0	66	23	0	0	0	58	42	14	48	31	18	14	6	101	124
1802	1802	chr1	-	6461151	6466434	ENST00000377782.7	10	1891	MSTRG.238	TNFRSF25	0	0	0	0	0	0	0	0	0	0	0	0	0	0	0	0	0	0	0	0	0	0	0	0	0	0	0	0	0	0	0
1803	1803	chr1	-	6461151	6466434	ENST00000480393.5	9	1965	MSTRG.238	TNFRSF25	0	3	0	0	0	0	3	0	1	0	6	0	5	20	3	0	0	6	0	0	0	2	4	0	7	8	0	0	0	0	0
1804	1804	chr1	-	6461151	6466434	ENST00000485036.5	9	1985	MSTRG.238	TNFRSF25	0	0	0	0	0	0	10	0	0	0	0	0	0	0	0	0	0	0	0	0	0	0	0	0	0	0	0	0	0	0	0
1805	1805	chr1	-	6461151	6466434	ENST00000513135.5	6	3818	MSTRG.238	TNFRSF25	24	66	0	149	130	156	150	266	461	71	31	108	87	105	125	87	193	195	14	32	7	133	129	33	181	208	320	227	186	131	280
1806	1806	chr1	-	6461151	6471637	MSTRG.238.3	17	5367	MSTRG.238	.	77	73	239	43	13	0	418	0	22	0	12	3	164	357	1	90	12	0	8	13	1	165	358	0	350	332	12	10	0	1	74
1807	1807	chr1	-	6461204	6466434	ENST00000351959.9	9	1700	MSTRG.238	TNFRSF25	0	0	0	0	0	0	0	0	0	0	0	0	0	0	0	0	0	0	0	0	0	0	0	0	0	0	0	0	0	0	0
1808	1808	chr1	-	6461434	6466434	ENST00000348333.7	9	1446	MSTRG.238	TNFRSF25	0	0	0	0	0	0	0	0	0	0	0	0	0	0	0	0	0	0	0	0	0	0	0	0	0	0	0	0	0	0	0
1809	1809	chr1	-	6461434	6466434	ENST00000351748.7	5	1032	MSTRG.238	TNFRSF25	0	0	0	0	0	0	0	0	0	0	0	0	0	0	0	0	0	0	0	0	0	0	0	0	0	0	0	0	0	0	0
1810	1810	chr1	-	6461434	6466434	ENST00000414040.6	9	1525	MSTRG.238	TNFRSF25	4	0	0	0	0	0	0	0	0	0	0	4	0	0	0	0	0	0	0	0	0	0	0	0	0	0	0	0	0	0	17
1811	1811	chr1	-	6461434	6466434	ENST00000502588.5	7	1279	MSTRG.238	TNFRSF25	0	0	0	0	0	0	0	0	0	0	0	0	0	0	0	0	0	0	0	0	0	0	0	0	0	0	0	0	0	0	0
1812	1812	chr1	-	6461434	6466434	ENST00000502730.5	5	1165	MSTRG.238	TNFRSF25	0	0	0	0	0	0	0	0	0	0	0	0	0	0	0	0	0	0	0	0	0	0	0	0	0	0	0	0	0	0	0
1813	1813	chr1	-	6461434	6466434	ENST00000510563.5	8	1414	MSTRG.238	TNFRSF25	0	0	0	0	0	0	0	0	0	0	0	0	0	0	0	0	0	0	0	0	0	0	0	0	0	0	0	0	0	0	0
1814	1814	chr1	-	6461480	6463535	ENST00000453260.6	4	1172	MSTRG.238	TNFRSF25	0	4	2	8	26	0	5	13	0	0	6	12	19	2	0	0	22	0	0	0	0	14	8	0	3	6	17	12	2	14	9
1815	1815	chr1	-	6461756	6462628	ENST00000475730.5	3	498	MSTRG.238	TNFRSF25	4	1	0	9	1	0	5	8	8	0	2	4	1	1	2	10	10	9	0	0	0	8	9	0	5	8	1	0	1	14	9
1816	1816	chr1	-	6461994	6465272	ENST00000469691.5	7	801	MSTRG.238	TNFRSF25	0	0	0	2	5	0	0	1	0	0	0	0	0	2	0	0	0	1	0	0	0	0	0	0	0	0	0	0	3	0	0
1817	1817	chr1	-	6461994	6472435	MSTRG.238.18	19	5505	MSTRG.238	.	104	74	31	11	0	150	0	264	76	36	32	108	12	0	18	68	4	190	0	18	0	26	12	60	156	188	148	8	180	179	13
1818	1818	chr1	-	6462637	6466068	ENST00000481401.5	7	1202	MSTRG.238	TNFRSF25	0	2	0	0	0	0	5	2	0	0	0	0	12	0	0	0	0	0	0	0	0	2	4	0	1	6	0	0	0	0	0
1819	1819	chr1	-	6463536	6466434	ENST00000461703.6	6	894	MSTRG.238	TNFRSF25	0	0	0	0	0	0	0	0	0	0	0	0	0	0	0	0	0	0	0	0	0	0	0	0	0	0	0	0	0	0	0
1820	1820	chr1	-	6464111	6466434	ENST00000453341.1	5	1133	MSTRG.238	TNFRSF25	13	3	0	0	26	0	32	40	19	0	0	12	18	14	0	34	34	17	0	0	0	18	13	7	10	15	21	12	0	46	65
1821	1821	chr1	-	6464567	6466068	ENST00000515145.1	2	782	MSTRG.238	TNFRSF25	0	0	0	0	0	0	0	0	0	0	0	0	0	0	0	0	0	0	0	0	0	0	0	0	0	0	0	0	0	0	0
1822	1822	chr1	-	6466435	6477760	MSTRG.238.24	18	5292	MSTRG.238	.	112	11	37	293	113	199	138	218	234	59	40	0	115	165	125	86	235	31	98	0	13	80	118	114	115	102	337	397	93	221	270
1823	1823	chr1	-	6467122	6471637	ENST00000487949.4	9	2718	MSTRG.238	PLEKHG5	0	38	0	203	130	91	68	188	209	109	75	153	41	66	102	240	90	352	0	0	25	69	0	164	113	140	102	122	298	393	105
1824	1824	chr1	-	6467122	6477658	ENST00000489097.6	19	4008	MSTRG.238	PLEKHG5	21	0	1	5	8	0	76	48	12	0	0	5	0	5	7	7	8	24	1	0	0	229	0	0	9	26	13	0	0	0	30
1825	1825	chr1	-	6467122	6485469	ENST00000535355.6	21	3695	MSTRG.238	PLEKHG5	0	0	0	0	0	0	0	0	0	0	0	0	122	0	58	0	0	0	0	0	0	0	0	0	0	0	0	0	0	0	0
1826	1826	chr1	-	6467122	6485469	ENST00000674790.1	22	3886	MSTRG.238	PLEKHG5	0	0	2	0	1	0	6	5	8	0	0	3	0	2	0	7	0	0	0	0	0	0	4	0	0	8	7	10	6	5	4
1827	1827	chr1	-	6467122	6485954	ENST00000400913.6	21	3668	MSTRG.238	PLEKHG5	0	0	0	0	0	0	0	0	0	0	0	0	0	0	0	0	0	0	0	0	0	0	0	0	0	0	0	0	0	0	0
1828	1828	chr1	-	6467122	6490594	ENST00000340850.10	21	3699	MSTRG.238	PLEKHG5	4	300	1	11	237	12	300	7	515	17	11	0	134	10	21	0	207	55	15	131	148	8	428	45	0	10	145	6	9	0	95
1829	1829	chr1	-	6467122	6490594	ENST00000377725.5	22	3499	MSTRG.238	PLEKHG5	0	0	0	0	0	0	0	0	0	0	0	0	0	0	0	0	0	0	0	0	0	0	0	0	0	3	0	0	0	0	0
1830	1830	chr1	-	6467122	6491696	ENST00000377728.8	21	3609	MSTRG.238	PLEKHG5	1	0	0	0	0	0	0	295	0	0	0	0	70	0	159	0	252	220	0	0	0	4	0	2	0	0	129	10	0	25	337
1831	1831	chr1	-	6467122	6496569	ENST00000377748.6	22	3689	MSTRG.238	PLEKHG5	1	0	0	1	0	4	3	5	2	0	20	0	0	34	1	0	1	0	0	2	0	0	0	0	0	1	11	0	6	0	2
1832	1832	chr1	-	6467122	6496569	ENST00000675548.1	22	3700	MSTRG.238	PLEKHG5	0	0	0	0	2	0	7	1	4	0	0	0	0	0	0	0	0	0	0	0	0	0	0	0	7	3	2	0	0	0	3
1833	1833	chr1	-	6467122	6496696	ENST00000377732.5	21	3753	MSTRG.238	PLEKHG5	0	0	0	0	0	0	0	0	0	0	0	1	39	0	0	0	0	0	0	0	0	0	0	0	12	0	0	0	0	0	135
1834	1834	chr1	-	6467122	6497424	ENST00000400915.8	22	3731	MSTRG.238	PLEKHG5	4	0	0	0	0	6	0	3	0	0	29	0	115	55	42	0	3	85	0	4	0	0	0	0	2	0	115	0	0	0	129
1835	1835	chr1	-	6467122	6506158	ENST00000673471.2	22	3759	MSTRG.238	PLEKHG5	0	0	0	0	0	0	0	0	0	0	0	0	0	0	0	0	0	0	0	0	0	0	0	0	0	0	0	0	0	0	0
1836	1836	chr1	-	6467122	6520074	ENST00000377740.5	22	4256	MSTRG.238	PLEKHG5	79	0	28	100	0	21	6	6	6	45	0	0	0	0	0	29	8	11	1	0	0	0	0	0	97	95	0	0	30	13	0
1837	1837	chr1	-	6467128	6485954	ENST00000675694.1	21	3696	MSTRG.238	PLEKHG5	0	0	0	0	0	0	0	0	0	0	0	0	4	0	0	0	0	2	0	0	0	0	0	0	0	0	0	0	0	0	0
1838	1838	chr1	-	6467270	6477658	ENST00000675123.1	20	2708	MSTRG.238	PLEKHG5	0	0	0	0	0	0	0	0	0	0	0	49	0	0	0	0	0	0	0	22	0	0	0	0	0	0	0	0	0	0	0
1839	1839	chr1	-	6467505	6497319	ENST00000537245.6	22	3604	MSTRG.238	PLEKHG5	0	0	0	4	0	0	0	0	0	0	0	0	0	0	0	0	0	0	0	0	0	0	6	0	0	0	0	5	0	8	0
1840	1840	chr1	-	6467755	6469225	ENST00000675976.1	2	1016	MSTRG.238	PLEKHG5	29	24	6	26	2	26	14	3	2	11	5	7	8	16	2	8	3	1	26	1	3	9	3	11	15	17	8	14	10	10	10
1841	1841	chr1	-	6469021	6469454	ENST00000675139.1	2	341	MSTRG.238	PLEKHG5	0	0	0	0	0	0	0	0	0	0	0	0	0	0	0	0	0	1	0	1	0	0	0	0	0	0	0	0	1	0	0
1842	1842	chr1	-	6469226	6470732	ENST00000676401.1	5	612	MSTRG.238	PLEKHG5	18	0	1	10	5	4	0	1	2	2	1	3	2	3	2	3	2	1	9	0	0	1	2	3	5	1	2	4	1	0	2
1843	1843	chr1	-	6470256	6470938	ENST00000674943.1	3	442	MSTRG.238	PLEKHG5	1	1	1	2	2	1	1	3	3	0	0	2	1	1	0	1	2	4	1	2	1	5	1	4	5	2	3	0	3	1	6
1844	1844	chr1	-	6470637	6472435	ENST00000674685.1	6	777	MSTRG.238	PLEKHG5	0	0	0	0	1	0	0	0	5	0	0	0	0	0	0	0	0	0	0	0	0	0	0	0	0	0	0	0	0	0	0
1845	1845	chr1	-	6474451	6475522	ENST00000676255.1	4	426	MSTRG.238	PLEKHG5	0	0	0	0	0	0	0	0	0	0	0	0	0	0	1	0	0	0	0	0	0	0	0	0	0	0	0	0	0	0	0
1846	1846	chr1	-	6474575	6491696	ENST00000675093.1	6	512	MSTRG.238	PLEKHG5	0	3	0	1	1	0	4	4	1	4	3	0	1	3	1	2	3	1	0	0	0	2	2	0	3	9	1	2	2	5	4
1847	1847	chr1	-	6474577	6485954	ENST00000676287.1	6	545	MSTRG.238	PLEKHG5	0	0	0	0	0	0	0	0	0	0	0	0	0	0	0	0	0	0	0	0	0	0	0	0	0	0	0	0	0	0	0
1848	1848	chr1	-	6475082	6485954	ENST00000675655.1	5	565	MSTRG.238	PLEKHG5	2	0	1	0	0	0	1	12	4	0	0	0	0	0	0	0	0	0	0	0	0	0	0	0	0	0	0	0	0	1	8
1849	1849	chr1	-	6475117	6490594	ENST00000676362.1	5	561	MSTRG.238	PLEKHG5	0	0	0	0	1	2	1	0	0	0	0	0	0	0	0	5	0	6	0	0	0	3	0	0	0	0	0	0	0	8	0
1850	1850	chr1	-	6475448	6485954	ENST00000674803.1	4	456	MSTRG.238	PLEKHG5	0	0	0	0	0	0	0	0	0	0	0	0	0	0	0	0	0	0	0	0	0	0	0	0	0	0	0	0	0	0	0
1851	1851	chr1	-	6496498	6520074	ENST00000675812.1	3	593	MSTRG.238	PLEKHG5	0	0	0	0	0	0	0	0	0	0	0	0	0	0	0	0	0	0	0	0	0	0	0	0	0	0	0	0	0	0	0
1852	1852	chr1	-	6521309	6554518	MSTRG.231.1	13	3719	MSTRG.231	.	0	417	0	730	0	0	0	7	248	689	0	0	15	30	0	0	18	0	0	11	0	0	0	11	589	0	0	0	0	0	326
1853	1853	chr1	-	6521309	6554518	MSTRG.231.2	13	4248	MSTRG.231	.	0	0	714	0	99	70	107	0	0	0	58	77	0	0	0	34	0	104	0	0	0	52	80	0	0	82	55	61	81	54	0
1854	1854	chr1	-	6521347	6554518	ENST00000377705.6	12	6632	MSTRG.231	NOL9	3961	6509	3617	2146	3642	3278	2635	2684	3445	3703	4309	2718	3575	2361	2183	2651	3311	3184	4010	3889	3841	3213	3179	4136	2758	2457	2533	2646	2642	2542	2053
1855	1855	chr1	-	6521347	6554518	MSTRG.231.3	13	6564	MSTRG.231	.	0	0	1136	0	0	0	0	0	0	0	0	0	0	0	0	0	0	0	0	0	0	0	0	0	0	0	0	0	0	0	0
1856	1856	chr1	-	6521351	6554518	MSTRG.231.5	13	3670	MSTRG.231	.	254	0	0	0	0	0	0	460	0	0	0	0	0	0	0	0	0	0	0	0	0	0	0	0	0	0	0	0	0	0	0
1857	1857	chr1	-	6531995	6545017	ENST00000464383.1	5	835	MSTRG.231	NOL9	1	1	1	3	3	5	7	3	5	2	4	2	4	3	1	1	6	1	1	3	3	1	4	2	1	7	6	4	2	9	8
1858	1858	chr1	-	6532229	6533441	ENST00000462798.1	2	694	MSTRG.231	NOL9	1	5	8	2	8	5	1	4	18	8	8	5	3	6	14	5	10	11	2	2	3	2	1	0	12	14	12	11	16	6	8
1859	1859	chr1	+	6540854	6540964	ENST00000517213.1	1	111	MSTRG.232	RNU6-731P	0	1	0	3	1	1	0	4	0	0	0	4	0	1	1	1	2	1	1	0	3	0	1	0	0	1	6	1	2	0	3
1860	1860	chr1	+	6547905	6548619	ENST00000456162.2	2	401	MSTRG.233	AL591866.1	9	19	5	13	9	15	30	40	39	9	5	13	22	3	4	30	35	22	2	3	4	32	20	7	35	18	28	32	25	22	39
1861	1861	chr1	-	6549256	6550615	ENST00000460777.1	2	663	MSTRG.231	NOL9	5	6	2	20	7	18	31	19	30	6	1	8	9	15	3	12	20	49	5	5	1	2	7	8	37	41	44	25	16	30	17
1862	1862	chr1	-	6549362	6554518	ENST00000464665.1	2	749	MSTRG.231	NOL9	0	0	3	0	0	0	5	0	0	0	0	0	0	6	0	0	0	0	0	0	0	0	0	0	7	0	0	0	0	0	11
1863	1863	chr1	+	6555307	6579755	ENST00000333172.11	6	2764	ENSG00000173662.21	TAS1R1	0	0	0	0	0	0	10	0	0	0	0	0	4	0	0	0	0	0	0	0	0	7	4	0	0	0	0	0	0	0	0
1864	1864	chr1	+	6555309	6579626	ENST00000351136.7	5	1871	ENSG00000173662.21	TAS1R1	0	0	0	0	0	0	0	0	0	0	0	0	0	0	0	0	0	0	0	0	0	0	0	0	0	0	0	0	0	0	0
1865	1865	chr1	+	6570941	6579426	ENST00000411823.5	3	1811	ENSG00000173662.21	TAS1R1	0	0	0	0	0	0	0	0	0	0	0	0	0	0	0	0	0	0	0	0	0	0	0	0	0	0	0	0	0	0	0
1866	1866	chr1	+	6570941	6579426	ENST00000415267.1	4	740	ENSG00000173662.21	TAS1R1	0	0	0	0	0	0	0	0	0	0	0	0	0	0	0	0	0	0	0	0	0	0	0	0	0	0	0	0	0	0	0
1867	1867	chr1	+	6579994	6589280	ENST00000377674.9	11	2347	MSTRG.239	ZBTB48	0	53	122	0	27	0	44	34	85	59	211	0	101	0	179	0	98	0	0	0	93	64	61	122	53	0	32	30	27	0	0
1868	1868	chr1	+	6580001	6582299	ENST00000319084.9	3	1050	MSTRG.239	ZBTB48	0	36	31	24	19	7	17	0	0	11	50	31	4	14	0	14	6	26	10	0	9	0	12	0	5	41	4	3	20	0	28
1869	1869	chr1	+	6580003	6589280	MSTRG.239.3	11	2272	MSTRG.239	.	143	347	113	114	147	102	75	106	36	77	129	168	164	115	109	130	145	80	260	215	120	41	66	74	108	0	42	0	107	0	87
1870	1870	chr1	+	6580006	6589280	MSTRG.239.4	4	8098	MSTRG.239	.	0	0	19	0	149	0	0	578	0	14	0	0	29	29	0	0	99	0	0	0	0	0	32	0	0	0	0	0	33	0	0
1871	1871	chr1	+	6580008	6589280	MSTRG.239.5	9	1266	MSTRG.239	.	0	0	21	16	1	0	0	0	0	0	0	0	0	0	0	0	0	0	0	0	0	3	0	0	0	0	0	0	0	0	0
1872	1872	chr1	+	6580012	6589280	MSTRG.239.6	8	7110	MSTRG.239	.	476	415	140	693	229	609	564	443	901	231	154	640	372	465	263	604	278	949	116	132	100	526	442	51	575	1118	677	560	571	965	946
1873	1873	chr1	+	6580013	6589280	MSTRG.239.7	10	5947	MSTRG.239	.	0	102	41	0	81	0	437	173	574	269	0	0	488	0	0	0	384	0	0	0	0	320	459	180	625	0	493	268	210	0	0
1874	1874	chr1	+	6580017	6582299	ENST00000435905.5	3	1055	MSTRG.239	ZBTB48	6	27	24	25	7	12	10	8	4	76	0	26	44	10	18	9	44	4	15	4	5	5	37	31	3	21	20	0	22	26	5
1875	1875	chr1	+	6580088	6588196	ENST00000488936.1	7	875	MSTRG.239	ZBTB48	0	4	0	0	0	0	0	0	0	0	0	0	0	0	0	0	0	0	0	0	0	0	0	0	3	0	0	0	0	2	0
1876	1876	chr1	+	6585302	6589280	ENST00000482360.5	7	2484	MSTRG.239	ZBTB48	25	39	30	35	49	40	44	47	92	25	51	57	75	36	80	108	126	39	22	54	8	39	48	30	144	107	76	60	71	51	99
1877	1877	chr1	+	6586207	6589280	ENST00000498342.5	3	2461	MSTRG.239	ZBTB48	20	25	12	37	2	26	52	20	74	14	10	51	6	0	16	45	4	35	18	16	9	30	17	15	33	45	83	25	3	31	49
1878	1878	chr1	+	6587256	6589280	ENST00000466813.1	6	910	MSTRG.239	ZBTB48	0	1	0	0	0	0	0	0	0	0	0	0	0	0	0	1	0	0	0	0	0	0	0	0	0	0	0	0	0	0	0
1879	1879	chr1	+	6588687	6589280	ENST00000466941.1	2	523	MSTRG.239	ZBTB48	0	0	0	1	0	0	0	1	0	0	0	9	3	3	4	0	1	1	1	2	0	0	3	0	6	1	0	0	0	2	4
1880	1880	chr1	-	6590724	6603001	ENST00000377658.8	4	4619	MSTRG.240	KLHL21	1952	2617	2190	1380	1318	1428	1164	1262	1270	2464	2480	2264	1768	1601	1136	862	1473	1323	1516	1704	1612	1034	1075	1082	890	825	641	1072	966	981	878
1881	1881	chr1	-	6590724	6603001	ENST00000377663.3	3	6445	MSTRG.240	KLHL21	271	279	173	541	504	316	378	508	936	539	248	570	479	486	656	490	506	460	259	290	134	583	487	415	921	708	1151	439	682	526	653
1882	1882	chr1	-	6593193	6614607	ENST00000467612.5	4	1103	MSTRG.240	KLHL21	0	0	0	0	2	0	0	3	0	0	0	0	4	0	8	0	0	4	0	0	0	2	0	0	0	0	0	0	5	0	0
1883	1883	chr1	-	6593205	6603684	ENST00000610898.1	2	1945	MSTRG.240	KLHL21	0	0	0	2	3	2	0	0	0	6	11	0	0	0	4	0	0	0	9	11	0	8	0	0	0	0	0	0	0	5	3
1884	1884	chr1	-	6593381	6599816	ENST00000496707.5	4	824	MSTRG.240	KLHL21	0	0	1	1	0	2	0	2	0	0	0	1	3	0	0	1	0	1	0	0	0	0	0	0	0	2	2	0	1	0	1
1885	1885	chr1	-	6594081	6614607	ENST00000463043.1	4	667	MSTRG.240	KLHL21	0	0	0	1	0	0	0	0	0	3	0	0	0	0	0	0	0	0	0	0	0	0	1	0	0	0	7	2	0	0	3
1886	1886	chr1	+	6613731	6624030	ENST00000377648.5	4	3632	MSTRG.241	PHF13	1361	1629	1464	943	1262	1060	1013	1117	1308	1692	1401	1036	1209	1092	1083	911	1113	1132	1244	1209	1338	1090	967	1104	1071	778	1179	805	1073	826	1222
1887	1887	chr1	+	6613762	6624030	ENST00000495385.1	2	2183	MSTRG.241	PHF13	0	0	0	0	0	0	0	0	0	0	0	0	0	0	0	0	0	0	0	0	0	0	0	0	0	0	0	0	0	0	0
1888	1888	chr1	+	6624866	6634003	ENST00000054650.8	6	1804	MSTRG.242	THAP3	18	73	113	81	224	18	163	0	20	65	202	170	60	337	207	27	280	173	194	138	122	56	113	203	59	43	15	39	43	6	57
1889	1889	chr1	+	6625171	6628691	ENST00000484676.1	2	1051	MSTRG.242	THAP3	5	0	8	19	29	18	26	19	59	0	3	8	50	20	6	21	33	29	0	17	7	18	19	9	24	37	12	14	15	13	25
1890	1890	chr1	+	6625181	6634003	ENST00000307896.10	5	1681	MSTRG.242	THAP3	140	361	102	284	224	312	0	264	208	0	167	75	167	0	155	149	51	96	153	163	178	270	154	198	0	127	166	167	123	175	155
1891	1891	chr1	+	6625181	6634003	MSTRG.242.3	4	1618	MSTRG.242	.	0	0	0	0	0	0	0	0	0	0	0	0	48	0	0	0	0	0	0	123	37	0	0	0	154	0	0	0	0	0	0
1892	1892	chr1	+	6625192	6635586	ENST00000377627.7	5	2053	MSTRG.242	THAP3	108	31	15	1	41	23	43	31	88	12	9	7	340	46	39	35	44	189	99	1	19	27	16	2	11	94	117	8	39	16	308
1893	1893	chr1	+	6625198	6634003	ENST00000484669.6	4	1474	MSTRG.242	THAP3	0	0	0	0	0	0	0	0	0	0	0	0	0	0	0	0	0	0	0	0	0	0	0	0	0	0	0	0	0	0	0
1894	1894	chr1	+	6625225	6634003	ENST00000487819.5	6	1722	MSTRG.242	THAP3	120	21	114	6	11	11	3	0	31	189	5	3	14	4	22	77	3	17	2	0	11	8	12	0	4	4	15	3	3	4	0
1895	1895	chr1	+	6625230	6634003	ENST00000472925.1	4	1935	MSTRG.242	THAP3	42	145	98	43	44	26	142	116	117	16	14	59	72	104	18	81	73	92	28	59	46	55	78	40	90	33	92	43	122	153	51
1896	1896	chr1	+	6628395	6630353	ENST00000480647.1	2	363	MSTRG.242	THAP3	0	1	0	0	0	4	0	1	0	2	1	1	0	0	1	0	0	0	0	0	0	1	0	0	1	1	0	0	0	1	0
1897	1897	chr1	-	6634168	6645126	ENST00000465508.5	7	3083	MSTRG.243	DNAJC11	77	40	20	46	61	52	112	96	115	42	54	86	45	23	104	82	169	147	15	64	28	56	114	110	253	146	238	33	28	68	157
1898	1898	chr1	-	6634168	6681037	ENST00000451196.5	8	1357	MSTRG.243	DNAJC11	0	0	0	0	0	0	0	0	0	0	0	0	0	0	0	0	0	0	0	0	0	0	0	0	0	0	0	0	0	0	0
1899	1899	chr1	-	6634168	6701924	MSTRG.243.1	15	3188	MSTRG.243	.	68	0	0	49	0	0	44	85	0	576	0	0	0	0	0	86	0	0	0	0	0	0	0	93	0	0	0	0	0	0	0
1900	1900	chr1	-	6634170	6701924	ENST00000377577.10	16	3309	MSTRG.243	DNAJC11	6250	8833	6499	4664	4859	4657	3082	4080	4588	5590	5670	5059	5381	4173	4014	4385	4308	4196	5226	4745	4650	5420	4392	4946	4453	2939	3628	3790	4130	3740	2949
1901	1901	chr1	-	6635113	6701924	ENST00000294401.11	15	2210	MSTRG.243	DNAJC11	52	0	284	48	0	0	177	57	0	0	32	55	0	18	0	0	94	370	66	102	18	34	0	0	112	276	0	0	87	0	56
1902	1902	chr1	-	6637301	6645126	ENST00000472414.1	6	739	MSTRG.243	DNAJC11	0	0	0	0	0	0	0	0	0	0	0	3	0	0	0	0	2	0	0	0	0	0	0	0	0	0	0	0	0	0	0
1903	1903	chr1	-	6645800	6701924	ENST00000426784.1	8	1097	MSTRG.243	DNAJC11	0	0	0	0	0	0	3	0	2	0	0	0	0	0	0	0	0	0	0	2	0	0	0	3	6	0	0	0	0	0	5
1904	1904	chr1	-	6645876	6701924	ENST00000473993.5	7	857	MSTRG.243	DNAJC11	0	4	0	10	0	0	0	5	0	0	0	3	0	0	0	3	0	0	4	0	4	0	0	4	0	0	5	3	0	0	3
1905	1905	chr1	-	6645876	6701924	MSTRG.243.8	8	2799	MSTRG.243	.	90	126	84	131	149	140	279	293	394	183	52	203	165	101	125	109	216	251	58	33	51	191	244	65	390	288	337	218	178	250	232
1906	1906	chr1	-	6648447	6656791	MSTRG.244.1	2	648	MSTRG.244	.	21	18	10	49	14	25	68	60	59	46	3	24	50	20	13	44	51	24	39	28	9	29	43	10	61	23	81	19	52	21	66
1907	1907	chr1	+	6650173	6650738	MSTRG.245.1	2	421	MSTRG.245	.	0	22	5	7	16	9	20	0	32	11	0	11	0	12	10	3	22	16	0	7	20	25	37	0	37	25	34	28	16	27	13
1908	1908	chr1	-	6650802	6701924	MSTRG.243.10	7	1675	MSTRG.243	.	0	34	0	9	40	49	32	53	53	36	1	36	37	6	26	91	48	62	8	27	16	10	31	5	70	44	77	31	62	25	51
1909	1909	chr1	-	6652914	6668210	ENST00000469318.5	4	355	MSTRG.243	DNAJC11	1	1	0	1	0	0	0	2	0	1	0	0	0	0	0	1	0	0	0	0	0	1	0	0	1	0	8	0	0	0	1
1910	1910	chr1	-	6653809	6701924	ENST00000485073.5	5	733	MSTRG.243	DNAJC11	7	14	6	9	16	12	23	26	18	13	17	16	16	29	19	11	12	21	1	1	9	14	23	4	43	49	20	9	32	16	35
1911	1911	chr1	-	6654108	6701924	ENST00000460594.5	5	682	MSTRG.243	DNAJC11	2	8	0	2	0	3	7	7	16	8	5	0	10	5	4	2	0	5	4	0	0	0	4	0	6	9	19	4	6	5	12
1912	1912	chr1	-	6670461	6701924	ENST00000465911.1	4	850	MSTRG.243	DNAJC11	3	2	11	2	0	9	9	9	11	6	6	5	6	0	0	0	2	0	0	0	0	0	6	1	7	13	5	4	11	8	0
1913	1913	chr1	+	6724637	6727408	ENST00000432429.5	2	1686	ENSG00000228750.7	LINC01672	0	0	0	0	0	0	0	0	0	0	0	0	0	0	0	0	0	0	0	0	0	0	0	0	0	0	0	0	0	0	0
1914	1914	chr1	+	6724637	6730012	ENST00000414210.5	2	507	ENSG00000228750.7	LINC01672	0	0	0	0	0	0	0	0	0	0	0	0	0	0	0	0	0	0	0	0	0	0	0	0	0	0	0	0	0	0	0
1915	1915	chr1	+	6724643	6730012	ENST00000421469.3	3	681	ENSG00000228750.7	LINC01672	0	0	0	0	0	0	0	0	0	0	0	0	0	0	0	0	0	0	0	0	0	0	0	0	0	0	0	0	0	0	0
1916	1916	chr1	+	6724670	6727444	ENST00000635029.1	2	545	ENSG00000228750.7	LINC01672	0	0	0	0	0	0	0	0	0	0	0	0	0	0	0	0	0	0	0	0	0	0	0	0	0	0	0	0	0	0	0
1917	1917	chr1	+	6724673	6729993	ENST00000635092.2	3	637	ENSG00000228750.7	LINC01672	0	0	0	0	0	0	0	0	0	0	0	0	0	0	0	0	0	0	0	0	0	0	0	0	0	0	0	0	0	0	0
1918	1918	chr1	+	6724673	6729993	ENST00000654537.1	2	457	ENSG00000228750.7	LINC01672	0	0	0	0	0	0	0	0	0	0	0	0	0	0	0	0	0	0	0	0	0	0	0	0	0	0	0	0	0	0	0
1919	1919	chr1	+	6767954	6770038	ENST00000641757.1	3	987	ENSG00000284744.1	AL591163.1	0	0	0	0	0	0	0	0	0	0	0	0	0	0	0	0	0	0	0	0	0	0	0	0	0	0	0	0	0	0	0
1920	1920	chr1	-	6783892	6784843	ENST00000442889.1	3	415	MSTRG.246	CAMTA1-DT	15	10	6	34	20	13	15	9	25	19	10	11	12	6	22	18	34	25	6	0	12	0	6	8	25	13	13	17	13	11	16
1921	1921	chr1	+	6785454	6872053	ENST00000490738.5	3	538	MSTRG.247	CAMTA1	47	55	73	56	75	52	35	33	93	20	77	46	71	73	38	43	91	63	26	79	28	47	44	27	88	46	12	4	24	78	76
1922	1922	chr1	+	6785454	7769706	ENST00000303635.12	23	8314	MSTRG.247	CAMTA1	113	122	71	46	194	145	169	92	132	145	159	96	111	157	160	55	137	84	84	77	62	139	126	135	133	109	107	110	73	98	91
1923	1923	chr1	+	6785464	6888201	ENST00000476163.5	4	863	MSTRG.247	CAMTA1	221	221	79	144	266	126	136	71	205	64	211	175	145	35	84	132	179	136	135	203	120	182	129	92	185	97	77	86	91	117	47
1924	1924	chr1	+	6785480	6872053	ENST00000473578.5	4	582	MSTRG.247	CAMTA1	507	849	577	750	593	555	653	593	734	406	784	425	562	514	791	477	619	618	556	586	538	454	377	518	519	369	448	577	438	411	556
1925	1925	chr1	+	6785491	6888201	ENST00000557126.5	4	822	MSTRG.247	CAMTA1	45	52	41	0	29	37	0	0	15	87	41	0	11	83	39	0	24	26	0	0	18	26	15	0	0	0	32	28	60	17	44
1926	1926	chr1	+	6785518	6872053	ENST00000467404.6	4	580	MSTRG.247	CAMTA1	0	0	5	8	3	0	0	3	2	0	2	3	0	0	0	0	2	12	0	6	2	0	0	0	0	1	3	7	0	10	20
1927	1927	chr1	+	6785552	6888201	ENST00000461311.1	5	845	MSTRG.247	CAMTA1	132	172	284	194	121	285	95	213	154	228	136	105	42	163	56	88	127	145	167	117	274	78	107	150	170	128	265	102	102	249	175
1928	1928	chr1	+	6806988	6872053	ENST00000486138.1	4	587	MSTRG.247	CAMTA1	6	0	0	0	0	0	1	23	10	4	7	0	0	12	0	0	7	0	0	0	0	0	0	0	6	0	0	0	4	0	0
1929	1929	chr1	+	6825110	6888201	ENST00000482934.1	3	756	MSTRG.247	CAMTA1	6	3	5	0	4	2	2	3	0	0	0	0	0	1	0	0	1	0	5	2	11	0	3	0	0	0	9	3	0	2	0
1930	1930	chr1	-	6834333	6834618	ENST00000433407.1	1	286	MSTRG.248	AL590128.1	0	0	0	0	6	2	10	0	7	2	0	0	0	1	10	6	4	3	2	4	0	4	3	0	4	13	9	1	2	0	16
1931	1931	chr1	+	6853048	6888201	ENST00000470648.5	3	774	MSTRG.247	CAMTA1	0	3	1	0	2	0	0	4	0	3	6	2	0	0	7	0	4	0	5	0	4	5	0	13	1	5	8	5	9	0	0
1932	1932	chr1	+	6853052	6888201	ENST00000461580.5	4	877	MSTRG.247	CAMTA1	5	2	1	6	10	0	11	0	2	0	0	0	0	3	0	4	0	0	0	0	0	2	8	21	24	0	0	0	0	12	7
1933	1933	chr1	+	6853095	6872053	ENST00000472283.1	2	392	MSTRG.247	CAMTA1	0	5	7	0	5	0	0	0	0	8	5	9	0	0	10	0	0	0	0	0	0	1	0	3	3	1	0	0	7	0	0
1934	1934	chr1	+	6874056	6888201	ENST00000467267.1	3	1023	MSTRG.247	CAMTA1	0	21	6	12	17	3	15	21	37	18	5	7	3	6	5	17	8	7	18	11	1	12	18	2	23	40	14	21	16	3	46
1935	1935	chr1	-	7008376	7014279	ENST00000456701.1	2	349	MSTRG.249	AL512330.1	0	0	0	0	0	0	0	0	0	0	0	0	0	0	0	0	0	0	0	0	0	0	0	0	0	0	0	0	0	0	0
1936	1936	chr1	+	7219360	7219524	ENST00000384328.1	1	165	MSTRG.250	RNU1-8P	0	0	0	0	0	0	0	0	0	0	0	0	0	0	0	0	0	0	0	0	0	0	0	0	0	0	0	0	0	0	0
1937	1937	chr1	+	7368942	7370270	ENST00000427317.1	2	365	MSTRG.251	CAMTA1-IT1	0	0	0	0	0	0	0	0	0	0	0	0	0	0	2	0	1	0	0	0	0	0	0	0	0	0	0	0	0	0	1
1938	1938	chr1	-	7382487	7389754	ENST00000618051.1	3	433	MSTRG.252	CAMTA1-AS2	0	0	0	0	0	0	0	1	0	0	0	0	0	0	0	0	0	0	0	0	0	0	0	0	0	0	0	0	0	0	0
1939	1939	chr1	-	7388183	7389439	ENST00000411708.1	2	411	MSTRG.252	CAMTA1-AS2	0	0	0	0	0	0	0	0	0	0	0	0	0	0	0	0	0	0	0	0	0	0	0	0	0	0	0	0	0	0	0
1940	1940	chr1	-	7441096	7441554	ENST00000440032.1	2	361	MSTRG.253	CAMTA1-AS1	0	0	0	0	0	0	0	0	0	0	0	0	0	0	0	0	0	0	0	0	0	0	0	0	0	0	0	0	0	0	2
1941	1941	chr1	-	7693124	7694844	ENST00000602640.1	1	1721	MSTRG.254	AL359881.3	0	0	0	0	0	0	0	0	0	0	0	3	0	0	4	0	0	2	0	0	0	0	0	0	0	0	0	0	0	0	0
1942	1942	chr1	-	7698303	7698872	ENST00000602973.1	1	570	MSTRG.255	AL359881.2	0	0	0	0	0	0	2	0	0	2	0	0	2	0	0	0	0	2	0	0	0	3	0	0	4	2	2	0	0	0	0
1943	1943	chr1	-	7700704	7700970	ENST00000602916.1	1	267	MSTRG.256	AL359881.1	0	0	0	0	0	0	3	0	5	0	1	0	6	0	10	0	0	1	0	1	0	0	0	0	0	1	0	0	0	2	10
1944	1944	chr1	+	7736408	7769706	ENST00000495233.5	11	5097	MSTRG.247	CAMTA1	0	0	0	0	0	0	0	0	0	0	0	0	0	0	0	0	0	0	0	0	0	0	0	0	0	0	0	0	0	0	0
1945	1945	chr1	+	7744914	7769706	ENST00000490905.5	6	3903	MSTRG.247	CAMTA1	0	0	0	0	0	0	0	0	0	0	0	0	0	0	0	0	0	0	0	0	0	0	0	0	0	0	0	0	0	0	0
1946	1946	chr1	+	7744961	7769706	ENST00000476864.1	6	3898	MSTRG.247	CAMTA1	0	0	26	0	7	0	0	0	0	0	0	0	53	17	13	0	0	0	0	0	0	0	0	7	0	0	10	0	0	0	0
1947	1947	chr1	+	7771275	7781539	MSTRG.257.1	3	3908	MSTRG.257	.	60	0	0	0	0	0	0	0	55	81	421	349	31	0	0	0	76	0	95	176	0	0	187	23	215	0	165	227	72	0	78
1948	1948	chr1	+	7771283	7781539	MSTRG.257.2	5	3914	MSTRG.257	.	0	72	0	122	0	0	190	0	0	0	0	0	86	34	92	0	42	115	0	71	68	131	65	0	0	0	0	0	0	0	0
1949	1949	chr1	+	7771284	7781539	MSTRG.257.3	5	2294	MSTRG.257	.	0	1552	978	815	1033	774	942	0	0	0	0	18	746	671	807	404	1049	1045	0	807	972	841	1188	1009	0	395	1002	0	703	0	731
1950	1950	chr1	+	7771285	7781539	MSTRG.257.4	5	4106	MSTRG.257	.	0	697	525	303	282	456	263	0	0	0	0	0	474	280	204	206	630	511	0	527	189	334	241	466	129	400	128	1	273	0	341
1951	1951	chr1	+	7771287	7781539	MSTRG.257.5	5	3913	MSTRG.257	.	541	345	0	151	0	0	513	1101	1447	812	0	0	97	90	158	0	91	135	240	72	151	146	474	0	0	0	0	0	0	321	0
1952	1952	chr1	+	7771296	7781539	ENST00000054666.11	5	2285	MSTRG.257	VAMP3	4982	6663	6055	5594	5298	5017	3708	4741	5107	5496	7029	6082	5557	5790	4913	5745	4498	4499	5976	5247	4938	4907	3219	4790	5989	3934	5619	5202	3994	4760	5348
1953	1953	chr1	+	7772707	7781539	ENST00000470357.1	5	2687	MSTRG.257	VAMP3	144	149	91	20	61	25	187	611	907	165	69	195	112	58	374	0	419	83	131	24	124	13	383	45	249	58	0	85	231	490	195
1954	1954	chr1	+	7776383	7776775	ENST00000602406.1	1	393	MSTRG.258	Z98884.2	9	29	7	10	9	2	39	28	17	13	23	29	18	20	9	9	21	15	10	10	11	20	12	13	20	26	16	15	27	23	26
1955	1955	chr1	+	7777097	7778169	ENST00000487194.1	2	274	MSTRG.257	VAMP3	3	1	1	3	2	2	3	3	2	6	1	1	0	0	0	3	5	2	2	0	2	3	0	2	4	2	4	5	5	3	3
1956	1956	chr1	+	7784204	7845177	MSTRG.259.1	22	6431	MSTRG.259	.	406	650	766	711	521	232	314	101	196	664	433	0	382	516	470	427	976	394	501	275	188	549	174	620	361	374	316	0	239	283	502
1957	1957	chr1	+	7784320	7803958	ENST00000377541.5	10	1524	MSTRG.259	PER3	0	0	0	2	3	0	7	1	1	2	2	0	3	4	0	3	1	1	2	2	1	0	1	7	3	4	6	0	1	3	12
1958	1958	chr1	+	7784429	7845177	ENST00000613533.4	22	6319	MSTRG.259	PER3	86	0	18	7	2	11	3	0	5	7	5	0	5	4	3	4	0	5	0	1	1	1	1	0	4	3	2	3	3	4	32
1959	1959	chr1	+	7784429	7845177	ENST00000614998.4	23	6262	MSTRG.259	PER3	0	0	0	0	0	0	0	0	0	0	0	0	0	0	0	0	0	0	0	0	0	0	0	0	0	0	0	0	0	0	0
1960	1960	chr1	+	7784654	7845177	ENST00000377532.7	21	6279	MSTRG.259	PER3	0	166	59	0	275	424	251	605	820	769	655	471	867	599	593	666	77	396	97	392	402	332	367	58	611	217	724	563	283	295	373
1961	1961	chr1	+	7784703	7845177	ENST00000361923.2	21	6203	MSTRG.259	PER3	40	122	34	198	125	38	286	69	5	249	135	77	66	144	18	108	222	238	68	97	130	38	163	105	48	135	153	138	156	228	178
1962	1962	chr1	+	7785523	7788570	ENST00000473653.1	4	755	MSTRG.259	PER3	0	0	3	0	0	0	2	6	2	3	1	0	1	0	7	2	1	2	0	0	1	0	0	1	5	1	8	0	0	0	6
1963	1963	chr1	+	7787322	7788570	ENST00000602883.1	1	1249	MSTRG.259	PER3	3	0	1	11	10	16	37	22	36	12	2	4	4	15	5	6	21	18	5	4	7	11	16	3	34	37	29	6	12	12	31
1964	1964	chr1	+	7803051	7810347	ENST00000463106.1	3	715	MSTRG.259	PER3	6	11	2	2	0	0	3	2	5	0	7	1	4	0	0	3	7	0	0	0	4	0	0	3	4	4	2	0	0	4	2
1965	1965	chr1	-	7810242	7827342	ENST00000451646.1	3	830	MSTRG.260	Z98884.1	0	7	0	10	4	4	9	6	0	9	8	0	0	6	4	0	8	6	0	0	0	0	0	0	8	12	17	0	4	0	8
1966	1966	chr1	+	7836808	7845177	ENST00000494684.1	2	2848	MSTRG.259	PER3	52	16	15	9	11	8	28	13	8	12	11	25	10	6	3	21	6	3	20	5	14	11	6	5	14	15	16	9	7	17	6
1967	1967	chr1	-	7843083	7853512	ENST00000377516.6	7	1601	MSTRG.261	UTS2	0	0	0	1	0	0	0	0	4	6	2	9	0	0	0	0	0	0	0	0	0	0	0	0	6	0	0	0	9	3	0
1968	1968	chr1	-	7847612	7853118	ENST00000361696.10	4	644	MSTRG.261	UTS2	0	0	0	0	0	0	2	0	0	0	0	0	11	0	0	0	0	0	4	0	0	3	0	0	0	0	0	0	0	0	0
1969	1969	chr1	-	7847766	7853512	ENST00000054668.5	5	501	MSTRG.261	UTS2	0	0	0	0	0	0	0	0	0	0	0	0	0	0	0	0	0	0	0	0	0	0	0	0	0	0	0	0	0	0	0
1970	1970	chr1	-	7915871	7940933	ENST00000377507.8	8	5966	MSTRG.262	TNFRSF9	0	0	258	0	0	118	193	268	399	0	0	227	241	375	0	0	315	259	0	167	0	0	0	0	216	201	255	0	0	270	182
1971	1971	chr1	-	7915894	7943165	ENST00000615230.4	9	5970	MSTRG.262	TNFRSF9	69	30	0	193	156	0	0	0	0	61	107	0	0	0	160	105	0	0	76	0	212	60	75	80	0	0	0	72	62	0	0
1972	1972	chr1	-	7921800	7935143	ENST00000474475.1	3	488	MSTRG.262	TNFRSF9	0	0	0	0	0	0	0	0	3	0	0	0	1	6	0	0	3	3	0	0	0	0	0	0	0	0	0	0	0	0	0
1973	1973	chr1	-	7933127	7938330	ENST00000492571.1	5	610	MSTRG.262	TNFRSF9	0	0	0	0	0	0	0	0	1	0	0	0	0	0	0	0	0	1	0	0	0	0	0	0	0	0	1	0	0	0	1
1974	1974	chr1	-	7938193	7943165	ENST00000674210.1	5	607	MSTRG.262	TNFRSF9	0	0	0	0	0	0	0	0	0	0	0	0	0	0	0	0	0	0	0	0	0	0	0	0	0	0	0	0	0	0	0
1975	1975	chr1	+	7942372	7942726	ENST00000603760.1	1	355	MSTRG.263	AL009183.1	0	0	0	0	0	0	0	0	0	0	0	0	0	0	0	0	0	0	0	0	0	0	0	0	0	0	0	0	0	0	0
1976	1976	chr1	+	7954291	7985505	ENST00000493373.5	7	1077	MSTRG.264	PARK7	0	0	0	0	0	0	68	0	0	0	0	0	0	0	204	0	0	0	0	0	0	0	0	0	0	0	0	0	0	0	0
1977	1977	chr1	+	7961663	7971521	ENST00000460192.5	6	1040	MSTRG.264	PARK7	215	143	191	0	193	115	120	13	136	105	188	147	105	0	117	70	181	169	0	157	147	145	21	118	117	127	158	69	13	149	34
1978	1978	chr1	+	7961692	7985505	ENST00000493678.5	7	1088	MSTRG.264	PARK7	2304	3258	2655	3012	1954	2234	1398	2735	1809	1781	3360	1920	2206	2213	1906	1767	1776	2023	3398	3043	1771	1249	2303	2275	1552	1451	2108	2411	2694	2521	2157
1979	1979	chr1	+	7961701	7985505	ENST00000377493.9	6	1019	MSTRG.264	PARK7	242	218	184	137	142	0	127	0	211	149	141	148	0	77	180	128	173	256	89	0	221	136	110	0	83	0	0	74	46	0	105
1980	1980	chr1	+	7961711	7985505	ENST00000338639.10	7	1127	MSTRG.264	PARK7	5320	8105	6469	3681	5410	4678	3712	4057	5471	4419	6841	4527	4661	3886	3903	4246	4959	4922	3815	4475	5939	4908	3346	4402	5168	3293	3022	3061	2996	3052	2986
1981	1981	chr1	+	7961748	7971521	ENST00000465354.5	5	949	MSTRG.264	PARK7	3	16	3	19	7	2	2	39	37	3	3	2	5	14	19	4	30	3	12	14	11	10	25	3	66	5	26	51	64	7	3
1982	1982	chr1	+	7961894	7985505	ENST00000377491.5	7	1232	MSTRG.264	PARK7	12	16	12	11	18	8	25	10	23	4	14	24	21	30	4	20	33	14	11	16	8	12	12	7	21	30	16	31	3	66	19
1983	1983	chr1	+	7961969	7985505	ENST00000377488.5	7	1177	MSTRG.264	PARK7	0	0	0	3	0	0	0	0	0	0	0	0	0	0	0	0	0	0	0	0	0	0	0	0	0	0	0	0	0	3	0
1984	1984	chr1	+	7962767	7971957	ENST00000497113.1	5	670	MSTRG.264	PARK7	5	1	8	0	1	8	11	0	20	5	1	0	0	1	10	7	3	0	0	0	0	3	1	3	0	3	3	4	8	3	7
1985	1985	chr1	+	7965351	7985505	ENST00000469225.1	5	934	MSTRG.264	PARK7	18	8	0	19	10	8	25	16	4	7	4	8	30	29	0	12	28	14	0	6	0	31	19	1	4	0	31	14	8	3	11
1986	1986	chr1	-	7982881	7982983	ENST00000363474.1	1	103	MSTRG.265	Y_RNA	3	1	1	3	2	4	5	9	5	4	0	0	2	3	0	5	5	6	2	4	1	2	7	1	2	3	3	5	5	1	5
1987	1987	chr1	+	7991134	8005312	ENST00000641354.1	6	2101	MSTRG.266	AL034417.4	0	10	13	8	33	15	37	30	68	27	4	56	19	11	8	12	15	21	10	0	23	16	5	0	48	54	45	17	24	18	31
1988	1988	chr1	-	7998187	7999934	ENST00000641100.1	2	1043	MSTRG.267	AL034417.3	0	0	0	5	0	0	0	0	0	0	0	0	0	0	0	0	4	3	2	0	0	0	0	0	19	2	0	0	0	0	0
1989	1989	chr1	+	7999540	8002961	ENST00000642135.1	2	2236	MSTRG.266	AL034417.4	0	0	7	10	5	15	23	9	23	11	10	34	10	0	0	8	10	7	0	0	0	0	6	5	16	11	21	6	12	9	27
1990	1990	chr1	-	8004404	8026309	ENST00000474874.5	3	505	MSTRG.268	ERRFI1	0	1	1	2	2	0	0	0	4	0	0	0	0	0	2	0	0	0	0	1	0	0	0	0	6	1	0	0	0	0	4
1991	1991	chr1	-	8011727	8026309	ENST00000377482.10	4	3097	MSTRG.268	ERRFI1	2101	3408	3182	2995	3075	2670	4989	4861	5925	2657	3805	6443	3326	3342	2940	3029	4630	3617	2113	2627	2602	2194	2340	2460	5094	4023	7434	2785	2765	4752	5877
1992	1992	chr1	-	8013427	8015692	ENST00000467067.1	2	2156	MSTRG.268	ERRFI1	83	91	90	146	196	87	270	245	407	171	206	633	140	147	90	181	176	184	44	109	62	113	130	78	390	315	461	163	140	320	392
1993	1993	chr1	-	8013739	8026309	ENST00000469499.5	3	1008	MSTRG.268	ERRFI1	0	0	8	0	17	0	21	12	7	7	14	0	0	6	0	7	0	5	5	0	0	0	0	0	0	0	0	14	0	10	0
1994	1994	chr1	-	8014040	8026309	ENST00000487559.1	4	800	MSTRG.268	ERRFI1	9	32	32	36	31	17	33	30	28	27	40	84	40	35	28	21	27	19	7	15	20	14	8	4	51	20	74	4	26	39	26
1995	1995	chr1	+	8016915	8026125	MSTRG.269.1	2	8820	MSTRG.269	.	183	258	157	377	313	343	1410	1055	1591	592	289	1034	402	358	334	590	777	899	162	167	104	386	436	163	1629	1330	2397	675	734	1071	1622
1996	1996	chr1	+	8026738	8122702	ENST00000445300.1	3	2044	ENSG00000238290.1	AL034417.2	0	0	0	0	7	0	11	0	21	0	0	6	4	3	0	0	9	0	0	0	0	0	0	0	21	6	12	3	0	7	11
1997	1997	chr1	-	8057245	8058463	ENST00000399343.2	2	800	ENSG00000232848.1	AL034417.1	0	0	0	0	0	0	0	0	0	0	1	0	0	0	0	0	0	0	0	0	0	1	0	0	0	0	0	0	2	0	0
1998	1998	chr1	+	8189824	8192770	ENST00000453364.1	4	1075	ENSG00000229305.1	AL358876.1	0	0	0	0	0	0	0	0	0	0	0	0	0	0	0	0	0	0	0	0	0	0	0	0	0	0	0	0	0	0	0
1999	1999	chr1	+	8201518	8215207	ENST00000670361.1	5	683	ENSG00000227634.3	LINC01714	0	0	0	0	0	0	0	0	0	0	0	0	0	0	0	0	0	0	0	0	0	0	0	0	0	0	0	0	0	0	0
[truncated: 270,047 more rows]
