# Supplementary material for: Culture-specific transcriptional drifts limit the fidelity of organoid infection models
Source: PLoS Pathog. 2026 Jun 4;22(6):e1014321. doi: 10.1371/journal.ppat.1014321 (PMC13252844; doi:10.1371/journal.ppat.1014321)
Supplement: S2 Data — (ZIP) [file ppat.1014321.s007.zip]

Archive with 9 entries (8 files):
- genelists_genesetsA-D/
- genelists_genesetsA-D/genelist_genesetD.csv
- __MACOSX/genelists_genesetsA-D/._genelist_genesetD.csv
- genelists_genesetsA-D/genelist_genesetA.csv
- __MACOSX/genelists_genesetsA-D/._genelist_genesetA.csv
- genelists_genesetsA-D/genelist_genesetB.csv
- __MACOSX/genelists_genesetsA-D/._genelist_genesetB.csv
- genelists_genesetsA-D/genelist_genesetC.csv
- __MACOSX/genelists_genesetsA-D/._genelist_genesetC.csv
