# Supplementary material for: Culture-specific transcriptional drifts limit the fidelity of organoid infection models
Source: PLoS Pathog. 2026 Jun 4;22(6):e1014321. doi: 10.1371/journal.ppat.1014321 (PMC13252844; doi:10.1371/journal.ppat.1014321)
Supplement: S2 Data — (ZIP) [file ppat.1014321.s007.zip › genelists_genesetsA-D/genelist_genesetD.csv]

ID	Symbol
ENSG00000054219	LY75
ENSG00000066185	ZMYND12
ENSG00000107984	DKK1
ENSG00000108602	ALDH3A1
ENSG00000111348	ARHGDIB
ENSG00000112902	SEMA5A
ENSG00000115112	TFCP2L1
ENSG00000117707	PROX1
ENSG00000122711	SPINK4
ENSG00000124102	PI3
ENSG00000126005	MMP24OS
ENSG00000129038	LOXL1
ENSG00000132613	MTSS2
ENSG00000133962	CATSPERB
ENSG00000138356	AOX1
ENSG00000140092	FBLN5
ENSG00000143839	REN
ENSG00000145041	DCAF1
ENSG00000145934	TENM2
ENSG00000151835	SACS
ENSG00000162236	STX5
ENSG00000163993	S100P
ENSG00000166979	EVA1C
ENSG00000168993	CPLX1
ENSG00000169429	CXCL8
ENSG00000170465	KRT6C
ENSG00000172771	EFCAB12
ENSG00000184271	POU6F1
ENSG00000184588	PDE4B
ENSG00000187094	CCK
ENSG00000188554	NBR1
ENSG00000196352	CD55
ENSG00000196408	NOXO1
ENSG00000196482	ESRRG
ENSG00000197046	SIGLEC15
ENSG00000197429	IPP
ENSG00000198203	SULT1C2
ENSG00000198948	MFAP3L
ENSG00000199683	RN7SKP185
ENSG00000213886	UBD
ENSG00000214691	LINC01913
ENSG00000235043	TECRP1
ENSG00000242372	EIF6
ENSG00000253549	CA3-AS1
ENSG00000254872	LINC02688
ENSG00000261801	LOXL1-AS1
ENSG00000275212	LINC02826
ENSG00000254373	AC112191.2
ENSG00000275993	SIK1B
ENSG00000275329	AL138781.1
ENSG00000237643	AL365226.1
ENSG00000230423	AL672310.1
ENSG00000135063	FAM189A2
ENSG00000273654	AC020904.2
