# Supplementary material for: Culture-specific transcriptional drifts limit the fidelity of organoid infection models
Source: PLoS Pathog. 2026 Jun 4;22(6):e1014321. doi: 10.1371/journal.ppat.1014321 (PMC13252844; doi:10.1371/journal.ppat.1014321)
Supplement: S2 Data — (ZIP) [file ppat.1014321.s007.zip › genelists_genesetsA-D/genelist_genesetA.csv]

ID	Symbol
ENSG00000007216	SLC13A2
ENSG00000010319	SEMA3G
ENSG00000021488	SLC7A9
ENSG00000023839	ABCC2
ENSG00000026559	KCNG1
ENSG00000036473	OTC
ENSG00000036672	USP2
ENSG00000072657	TRHDE
ENSG00000076258	FMO4
ENSG00000076770	MBNL3
ENSG00000079156	OSBPL6
ENSG00000084674	APOB
ENSG00000088992	TESC
ENSG00000090402	SI
ENSG00000091138	SLC26A3
ENSG00000095932	SMIM24
ENSG00000099994	SUSD2
ENSG00000100170	SLC5A1
ENSG00000100197	CYP2D6
ENSG00000100336	APOL4
ENSG00000101412	E2F1
ENSG00000102837	OLFM4
ENSG00000103426	CORO7-PAM16
ENSG00000104808	DHDH
ENSG00000107611	CUBN
ENSG00000109743	BST1
ENSG00000110245	APOC3
ENSG00000114113	RBP2
ENSG00000114771	AADAC
ENSG00000115474	KCNJ13
ENSG00000118094	TREH
ENSG00000118137	APOA1
ENSG00000119121	TRPM6
ENSG00000122121	XPNPEP2
ENSG00000124205	EDN3
ENSG00000124253	PCK1
ENSG00000124557	BTN1A1
ENSG00000125144	MT1G
ENSG00000125148	MT2A
ENSG00000125730	C3
ENSG00000127129	EDN2
ENSG00000127951	FGL2
ENSG00000132437	DDC
ENSG00000132517	SLC52A1
ENSG00000135220	UGT2A3
ENSG00000135929	CYP27A1
ENSG00000136305	CIDEB
ENSG00000136451	VEZF1
ENSG00000136872	ALDOB
ENSG00000137251	TINAG
ENSG00000137872	SEMA6D
ENSG00000138109	CYP2C9
ENSG00000138792	ENPEP
ENSG00000139540	SLC39A5
ENSG00000141434	MEP1B
ENSG00000142583	SLC2A5
ENSG00000143314	MRPL24
ENSG00000143627	PKLR
ENSG00000143631	FLG
ENSG00000145384	FABP2
ENSG00000146232	NFKBIE
ENSG00000147650	LRP12
ENSG00000148483	TMEM236
ENSG00000156222	SLC28A1
ENSG00000158050	DUSP2
ENSG00000159640	ACE
ENSG00000160868	CYP3A4
ENSG00000162840	MT2P1
ENSG00000162949	CAPN13
ENSG00000163295	ALPI
ENSG00000163581	SLC2A2
ENSG00000163803	PLB1
ENSG00000164406	LEAP2
ENSG00000165841	CYP2C19
ENSG00000166825	ANPEP
ENSG00000166959	MS4A8
ENSG00000167434	CA4
ENSG00000167588	GPD1
ENSG00000167800	TBX10
ENSG00000168060	NAALADL1
ENSG00000170231	FABP6
ENSG00000170482	SLC23A1
ENSG00000170689	HOXB9
ENSG00000172689	MS4A10
ENSG00000172955	ADH6
ENSG00000173826	KCNH6
ENSG00000174358	SLC6A19
ENSG00000174827	PDZK1
ENSG00000174885	NLRP6
ENSG00000176343	RPL37AP8
ENSG00000176641	RNF152
ENSG00000176919	C8G
ENSG00000178401	DNAJC22
ENSG00000178573	MAF
ENSG00000179520	SLC17A8
ENSG00000179627	ZBTB42
ENSG00000179967	PPP1R14BP3
ENSG00000181472	ZBTB2
ENSG00000182327	GLTPD2
ENSG00000184281	TSSC4
ENSG00000187608	ISG15
ENSG00000188611	ASAH2
ENSG00000189420	ZFP92
ENSG00000196549	MME
ENSG00000196642	RABL6
ENSG00000196943	NOP9
ENSG00000197181	PIWIL2
ENSG00000197273	GUCA2A
ENSG00000197744	PTMAP2
ENSG00000198074	AKR1B10
ENSG00000198417	MT1F
ENSG00000201512	SNORA71C
ENSG00000203859	HSD3B2
ENSG00000204052	LRRC73
ENSG00000204287	HLA-DRA
ENSG00000204978	ERICH4
ENSG00000213145	CRIP1
ENSG00000213178	RPL22P1
ENSG00000213684	LDHBP2
ENSG00000215859	PDZK1P1
ENSG00000216819	TUBB2BP1
ENSG00000219507	FTH1P8
ENSG00000224543	SNRPGP15
ENSG00000224837	GCSHP5
ENSG00000224861	YBX1P1
ENSG00000226306	NPY6R
ENSG00000228034	HMGN2P21
ENSG00000229184	ATP5PDP2
ENSG00000234618	RPSAP9
ENSG00000234702	VDAC1P3
ENSG00000236360	RRAS2P1
ENSG00000236698	EIF1AXP1
ENSG00000237442	HNRNPA1P57
ENSG00000238795	SCARNA12
ENSG00000240489	SETP14
ENSG00000240869	RN7SL128P
ENSG00000241224	C3ORF85
ENSG00000241635	UGT1A1
ENSG00000243014	PTMAP8
ENSG00000243789	JMJD7
ENSG00000243955	GSTA1
ENSG00000244067	GSTA2
ENSG00000247699	FABP6-AS1
ENSG00000248144	ADH1C
ENSG00000248641	HMGA1P2
ENSG00000248866	USP46-DT
ENSG00000249948	GBA3
ENSG00000250722	SELENOP
ENSG00000251791	SCARNA6
ENSG00000257335	MGAM
ENSG00000257773	ST13P3
ENSG00000257949	TEN1
ENSG00000258643	BCL2L2-PABPN1
ENSG00000266200	PNLIPRP2
ENSG00000267336	EIF4A2P1
ENSG00000267673	FDX2
ENSG00000271503	CCL5
ENSG00000272273	IER3-AS1
ENSG00000273136	NBPF26
ENSG00000275793	RIMBP3
ENSG00000275994	SNORA24
ENSG00000279078	SND1-IT1
ENSG00000284276	MIR4800
ENSG00000284464	MIR1306
ENSG00000256969	AC084375.1
ENSG00000279756	AC012317.2
ENSG00000266709	AC005224.3
ENSG00000278993	AC002350.2
ENSG00000277437	FP671120.2
ENSG00000259522	AL136295.4
ENSG00000287839	AL353807.5
ENSG00000229422	AL512625.2
ENSG00000224334	AP000357.1
ENSG00000260418	AL023284.4
ENSG00000279504	AD001527.2
ENSG00000275764	AC092747.4
ENSG00000280407	AC132872.4
ENSG00000261819	AC138932.2
ENSG00000280055	TMEM75
ENSG00000240652	AP001024.1
