# Supplementary material for: Culture-specific transcriptional drifts limit the fidelity of organoid infection models
Source: PLoS Pathog. 2026 Jun 4;22(6):e1014321. doi: 10.1371/journal.ppat.1014321 (PMC13252844; doi:10.1371/journal.ppat.1014321)
Supplement: S2 Data — (ZIP) [file ppat.1014321.s007.zip › genelists_genesetsA-D/genelist_genesetB.csv]

ID	Symbol
ENSG00000005379	TSPOAP1
ENSG00000008226	DLEC1
ENSG00000010310	GIPR
ENSG00000014914	MTMR11
ENSG00000055609	KMT2C
ENSG00000065357	DGKA
ENSG00000066248	NGEF
ENSG00000066923	STAG3
ENSG00000074660	SCARF1
ENSG00000074855	ANO8
ENSG00000078814	MYH7B
ENSG00000082153	BZW1
ENSG00000088340	FER1L4
ENSG00000091536	MYO15A
ENSG00000100652	SLC10A1
ENSG00000100918	REC8
ENSG00000100968	NFATC4
ENSG00000104419	NDRG1
ENSG00000105339	DENND3
ENSG00000105808	RASA4
ENSG00000106976	DNM1
ENSG00000107263	RAPGEF1
ENSG00000107819	SFXN3
ENSG00000108469	RECQL5
ENSG00000110888	CAPRIN2
ENSG00000112715	VEGFA
ENSG00000114270	COL7A1
ENSG00000114786	ABHD14A-ACY1
ENSG00000114841	DNAH1
ENSG00000116032	GRIN3B
ENSG00000125531	FNDC11
ENSG00000125895	TMEM74B
ENSG00000127603	MACF1
ENSG00000129422	MTUS1
ENSG00000129467	ADCY4
ENSG00000130522	JUND
ENSG00000130589	HELZ2
ENSG00000130822	PNCK
ENSG00000133056	PIK3C2B
ENSG00000137496	IL18BP
ENSG00000137857	DUOX1
ENSG00000138834	MAPK8IP3
ENSG00000142102	PGGHG
ENSG00000142233	NTN5
ENSG00000143858	SYT2
ENSG00000144596	GRIP2
ENSG00000148357	HMCN2
ENSG00000156030	MIDEAS
ENSG00000159588	CCDC17
ENSG00000164049	FBXW12
ENSG00000166183	ASPG
ENSG00000166682	TMPRSS5
ENSG00000169231	THBS3
ENSG00000169994	MYO7B
ENSG00000170004	CHD3
ENSG00000170236	USP50
ENSG00000171346	KRT15
ENSG00000171603	CLSTN1
ENSG00000172367	PDZD3
ENSG00000172382	PRSS27
ENSG00000173209	AHSA2P
ENSG00000173295	FAM86B3P
ENSG00000177374	HIC1
ENSG00000178038	ALS2CL
ENSG00000179058	C9ORF50
ENSG00000179698	WDR97
ENSG00000181652	ATG9B
ENSG00000182472	CAPN12
ENSG00000183444	OR7E38P
ENSG00000183798	EMILIN3
ENSG00000185101	ANO9
ENSG00000186919	ZACN
ENSG00000188747	NOXA1
ENSG00000196167	COLCA1
ENSG00000196739	COL27A1
ENSG00000196912	ANKRD36B
ENSG00000199153	MIR30D
ENSG00000201616	RNU1-91P
ENSG00000203709	MIR29B2CHG
ENSG00000204323	SMIM5
ENSG00000204681	GABBR1
ENSG00000205702	CYP2D7
ENSG00000206344	HCG27
ENSG00000206573	THUMPD3-AS1
ENSG00000212232	SNORD17
ENSG00000215788	TNFRSF25
ENSG00000222009	BTBD19
ENSG00000225083	GRTP1-AS1
ENSG00000225138	SLC9A3-AS1
ENSG00000225193	RPS12P26
ENSG00000229719	MIR194-2HG
ENSG00000231087	FDPSP7
ENSG00000231840	TMEM139-AS1
ENSG00000232656	IDI2-AS1
ENSG00000234945	GTF3C2-AS1
ENSG00000235865	GSN-AS1
ENSG00000237080	EHMT2-AS1
ENSG00000237399	PITRM1-AS1
ENSG00000240053	LY6G5B
ENSG00000242147	LASTR
ENSG00000244161	FLNB-AS1
ENSG00000245532	NEAT1
ENSG00000247095	MIR210HG
ENSG00000250011	HMGB1P3
ENSG00000251745	RNU7-124P
ENSG00000258498	DIO3OS
ENSG00000260287	TBC1D3G
ENSG00000263219	RYKP1
ENSG00000263813	MIR3679
ENSG00000265148	TSPOAP1-AS1
ENSG00000266714	MYO15B
ENSG00000268471	MIR4453HG
ENSG00000270069	MIR222HG
ENSG00000271639	PPFIA1P1
ENSG00000272645	GTF2IP20
ENSG00000272752	STAG3L5P-PVRIG2P-PILRB
ENSG00000273513	TBC1D3K
ENSG00000274419	TBC1D3D
ENSG00000274512	TBC1D3L
ENSG00000276489	MIR6829
ENSG00000278599	TBC1D3E
ENSG00000280213	UCKL1-AS1
ENSG00000280997	CCAT2
ENSG00000281691	RBM5-AS1
ENSG00000284186	MIR3615
ENSG00000286307	AC017028.1
ENSG00000279744	AC132938.5
ENSG00000271151	AC016737.1
ENSG00000272720	AL022322.1
ENSG00000238045	AC009133.1
ENSG00000236867	Z98885.1
ENSG00000231119	AL031666.1
ENSG00000279283	AC131009.4
ENSG00000273782	AC004510.1
ENSG00000285897	AC004687.2
ENSG00000272789	AC010976.2
ENSG00000279799	AC006077.2
ENSG00000287778	AC006230.1
ENSG00000278909	AC007608.4
ENSG00000236065	AL020995.1
ENSG00000274993	AC254629.1
ENSG00000221995	TIAF1
ENSG00000286403	AC010378.1
ENSG00000233799	AC139887.1
ENSG00000274756	AC243732.1
ENSG00000273451	AL031666.3
ENSG00000273108	AL121929.2
ENSG00000255182	AC084125.2
ENSG00000269951	AC090181.2
ENSG00000235772	AP001625.2
ENSG00000273329	AC078846.1
ENSG00000273151	AC073957.3
ENSG00000278949	AC127070.4
ENSG00000278144	AP000944.4
ENSG00000223901	AP001469.1
ENSG00000288534	AP001931.2
ENSG00000286708	AP003783.1
ENSG00000269915	AP006621.4
ENSG00000251456	AC113398.2
ENSG00000280248	AC124319.3
ENSG00000197815	AC122129.1
ENSG00000238273	AC108058.1
ENSG00000279520	AC093525.8
ENSG00000278991	AC090181.3
ENSG00000259562	AC090607.2
ENSG00000274460	AC092119.2
ENSG00000273599	AL731571.1
ENSG00000249007	AL691482.3
ENSG00000214650	AC073592.1
ENSG00000280163	AC040160.2
ENSG00000284966	AL138689.2
ENSG00000263624	AC055811.1
ENSG00000259649	AC027808.2
ENSG00000253764	AC019257.1
ENSG00000258727	AL135999.1
ENSG00000274322	AL136531.2
ENSG00000280162	AL136531.3
ENSG00000278864	AC055811.4
ENSG00000275017	AL353748.2
ENSG00000256222	MTRNR2L3
ENSG00000241769	LINC00893
ENSG00000262152	LINC00514
ENSG00000286974	AL662884.5
ENSG00000235703	LINC00894
ENSG00000271806	AL590822.2
ENSG00000287045	AC072028.1
ENSG00000235298	AL354733.3
ENSG00000258593	AL583810.1
ENSG00000262061	AC129507.1
