# Supplementary material for: Culture-specific transcriptional drifts limit the fidelity of organoid infection models
Source: PLoS Pathog. 2026 Jun 4;22(6):e1014321. doi: 10.1371/journal.ppat.1014321 (PMC13252844; doi:10.1371/journal.ppat.1014321)
Supplement: S2 Data — (ZIP) [file ppat.1014321.s007.zip › genelists_genesetsA-D/genelist_genesetC.csv]

ID	Symbol
ENSG00000004799	PDK4
ENSG00000008853	RHOBTB2
ENSG00000031081	ARHGAP31
ENSG00000049769	PPP1R3F
ENSG00000054598	FOXC1
ENSG00000075426	FOSL2
ENSG00000078401	EDN1
ENSG00000081041	CXCL2
ENSG00000084636	COL16A1
ENSG00000085741	WNT11
ENSG00000091513	TF
ENSG00000095739	BAMBI
ENSG00000099860	GADD45B
ENSG00000102678	FGF9
ENSG00000104081	BMF
ENSG00000105988	NHP2P1
ENSG00000105997	HOXA3
ENSG00000109321	AREG
ENSG00000111912	NCOA7
ENSG00000119986	AVPI1
ENSG00000120129	DUSP1
ENSG00000123358	NR4A1
ENSG00000125740	FOSB
ENSG00000125845	BMP2
ENSG00000128422	KRT17
ENSG00000130513	GDF15
ENSG00000130844	ZNF331
ENSG00000132326	PER2
ENSG00000135299	ANKRD6
ENSG00000135960	EDAR
ENSG00000137331	IER3
ENSG00000141497	ZMYND15
ENSG00000141582	CBX4
ENSG00000142178	SIK1
ENSG00000142871	CCN1
ENSG00000143507	DUSP10
ENSG00000144655	CSRNP1
ENSG00000150457	LATS2
ENSG00000153234	NR4A2
ENSG00000156804	FBXO32
ENSG00000156966	B3GNT7
ENSG00000157613	CREB3L1
ENSG00000159231	CBR3
ENSG00000159388	BTG2
ENSG00000162129	CLPB
ENSG00000162772	ATF3
ENSG00000163449	TMEM169
ENSG00000163734	CXCL3
ENSG00000163739	CXCL1
ENSG00000164949	GEM
ENSG00000166592	RRAD
ENSG00000167470	MIDN
ENSG00000172602	RND1
ENSG00000177606	JUN
ENSG00000179388	EGR3
ENSG00000180229	HERC2P3
ENSG00000181634	TNFSF15
ENSG00000183161	FANCF
ENSG00000188064	WNT7B
ENSG00000196843	ARID5A
ENSG00000198355	PIM3
ENSG00000198435	NRARP
ENSG00000204116	CHIC1
ENSG00000213033	AURKAP1
ENSG00000213237	PTMAP10
ENSG00000223825	DAZAP2P1
ENSG00000231742	LINC01273
ENSG00000232713	RPS12P3
ENSG00000243477	NAA80
ENSG00000260025	CRIM1-DT
ENSG00000263429	TMEM238L
ENSG00000277112	ANKRD20A21P
ENSG00000261578	AP003119.3
ENSG00000272717	AC112236.2
ENSG00000245025	AC107959.1
ENSG00000272829	AC002470.1
